# Supplementary material for: Transcriptome Signatures of Atlantic Salmon—Resistant Phenotypes against Sea Lice Infestation Are Associated with Tissue Repair
Source: Genes (Basel). 2023 Apr 27;14(5):986. doi: 10.3390/genes14050986 (PMC10218584; doi:10.3390/genes14050986)
Supplement: Supplementary file 1 [file genes-14-00986-s001.zip]

Archive with 2 entries (2 files):
- Supplementary figures_190423.pdf
- Table S1 cluster annotation.xlsx
