# Supplementary material for: Transcriptome Signatures of Atlantic Salmon—Resistant Phenotypes against Sea Lice Infestation Are Associated with Tissue Repair
Source: Genes (Basel). 2023 Apr 27;14(5):986. doi: 10.3390/genes14050986 (PMC10218584; doi:10.3390/genes14050986)
Supplement: Supplementary file 1 [file genes-14-00986-s001.zip › Table S1 cluster annotation.xlsx]

## Sheet: Skin Cluster 2
Table S1. Cluster transcripts annotation
Gene ID	Description
A0A1S3LLF8	SALSA matrix metalloproteinase-19-like OS=Salmo salar OX=8030 GN=LOC106567192 PE=3 SV=1
A0A0H4NLE9	SALSA Ribonuclease H OS=Salmo salar OX=8030 PE=3 SV=1
A0A1S2WZE0	SALSA Fructose-bisphosphate aldolase OS=Salmo salar OX=8030 GN=LOC100194624 PE=3 SV=1
A0A1S2WZE3	SALSA 2-phospho-D-glycerate hydro-lyase OS=Salmo salar OX=8030 GN=LOC100194636 PE=3 SV=1
A0A1S2WZE3	SALSA 2-phospho-D-glycerate hydro-lyase OS=Salmo salar OX=8030 GN=LOC100194636 PE=3 SV=1
A0A1S2X0J2	SALSA Reticulon OS=Salmo salar OX=8030 GN=rtn2 PE=4 SV=1
A0A1S2X0R8	SALSA Adenylosuccinate synthetase isozyme 1 OS=Salmo salar OX=8030 GN=adssl2 PE=3 SV=1
A0A1S3KK24	SALSA histidine-rich glycoprotein-like OS=Salmo salar OX=8030 GN=LOC106560589 PE=4 SV=1
A0A1S3KKG1	SALSA vasculin-like protein 1 OS=Salmo salar OX=8030 GN=LOC106560440 PE=3 SV=1
A0A1S3KKZ0	SALSA alpha N-terminal protein methyltransferase 1B OS=Salmo salar OX=8030 GN=mettl11b PE=3 SV=1
A0A1S3KL22	SALSA Cyclooxygenase-2 OS=Salmo salar OX=8030 GN=LOC106560558 PE=3 SV=1
A0A1S3KL56	SALSA lysosome membrane protein 2-like isoform X1 OS=Salmo salar OX=8030 GN=LOC106560709 PE=3 SV=1
A0A1S3KLR2	SALSA synemin OS=Salmo salar OX=8030 GN=synm PE=4 SV=1
A0A1S3KLV9	SALSA Tyrosine-protein kinase receptor OS=Salmo salar OX=8030 GN=igf1r PE=3 SV=1
A0A1S3KLY2	SALSA synaptotagmin 1-like OS=Salmo salar OX=8030 GN=LOC106560814 PE=4 SV=1
A0A1S3KMR0	SALSA fibulin-7-like OS=Salmo salar OX=8030 GN=LOC106561005 PE=4 SV=1
A0A1S3KMZ4	SALSA protein NLRC5-like isoform X1 OS=Salmo salar OX=8030 GN=LOC106560850 PE=4 SV=1
A0A1S3KNK9	SALSA protein phosphatase 1 regulatory subunit 15A-like isoform X2 OS=Salmo salar OX=8030 GN=LOC106561078 PE=3 SV=1
A0A1S3KNK9	SALSA protein phosphatase 1 regulatory subunit 15A-like isoform X2 OS=Salmo salar OX=8030 GN=LOC106561078 PE=3 SV=1
A0A1S3KPD5	SALSA protein phosphatase 1 regulatory subunit 15A-like isoform X1 OS=Salmo salar OX=8030 GN=LOC106561078 PE=3 SV=1
A0A1S3KPT4	SALSA inactive serine protease PAMR1 isoform X1 OS=Salmo salar OX=8030 GN=pamr1 PE=4 SV=1
A0A1S3KQH1	SALSA 1-aminocyclopropane-1-carboxylate synthase-like protein 1 OS=Salmo salar OX=8030 GN=accs PE=4 SV=1
A0A1S3KQN5	SALSA Non-specific serine/threonine protein kinase OS=Salmo salar OX=8030 GN=LOC106561324 PE=4 SV=1
A0A1S3KR94	SALSA G1/S-specific cyclin-D1-like OS=Salmo salar OX=8030 GN=LOC106561617 PE=3 SV=1
A0A1S3KRJ8	SALSA Anoctamin OS=Salmo salar OX=8030 GN=LOC106561616 PE=3 SV=1
A0A1S3KSP9	SALSA probable G-protein coupled receptor 21 OS=Salmo salar OX=8030 GN=LOC106561678 PE=3 SV=1
A0A1S3KSQ0	SALSA retinaldehyde-binding protein 1-like OS=Salmo salar OX=8030 GN=LOC106561906 PE=4 SV=1
A0A1S3KSR1	SALSA band 4.1-like protein 4A isoform X1 OS=Salmo salar OX=8030 GN=epb41l4a PE=4 SV=1
A0A1S3KUJ7	SALSA myosin light chain kinase 3-like isoform X2 OS=Salmo salar OX=8030 GN=LOC106562001 PE=4 SV=1
A0A1S3KV94	SALSA interferon regulatory factor 8-like isoform X3 OS=Salmo salar OX=8030 GN=LOC106562284 PE=4 SV=1
A0A1S3KVK6	SALSA non-canonical poly(A) RNA polymerase PAPD5-like OS=Salmo salar OX=8030 GN=LOC106562382 PE=4 SV=1
A0A1S3KVY3	SALSA Transporter OS=Salmo salar OX=8030 GN=LOC106562417 PE=3 SV=1
A0A1S3KWH1	SALSA ADAMTS-like protein 5 OS=Salmo salar OX=8030 GN=LOC106562621 PE=4 SV=1
A0A1S3KWH2	SALSA aldehyde dehydrogenase family 1 member A3-like OS=Salmo salar OX=8030 GN=LOC106562593 PE=3 SV=1
A0A1S3KYK4	SALSA versican core protein OS=Salmo salar OX=8030 GN=vcan PE=3 SV=1
A0A1S3KZT4	SALSA caspase-3-like isoform X1 OS=Salmo salar OX=8030 GN=LOC106563110 PE=3 SV=1
A0A1S3KZZ6	SALSA T-box transcription factor TBX3-like isoform X4 OS=Salmo salar OX=8030 GN=LOC106563287 PE=4 SV=1
A0A1S3L1C5	SALSA Dual specificity protein phosphatase OS=Salmo salar OX=8030 GN=LOC106563492 PE=3 SV=1
A0A1S3L227	SALSA flocculation protein FLO11 isoform X5 OS=Salmo salar OX=8030 GN=LOC100380650 PE=4 SV=1
A0A1S3L638	SALSA ABC-type glutathione-S-conjugate transporter OS=Salmo salar OX=8030 GN=LOC106564615 PE=3 SV=1
A0A1S3L638	SALSA ABC-type glutathione-S-conjugate transporter OS=Salmo salar OX=8030 GN=LOC106564615 PE=3 SV=1
A0A1S3L6D5	SALSA M-protein, striated muscle isoform X3 OS=Salmo salar OX=8030 GN=LOC100194684 PE=4 SV=1
A0A1S3L6D5	SALSA M-protein, striated muscle isoform X3 OS=Salmo salar OX=8030 GN=LOC100194684 PE=4 SV=1
A0A1S3L6J4	SALSA zinc-binding protein A33-like OS=Salmo salar OX=8030 GN=LOC106564755 PE=4 SV=1
A0A1S3L7A7	SALSA Voltage-dependent calcium channel gamma-1 subunit OS=Salmo salar OX=8030 GN=LOC106564879 PE=3 SV=1
A0A1S3L7F1	SALSA complement C3-like OS=Salmo salar OX=8030 GN=LOC106564830 PE=4 SV=1
A0A1S3L7F1	SALSA complement C3-like OS=Salmo salar OX=8030 GN=LOC106564830 PE=4 SV=1
A0A1S3L8I7	SALSA neurofascin isoform X11 OS=Salmo salar OX=8030 GN=nfasc PE=3 SV=1
A0A1S3L9Y0	SALSA lumican-like isoform X1 OS=Salmo salar OX=8030 GN=LOC106565325 PE=4 SV=1
A0A1S3LA81	SALSA myosin heavy chain, fast skeletal muscle-like OS=Salmo salar OX=8030 GN=LOC106565367 PE=3 SV=1
A0A1S3LA81	SALSA myosin heavy chain, fast skeletal muscle-like OS=Salmo salar OX=8030 GN=LOC106565367 PE=3 SV=1
A0A1S3LAD7	SALSA Purine nucleoside phosphorylase OS=Salmo salar OX=8030 GN=LOC106565393 PE=3 SV=1
A0A1S3LAJ6	SALSA nuclear receptor subfamily 4 group A member 1-like OS=Salmo salar OX=8030 GN=LOC106565406 PE=3 SV=1
A0A1S3LAJ6	SALSA nuclear receptor subfamily 4 group A member 1-like OS=Salmo salar OX=8030 GN=LOC106565406 PE=3 SV=1
A0A1S3LAU7	SALSA phosphatidylinositol 5-phosphate 4-kinase type-2 gamma-like OS=Salmo salar OX=8030 GN=LOC106565451 PE=4 SV=1
A0A1S3LCM0	SALSA uncharacterized protein LOC106565525 OS=Salmo salar OX=8030 GN=LOC106565525 PE=4 SV=1
A0A1S3LD26	SALSA GATA-binding factor 2-like isoform X2 OS=Salmo salar OX=8030 GN=LOC106565821 PE=4 SV=1
A0A1S3LEE6	SALSA retinoid-binding protein 7 isoform X1 OS=Salmo salar OX=8030 GN=ret7 PE=3 SV=1
A0A1S3LF86	SALSA hemK methyltransferase family member 1 OS=Salmo salar OX=8030 GN=hemk1 PE=4 SV=1
A0A1S3LGF6	SALSA extracellular sulfatase Sulf-2-like OS=Salmo salar OX=8030 GN=LOC106566486 PE=3 SV=1
A0A1S3LGJ7	SALSA Cytospin-A OS=Salmo salar OX=8030 GN=LOC106566282 PE=3 SV=1
A0A1S3LGL9	SALSA Protein Wnt OS=Salmo salar OX=8030 GN=LOC106566524 PE=3 SV=1
A0A1S3LGN4	SALSA complement C1q tumor necrosis factor-related protein 3-like OS=Salmo salar OX=8030 GN=LOC106566533 PE=4 SV=1
A0A1S3LHQ4	SALSA SH3 and cysteine-rich domain-containing protein 3-like OS=Salmo salar OX=8030 GN=LOC106566701 PE=4 SV=1
A0A1S3LIW3	SALSA Biglycan OS=Salmo salar OX=8030 GN=LOC106566838 PE=3 SV=1
A0A1S3LJY6	SALSA ATP-dependent 6-phosphofructokinase OS=Salmo salar OX=8030 GN=LOC106566997 PE=3 SV=1
A0A1S3LJY6	SALSA ATP-dependent 6-phosphofructokinase OS=Salmo salar OX=8030 GN=LOC106566997 PE=3 SV=1
A0A1S3LK40	SALSA rho guanine nucleotide exchange factor 25-like isoform X2 OS=Salmo salar OX=8030 GN=LOC106567043 PE=4 SV=1
A0A1S3LLQ7	SALSA Suppressor of cytokine signaling 2 OS=Salmo salar OX=8030 GN=LOC106567289 PE=4 SV=1
A0A1S3LLZ3	SALSA pleckstrin homology domain-containing family G member 5-like isoform X6 OS=Salmo salar OX=8030 GN=LOC106567125 PE=4 SV=1
A0A1S3LNW4	SALSA roundabout homolog 3 isoform X3 OS=Salmo salar OX=8030 GN=robo3 PE=4 SV=1
A0A1S3LP62	SALSA Pannexin OS=Salmo salar OX=8030 GN=LOC106567648 PE=3 SV=1
A0A1S3LPQ8	SALSA neural cell adhesion molecule 1-like isoform X13 OS=Salmo salar OX=8030 GN=LOC106567728 PE=4 SV=1
A0A1S3LRM3	SALSA Receptor protein-tyrosine kinase OS=Salmo salar OX=8030 GN=LOC106568015 PE=4 SV=1
A0A1S3LRU6	SALSA T-box transcription factor TBX2b-like isoform X1 OS=Salmo salar OX=8030 GN=LOC106568088 PE=4 SV=1
A0A1S3LTJ0	SALSA ras-GEF domain-containing family member 1B-B-like OS=Salmo salar OX=8030 GN=LOC106568392 PE=4 SV=1
A0A1S3LTY9	SALSA desmin-like OS=Salmo salar OX=8030 GN=LOC106568456 PE=4 SV=1
A0A1S3LUY6	SALSA regulator of G-protein signaling 5-like OS=Salmo salar OX=8030 GN=LOC106568731 PE=4 SV=1
A0A1S3LV06	SALSA Phosphodiesterase OS=Salmo salar OX=8030 GN=LOC106568722 PE=3 SV=1
A0A1S3LV97	SALSA KN motif and ankyrin repeat domain-containing protein 4-like OS=Salmo salar OX=8030 GN=LOC106568717 PE=4 SV=1
A0A1S3LW51	SALSA period circadian protein homolog 2 OS=Salmo salar OX=8030 GN=per2 PE=4 SV=1
A0A1S3LWP4	SALSA SPRY domain-containing SOCS box protein 4-like isoform X1 OS=Salmo salar OX=8030 GN=LOC106568937 PE=3 SV=1
A0A1S3LWZ3	SALSA growth arrest and DNA damage-inducible protein GADD45 alpha-like isoform X2 OS=Salmo salar OX=8030 GN=LOC106568974 PE=3 SV=1
A0A1S3LX67	SALSA tenascin-N-like isoform X3 OS=Salmo salar OX=8030 GN=LOC106569077 PE=3 SV=1
A0A1S3LY99	SALSA myosin light chain kinase 2, skeletal/cardiac muscle-like isoform X2 OS=Salmo salar OX=8030 GN=LOC106569150 PE=4 SV=1
A0A1S3LYP9	SALSA collagen alpha-1(XVIII) chain-like isoform X1 OS=Salmo salar OX=8030 GN=LOC106569208 PE=4 SV=1
A0A1S3LZI0	SALSA KN motif and ankyrin repeat domain-containing protein 1-like OS=Salmo salar OX=8030 GN=LOC106569472 PE=4 SV=1
A0A1S3LZI0	SALSA KN motif and ankyrin repeat domain-containing protein 1-like OS=Salmo salar OX=8030 GN=LOC106569472 PE=4 SV=1
A0A1S3LZI0	SALSA KN motif and ankyrin repeat domain-containing protein 1-like OS=Salmo salar OX=8030 GN=LOC106569472 PE=4 SV=1
A0A1S3M0E5	SALSA lipoprotein lipase-like OS=Salmo salar OX=8030 GN=LOC106569629 PE=3 SV=1
A0A1S3M173	SALSA protein-cysteine N-palmitoyltransferase HHAT-like protein isoform X2 OS=Salmo salar OX=8030 GN=hhatl PE=4 SV=1
A0A1S3M1X1	SALSA zinc finger and SCAN domain-containing protein 2-like OS=Salmo salar OX=8030 GN=LOC106569933 PE=4 SV=1
A0A1S3M1Y2	SALSA tapasin-like isoform X2 OS=Salmo salar OX=8030 GN=LOC106569962 PE=4 SV=1
A0A1S3M1Z6	SALSA collagen alpha-1(XIV) chain isoform X1 OS=Salmo salar OX=8030 GN=col14a1 PE=4 SV=1
A0A1S3M297	SALSA collagen alpha-1(XIV) chain isoform X2 OS=Salmo salar OX=8030 GN=col14a1 PE=4 SV=1
A0A1S3M3I7	SALSA collagen alpha-1(XXII) chain-like OS=Salmo salar OX=8030 GN=LOC106570216 PE=4 SV=1
A0A1S3M583	SALSA cyclic AMP-responsive element-binding protein 5-like isoform X1 OS=Salmo salar OX=8030 GN=LOC106570526 PE=3 SV=1
A0A1S3M948	SALSA AT-rich interactive domain-containing protein 1B-like isoform X1 OS=Salmo salar OX=8030 GN=LOC106571249 PE=4 SV=1
A0A1S3M973	SALSA collagen alpha-1(X) chain-like OS=Salmo salar OX=8030 GN=LOC106571324 PE=4 SV=1
A0A1S3M9C0	SALSA Elongation of very long chain fatty acids protein 7 OS=Salmo salar OX=8030 GN=LOC106571348 PE=3 SV=1
A0A1S3MAT0	SALSA endothelin-1-like OS=Salmo salar OX=8030 GN=LOC106571542 PE=3 SV=1
A0A1S3MAV9	SALSA heat shock protein HSP 90-alpha 1-like OS=Salmo salar OX=8030 GN=LOC106571588 PE=3 SV=1
A0A1S3MBX5	SALSA ankyrin repeat and SOCS box protein 2-like OS=Salmo salar OX=8030 GN=LOC106571697 PE=4 SV=1
A0A1S3MCD9	SALSA fibrillin-2 OS=Salmo salar OX=8030 GN=fbn2 PE=4 SV=1
A0A1S3MCF2	SALSA proline-rich transmembrane protein 3-like isoform X1 OS=Salmo salar OX=8030 GN=LOC106571869 PE=4 SV=1
A0A1S3MCP4	SALSA cadherin-13-like OS=Salmo salar OX=8030 GN=LOC106571918 PE=4 SV=1
A0A1S3MEW0	SALSA multiple epidermal growth factor-like domains protein 6 isoform X1 OS=Salmo salar OX=8030 GN=LOC106572132 PE=4 SV=1
A0A1S3MEW0	SALSA multiple epidermal growth factor-like domains protein 6 isoform X1 OS=Salmo salar OX=8030 GN=LOC106572132 PE=4 SV=1
A0A1S3MG87	SALSA Histone deacetylase OS=Salmo salar OX=8030 GN=LOC106572365 PE=3 SV=1
A0A1S3MH89	SALSA G0/G1 switch protein 2-like OS=Salmo salar OX=8030 GN=LOC106572624 PE=4 SV=1
A0A1S3MI30	SALSA ATP-dependent 6-phosphofructokinase OS=Salmo salar OX=8030 GN=LOC106572792 PE=3 SV=1
A0A1S3MIH4	SALSA DEP domain-containing mTOR-interacting protein-like OS=Salmo salar OX=8030 GN=LOC106572931 PE=4 SV=1
A0A1S3MJJ5	SALSA Tetraspanin OS=Salmo salar OX=8030 GN=LOC106573177 PE=3 SV=1
A0A1S3MKP9	SALSA inactive serine protease PAMR1-like OS=Salmo salar OX=8030 GN=LOC106573352 PE=4 SV=1
A0A1S3MLR9	SALSA dual specificity protein kinase CLK2-like OS=Salmo salar OX=8030 GN=LOC106573533 PE=3 SV=1
A0A1S3MN27	SALSA synemin-like OS=Salmo salar OX=8030 GN=LOC106573765 PE=4 SV=1
A0A1S3MP68	SALSA obscurin-like isoform X2 OS=Salmo salar OX=8030 GN=LOC106574005 PE=3 SV=1
A0A1S3MP68	SALSA obscurin-like isoform X2 OS=Salmo salar OX=8030 GN=LOC106574005 PE=3 SV=1
A0A1S3MQ48	SALSA calmodulin-regulated spectrin-associated protein 2-like isoform X1 OS=Salmo salar OX=8030 GN=LOC106574165 PE=3 SV=1
A0A1S3MQE8	SALSA WD repeat-containing protein 47-like isoform X1 OS=Salmo salar OX=8030 GN=LOC106574168 PE=4 SV=1
A0A1S3MR36	SALSA GRAM domain-containing protein 3-like isoform X3 OS=Salmo salar OX=8030 GN=LOC106574150 PE=4 SV=1
A0A1S3MTB7	SALSA atypical chemokine receptor 3 OS=Salmo salar OX=8030 GN=ackr3 PE=3 SV=1
A0A1S3MU32	SALSA Glutathione transferase OS=Salmo salar OX=8030 GN=LOC106575061 PE=3 SV=1
A0A1S3MUD1	SALSA zinc finger protein 385B-like isoform X2 OS=Salmo salar OX=8030 GN=LOC106575132 PE=4 SV=1
A0A1S3MUS5	SALSA cytochrome P450 27C1-like OS=Salmo salar OX=8030 GN=LOC106575170 PE=3 SV=1
A0A1S3MVT2	SALSA Ribonuclease H OS=Salmo salar OX=8030 GN=LOC106575331 PE=3 SV=1
A0A1S3MW39	SALSA neutral cholesterol ester hydrolase 1-like OS=Salmo salar OX=8030 GN=LOC106575419 PE=3 SV=1
A0A1S3MXF1	SALSA coagulation factor VII-like OS=Salmo salar OX=8030 GN=LOC106575739 PE=4 SV=1
A0A1S3MXR6	SALSA interleukin-11 isoform X2 OS=Salmo salar OX=8030 GN=il11 PE=4 SV=1
A0A1S3MYD6	SALSA growth hormone-regulated TBC protein 1-A-like isoform X1 OS=Salmo salar OX=8030 GN=LOC106575911 PE=4 SV=1
A0A1S3MZ05	SALSA prosaposin receptor GPR37-like isoform X1 OS=Salmo salar OX=8030 GN=LOC106576108 PE=4 SV=1
A0A1S3MZ28	SALSA prosaposin receptor GPR37-like isoform X2 OS=Salmo salar OX=8030 GN=LOC106576108 PE=4 SV=1
A0A1S3MZD7	SALSA DENN domain-containing protein 5B-like isoform X12 OS=Salmo salar OX=8030 GN=LOC106576161 PE=3 SV=1
A0A1S3MZL2	SALSA cytochrome P450 27C1 isoform X4 OS=Salmo salar OX=8030 GN=LOC106575940 PE=3 SV=1
A0A1S3N017	SALSA scm-like with four MBT domains protein 2 OS=Salmo salar OX=8030 GN=LOC106576194 PE=4 SV=1
A0A1S3N0L9	SALSA UPF0577 protein KIAA1324-like isoform X1 OS=Salmo salar OX=8030 GN=LOC106576290 PE=3 SV=1
A0A1S3N103	SALSA Unique cartilage matrix-associated protein OS=Salmo salar OX=8030 GN=LOC106576209 PE=3 SV=1
A0A1S3N1B8	SALSA voltage-dependent calcium channel subunit alpha-2/delta-1-like OS=Salmo salar OX=8030 GN=LOC106576572 PE=3 SV=1
A0A1S3N1N9	SALSA liprin-alpha-2-like isoform X12 OS=Salmo salar OX=8030 GN=LOC106576329 PE=3 SV=1
A0A1S3N244	SALSA neuronal cell adhesion molecule-like OS=Salmo salar OX=8030 GN=LOC106576674 PE=3 SV=1
A0A1S3N4K4	SALSA RNA helicase OS=Salmo salar OX=8030 GN=LOC106577153 PE=4 SV=1
A0A1S3N4R6	SALSA early growth response protein 2b-like isoform X2 OS=Salmo salar OX=8030 GN=LOC106577138 PE=3 SV=1
A0A1S3N6Q1	SALSA uncharacterized protein LOC106577515 OS=Salmo salar OX=8030 GN=LOC106577515 PE=4 SV=1
A0A1S3N7C9	SALSA protocadherin-7-like isoform X1 OS=Salmo salar OX=8030 GN=LOC106577482 PE=4 SV=1
A0A1S3N7D3	SALSA Protein-tyrosine-phosphatase OS=Salmo salar OX=8030 GN=LOC106577623 PE=3 SV=1
A0A1S3N916	SALSA zinc finger and SCAN domain-containing protein 5A-like OS=Salmo salar OX=8030 GN=LOC106577948 PE=4 SV=1
A0A1S3N978	SALSA Purine nucleoside phosphorylase OS=Salmo salar OX=8030 GN=LOC106578021 PE=3 SV=1
A0A1S3N9H0	SALSA alpha-actinin-3-like OS=Salmo salar OX=8030 GN=LOC106577856 PE=3 SV=1
A0A1S3N9H0	SALSA alpha-actinin-3-like OS=Salmo salar OX=8030 GN=LOC106577856 PE=3 SV=1
A0A1S3N9H0	SALSA alpha-actinin-3-like OS=Salmo salar OX=8030 GN=LOC106577856 PE=3 SV=1
A0A1S3N9J5	SALSA Ras-related protein Rab OS=Salmo salar OX=8030 GN=LOC106578048 PE=3 SV=1
A0A1S3N9Q0	SALSA rab9 effector protein with kelch motifs-like OS=Salmo salar OX=8030 GN=LOC106578101 PE=4 SV=1
A0A1S3N9W3	SALSA sterile alpha motif domain-containing protein 9-like OS=Salmo salar OX=8030 GN=LOC106577947 PE=4 SV=1
A0A1S3N9Y8	SALSA Chloride channel protein OS=Salmo salar OX=8030 GN=LOC106578043 PE=3 SV=1
A0A1S3NAJ7	SALSA Fibrinogen beta chain OS=Salmo salar OX=8030 GN=LOC106578170 PE=4 SV=1
A0A1S3NAS8	SALSA uncharacterized protein LOC106578347 OS=Salmo salar OX=8030 GN=LOC106578347 PE=4 SV=1
A0A1S3NDT0	SALSA Voltage-dependent T-type calcium channel subunit alpha OS=Salmo salar OX=8030 GN=LOC106578905 PE=3 SV=1
A0A1S3NE72	SALSA Phosphodiesterase OS=Salmo salar OX=8030 GN=pde10a PE=3 SV=1
A0A1S3NF72	SALSA dexamethasone-induced Ras-related protein 1-like OS=Salmo salar OX=8030 GN=LOC106579016 PE=4 SV=1
A0A1S3NF77	SALSA transcription factor SOX-8 isoform X2 OS=Salmo salar OX=8030 GN=sox8 PE=4 SV=1
A0A1S3NFD3	SALSA serine protease HTRA1B isoform X2 OS=Salmo salar OX=8030 GN=LOC106578991 PE=3 SV=1
A0A1S3NFG0	SALSA V-set and transmembrane domain-containing protein 4-like OS=Salmo salar OX=8030 GN=LOC106579006 PE=4 SV=1
A0A1S3NFJ8	SALSA serine/threonine-protein kinase tousled-like 2 isoform X2 OS=Salmo salar OX=8030 GN=LOC106579150 PE=4 SV=1
A0A1S3NFL1	SALSA Calcium-transporting ATPase OS=Salmo salar OX=8030 GN=LOC106579065 PE=3 SV=1
A0A1S3NGE2	SALSA nuclear receptor coactivator 7-like isoform X3 OS=Salmo salar OX=8030 GN=LOC106579269 PE=4 SV=1
A0A1S3NGG3	SALSA Integrin beta OS=Salmo salar OX=8030 GN=LOC106579149 PE=3 SV=1
A0A1S3NHG9	SALSA Transporter OS=Salmo salar OX=8030 GN=LOC106579373 PE=3 SV=1
A0A1S3NHK3	SALSA acetylcholine receptor subunit delta OS=Salmo salar OX=8030 GN=chrnd PE=3 SV=1
A0A1S3NIP3	SALSA leucine-rich repeat-containing protein 30 OS=Salmo salar OX=8030 GN=lrrc30 PE=4 SV=1
A0A1S3NJ30	SALSA rho GTPase-activating protein 18-like isoform X2 OS=Salmo salar OX=8030 GN=LOC106579655 PE=4 SV=1
A0A1S3NJB1	SALSA reversion-inducing cysteine-rich protein with Kazal motifs-like OS=Salmo salar OX=8030 GN=LOC106579676 PE=4 SV=1
A0A1S3NJM9	SALSA early growth response protein 3-like isoform X1 OS=Salmo salar OX=8030 GN=LOC106579855 PE=3 SV=1
A0A1S3NK15	SALSA Non-specific serine/threonine protein kinase OS=Salmo salar OX=8030 GN=LOC106579916 PE=4 SV=1
A0A1S3NK45	SALSA triple functional domain protein-like isoform X9 OS=Salmo salar OX=8030 GN=LOC106579830 PE=4 SV=1
A0A1S3NKN4	SALSA Non-specific serine/threonine protein kinase OS=Salmo salar OX=8030 GN=LOC106579916 PE=4 SV=1
A0A1S3NKS0	SALSA arrestin domain-containing protein 1-like isoform X1 OS=Salmo salar OX=8030 GN=LOC106580002 PE=3 SV=1
A0A1S3NKZ2	SALSA lysosome membrane protein 2-like isoform X2 OS=Salmo salar OX=8030 GN=LOC106580040 PE=3 SV=1
A0A1S3NLS6	SALSA Aquaglyceroporin-3 OS=Salmo salar OX=8030 GN=LOC106580153 PE=3 SV=1
A0A1S3NMA4	SALSA versican core protein-like isoform X2 OS=Salmo salar OX=8030 GN=LOC106580143 PE=4 SV=1
A0A1S3NNE6	SALSA Protein disulfide-isomerase OS=Salmo salar OX=8030 GN=LOC106580339 PE=3 SV=1
A0A1S3NNY6	SALSA phosphatidylinositol 4-phosphate 5-kinase type-1 beta-like OS=Salmo salar OX=8030 GN=LOC106580411 PE=4 SV=1
A0A1S3NP88	SALSA G protein-coupled receptor kinase OS=Salmo salar OX=8030 GN=LOC106580577 PE=3 SV=1
A0A1S3NPN4	SALSA protein furry homolog isoform X6 OS=Salmo salar OX=8030 GN=fry PE=4 SV=1
A0A1S3NQ24	SALSA zinc finger protein 131-like OS=Salmo salar OX=8030 GN=LOC106580618 PE=4 SV=1
A0A1S3NQ76	SALSA neuroblast differentiation-associated protein AHNAK-like isoform X2 OS=Salmo salar OX=8030 GN=LOC106580742 PE=4 SV=1
A0A1S3NQA7	SALSA glucagon receptor-like isoform X3 OS=Salmo salar OX=8030 GN=LOC106580753 PE=4 SV=1
A0A1S3NRA8	SALSA Low-density lipoprotein receptor relative with 11 ligand-binding repeats OS=Salmo salar OX=8030 GN=sorl1 PE=3 SV=1
A0A1S3NRU4	SALSA calpain-5-like isoform X1 OS=Salmo salar OX=8030 GN=LOC106581014 PE=3 SV=1
A0A1S3NSD6	SALSA short transient receptor potential channel 4-like OS=Salmo salar OX=8030 GN=LOC106581007 PE=4 SV=1
A0A1S3NSW6	SALSA transmembrane protease serine 5-like isoform X2 OS=Salmo salar OX=8030 GN=LOC106581154 PE=4 SV=1
A0A1S3NT82	SALSA Non-specific serine/threonine protein kinase OS=Salmo salar OX=8030 GN=LOC106581221 PE=4 SV=1
A0A1S3NT82	SALSA Non-specific serine/threonine protein kinase OS=Salmo salar OX=8030 GN=LOC106581221 PE=4 SV=1
A0A1S3NTN4	SALSA BMP-binding endothelial regulator protein-like isoform X1 OS=Salmo salar OX=8030 GN=LOC106581223 PE=4 SV=1
A0A1S3NW87	SALSA protein TANC1 isoform X5 OS=Salmo salar OX=8030 GN=tanc1 PE=4 SV=1
A0A1S3NWA2	SALSA Receptor protein serine/threonine kinase OS=Salmo salar OX=8030 GN=acvr1c PE=3 SV=1
A0A1S3NWU1	SALSA rho GTPase-activating protein 6-like isoform X1 OS=Salmo salar OX=8030 GN=LOC106581914 PE=4 SV=1
A0A1S3NWU3	SALSA NGFI-A-binding protein 1-like isoform X2 OS=Salmo salar OX=8030 GN=LOC106581923 PE=3 SV=1
A0A1S3NX10	SALSA uncharacterized protein C15orf52-like isoform X4 OS=Salmo salar OX=8030 GN=LOC106581812 PE=4 SV=1
A0A1S3NXF1	SALSA coagulation factor V-like isoform X1 OS=Salmo salar OX=8030 GN=LOC106581936 PE=3 SV=1
A0A1S3NYC2	SALSA phospholipase A1 member A-like isoform X5 OS=Salmo salar OX=8030 GN=LOC106582073 PE=3 SV=1
A0A1S3NYF3	SALSA serine/threonine-protein kinase SIK2 OS=Salmo salar OX=8030 GN=LOC100195685 PE=4 SV=1
A0A1S3NZ45	SALSA titin-like OS=Salmo salar OX=8030 GN=LOC106582275 PE=3 SV=1
A0A1S3NZ45	SALSA titin-like OS=Salmo salar OX=8030 GN=LOC106582275 PE=3 SV=1
A0A1S3P0K4	SALSA dedicator of cytokinesis protein 9-like isoform X8 OS=Salmo salar OX=8030 GN=LOC106582455 PE=3 SV=1
A0A1S3P0W9	SALSA ATP-dependent 6-phosphofructokinase OS=Salmo salar OX=8030 GN=LOC106582566 PE=3 SV=1
A0A1S3P167	SALSA matrilin-4-like isoform X2 OS=Salmo salar OX=8030 GN=LOC106582652 PE=4 SV=1
A0A1S3P1X6	SALSA Receptor protein-tyrosine kinase OS=Salmo salar OX=8030 GN=epha2 PE=4 SV=1
A0A1S3P282	SALSA GDH/6PGL endoplasmic bifunctional protein-like OS=Salmo salar OX=8030 GN=LOC106582765 PE=4 SV=1
A0A1S3P3A9	SALSA GATA-binding factor 2-like isoform X1 OS=Salmo salar OX=8030 GN=LOC106582928 PE=4 SV=1
A0A1S3P465	SALSA thyroid hormone receptor-associated protein 3-like isoform X6 OS=Salmo salar OX=8030 GN=LOC106583094 PE=3 SV=1
A0A1S3P484	SALSA Claudin OS=Salmo salar OX=8030 GN=LOC106583106 PE=3 SV=1
A0A1S3P4A0	SALSA liprin-alpha-2-like isoform X9 OS=Salmo salar OX=8030 GN=LOC106583137 PE=3 SV=1
A0A1S3P4F3	SALSA dnaJ homolog subfamily C member 11-like OS=Salmo salar OX=8030 GN=LOC106583132 PE=4 SV=1
A0A1S3P5F0	SALSA calcium-binding and coiled-coil domain-containing protein 1 OS=Salmo salar OX=8030 GN=calcoco1 PE=4 SV=1
A0A1S3P5L8	SALSA NGFI-A-binding protein 2-like isoform X2 OS=Salmo salar OX=8030 GN=LOC106583339 PE=3 SV=1
A0A1S3P5M5	SALSA probable nuclear hormone receptor HR38 OS=Salmo salar OX=8030 GN=LOC106583344 PE=3 SV=1
A0A1S3P5M7	SALSA tribbles homolog 3 OS=Salmo salar OX=8030 GN=trib3 PE=4 SV=1
A0A1S3P6F4	SALSA laminin subunit beta-3 OS=Salmo salar OX=8030 GN=lamb3 PE=4 SV=1
A0A1S3P6Y2	SALSA Hydroperoxy icosatetraenoate dehydratase OS=Salmo salar OX=8030 GN=LOC106583533 PE=3 SV=1
A0A1S3P8C8	SALSA Biglycan OS=Salmo salar OX=8030 GN=aspn PE=3 SV=1
A0A1S3P8I6	SALSA Phosphatase and actin regulator OS=Salmo salar OX=8030 GN=LOC106583825 PE=3 SV=1
A0A1S3P8U1	SALSA homeobox protein Dlx3b-like isoform X1 OS=Salmo salar OX=8030 GN=LOC106583891 PE=3 SV=1
A0A1S3P9D7	SALSA Receptor protein-tyrosine kinase OS=Salmo salar OX=8030 GN=LOC106584018 PE=3 SV=1
A0A1S3P9V3	SALSA collagen alpha-1(XXIV) chain-like OS=Salmo salar OX=8030 GN=LOC106584045 PE=4 SV=1
A0A1S3PAA6	SALSA bromodomain testis-specific protein-like isoform X2 OS=Salmo salar OX=8030 GN=LOC106584160 PE=4 SV=1
A0A1S3PB20	SALSA protein-glutamine gamma-glutamyltransferase K OS=Salmo salar OX=8030 GN=tgm1 PE=3 SV=1
A0A1S3PB62	SALSA Myocilin OS=Salmo salar OX=8030 GN=myoc PE=4 SV=1
A0A1S3PBB1	SALSA Tyrosine-protein kinase OS=Salmo salar OX=8030 GN=LOC106584319 PE=3 SV=1
A0A1S3PCG0	SALSA Transporter OS=Salmo salar OX=8030 GN=LOC106584498 PE=3 SV=1
A0A1S3PCG0	SALSA Transporter OS=Salmo salar OX=8030 GN=LOC106584498 PE=3 SV=1
A0A1S3PCP5	SALSA Protein-tyrosine-phosphatase OS=Salmo salar OX=8030 GN=LOC106584549 PE=3 SV=1
A0A1S3PDF9	SALSA G/T mismatch-specific thymine DNA glycosylase-like isoform X2 OS=Salmo salar OX=8030 GN=LOC106584663 PE=4 SV=1
A0A1S3PE97	SALSA dnaJ homolog subfamily A member 4-like OS=Salmo salar OX=8030 GN=LOC106584850 PE=3 SV=1
A0A1S3PF10	SALSA Septin OS=Salmo salar OX=8030 GN=LOC106585048 PE=3 SV=1
A0A1S3PFP8	SALSA Anion exchange protein OS=Salmo salar OX=8030 GN=LOC106585121 PE=3 SV=1
A0A1S3PFX1	SALSA DNA excision repair protein ERCC-6-like 2 isoform X2 OS=Salmo salar OX=8030 GN=ercc6l2 PE=4 SV=1
A0A1S3PG47	SALSA armadillo repeat protein deleted in velo-cardio-facial syndrome isoform X16 OS=Salmo salar OX=8030 GN=arvcf PE=3 SV=1
A0A1S3PGK5	SALSA oxysterol-binding protein 2-like OS=Salmo salar OX=8030 GN=LOC106585250 PE=4 SV=1
A0A1S3PHR1	SALSA citron Rho-interacting kinase-like isoform X3 OS=Salmo salar OX=8030 GN=LOC106585475 PE=4 SV=1
A0A1S3PHR1	SALSA citron Rho-interacting kinase-like isoform X3 OS=Salmo salar OX=8030 GN=LOC106585475 PE=4 SV=1
A0A1S3PIC3	SALSA calcium-binding mitochondrial carrier protein SCaMC-2-A-like OS=Salmo salar OX=8030 GN=LOC106585451 PE=3 SV=1
A0A1S3PJ69	SALSA early growth response protein 3-like OS=Salmo salar OX=8030 GN=LOC106585589 PE=3 SV=1
A0A1S3PJW0	SALSA PDZ and LIM domain protein 5 isoform X10 OS=Salmo salar OX=8030 GN=pdlim5 PE=4 SV=1
A0A1S3PKJ2	SALSA Pro-interleukin-16 OS=Salmo salar OX=8030 GN=pdzd2 PE=4 SV=1
A0A1S3PL84	SALSA Lysyl oxidase homolog OS=Salmo salar OX=8030 GN=LOC106585899 PE=3 SV=1
A0A1S3PLE3	SALSA myosin heavy chain, fast skeletal muscle-like OS=Salmo salar OX=8030 GN=LOC106586085 PE=3 SV=1
A0A1S3PLF2	SALSA endothelial lipase-like OS=Salmo salar OX=8030 GN=LOC106585939 PE=3 SV=1
A0A1S3PLT4	SALSA uncharacterized protein LOC106586027 OS=Salmo salar OX=8030 GN=LOC106586027 PE=4 SV=1
A0A1S3PLV0	SALSA Receptor protein serine/threonine kinase OS=Salmo salar OX=8030 GN=LOC106586171 PE=3 SV=1
A0A1S3PM21	SALSA DDB1- and CUL4-associated factor 17 OS=Salmo salar OX=8030 GN=dcaf17 PE=4 SV=1
A0A1S3PMM7	SALSA Receptor protein serine/threonine kinase OS=Salmo salar OX=8030 GN=LOC106586171 PE=3 SV=1
A0A1S3PNK4	SALSA titin-like isoform X21 OS=Salmo salar OX=8030 GN=LOC106586456 PE=3 SV=1
A0A1S3PNN1	SALSA zinc finger protein 385B-like isoform X4 OS=Salmo salar OX=8030 GN=LOC106586462 PE=4 SV=1
A0A1S3PPC8	SALSA T-box transcription factor TBX15 isoform X4 OS=Salmo salar OX=8030 GN=tbx15 PE=4 SV=1
A0A1S3PPE6	SALSA cysteine-rich motor neuron 1 protein-like isoform X1 OS=Salmo salar OX=8030 GN=LOC106586563 PE=4 SV=1
A0A1S3PPV4	SALSA Non-specific serine/threonine protein kinase OS=Salmo salar OX=8030 GN=LOC106586692 PE=4 SV=1
A0A1S3PQE9	SALSA four and a half LIM domains protein 2 OS=Salmo salar OX=8030 GN=fhl2 PE=4 SV=1
A0A1S3PQN6	SALSA tensin-1-like isoform X7 OS=Salmo salar OX=8030 GN=LOC106586822 PE=3 SV=1
A0A1S3PRY1	SALSA tensin-1-like isoform X8 OS=Salmo salar OX=8030 GN=LOC106586822 PE=3 SV=1
A0A1S3PTD3	SALSA haptoglobin-like OS=Salmo salar OX=8030 GN=LOC106587252 PE=4 SV=1
A0A1S3PTL6	SALSA myosin light chain kinase 3-like isoform X1 OS=Salmo salar OX=8030 GN=LOC106587297 PE=4 SV=1
A0A1S3PUW4	SALSA vitamin D 25-hydroxylase-like OS=Salmo salar OX=8030 GN=LOC106587531 PE=3 SV=1
A0A1S3PUY3	SALSA myosin light chain kinase 3-like isoform X3 OS=Salmo salar OX=8030 GN=LOC106587297 PE=4 SV=1
A0A1S3PV23	SALSA myomesin-2-like isoform X4 OS=Salmo salar OX=8030 GN=LOC106587535 PE=4 SV=1
A0A1S3PV23	SALSA myomesin-2-like isoform X4 OS=Salmo salar OX=8030 GN=LOC106587535 PE=4 SV=1
A0A1S3PVU7	SALSA trafficking kinesin-binding protein 1-like isoform X2 OS=Salmo salar OX=8030 GN=LOC106587732 PE=3 SV=1
A0A1S3PWJ9	SALSA Myogenic factor OS=Salmo salar OX=8030 GN=LOC106587937 PE=4 SV=1
A0A1S3PYL9	SALSA collagen alpha-1(V) chain-like isoform X2 OS=Salmo salar OX=8030 GN=LOC106588396 PE=4 SV=1
A0A1S3PZD5	SALSA PR domain zinc finger protein 1 OS=Salmo salar OX=8030 GN=LOC106588492 PE=3 SV=1
A0A1S3PZL3	SALSA C-C chemokine receptor type 7-like OS=Salmo salar OX=8030 GN=LOC106588537 PE=3 SV=1
A0A1S3PZL8	SALSA protein NLRC3-like OS=Salmo salar OX=8030 GN=LOC106588498 PE=4 SV=1
A0A1S3PZL8	SALSA protein NLRC3-like OS=Salmo salar OX=8030 GN=LOC106588498 PE=4 SV=1
A0A1S3Q1L6	SALSA protein QNR-71-like isoform X4 OS=Salmo salar OX=8030 GN=LOC106588875 PE=4 SV=1
A0A1S3Q383	SALSA NADPH oxidase organizer 1-like OS=Salmo salar OX=8030 GN=LOC106589248 PE=4 SV=1
A0A1S3Q3Z3	SALSA ribonuclease ZC3H12A-like OS=Salmo salar OX=8030 GN=LOC106589020 PE=3 SV=1
A0A1S3Q4V5	SALSA cholesterol 25-hydroxylase-like protein OS=Salmo salar OX=8030 GN=LOC106589227 PE=4 SV=1
A0A1S3Q567	SALSA WAP, Kazal, immunoglobulin, Kunitz and NTR domain-containing protein 2-like OS=Salmo salar OX=8030 GN=LOC106589511 PE=3 SV=1
A0A1S3Q5B7	SALSA extracellular serine/threonine protein kinase FAM20C-like OS=Salmo salar OX=8030 GN=LOC106589575 PE=3 SV=1
A0A1S3Q5T4	SALSA Protein tweety homolog OS=Salmo salar OX=8030 GN=LOC106589617 PE=3 SV=1
A0A1S3Q6Z0	SALSA myomesin-2-like isoform X1 OS=Salmo salar OX=8030 GN=LOC106589818 PE=4 SV=1
A0A1S3Q871	SALSA transcription activator BRG1-like isoform X7 OS=Salmo salar OX=8030 GN=LOC106590075 PE=3 SV=1
A0A1S3Q8X7	SALSA ADP-ribosyl cyclase/cyclic ADP-ribose hydrolase OS=Salmo salar OX=8030 GN=LOC106590199 PE=3 SV=1
A0A1S3Q9J6	SALSA patched domain-containing protein 3-like isoform X2 OS=Salmo salar OX=8030 GN=LOC106590296 PE=4 SV=1
A0A1S3QAL6	SALSA Queuine tRNA-ribosyltransferase accessory subunit 2 OS=Salmo salar OX=8030 GN=qtrtd1 PE=3 SV=1
A0A1S3QAM8	SALSA Kinesin-like protein OS=Salmo salar OX=8030 GN=LOC106590219 PE=3 SV=1
A0A1S3QB59	SALSA lipocalin-like OS=Salmo salar OX=8030 GN=LOC106590529 PE=3 SV=1
A0A1S3QBC5	SALSA Eyes absent homolog OS=Salmo salar OX=8030 GN=LOC106590661 PE=3 SV=1
A0A1S3QBY5	SALSA methylsterol monooxygenase 1 OS=Salmo salar OX=8030 GN=msmo1 PE=4 SV=1
A0A1S3QCJ5	SALSA microfibril-associated glycoprotein 4-like isoform X1 OS=Salmo salar OX=8030 GN=LOC106591053 PE=4 SV=1
A0A1S3QDD7	SALSA serine/threonine-protein kinase WNK1-like OS=Salmo salar OX=8030 GN=LOC106591178 PE=4 SV=1
A0A1S3QEU6	SALSA uncharacterized protein LOC106591257 OS=Salmo salar OX=8030 GN=LOC106591257 PE=4 SV=1
A0A1S3QFB9	SALSA uncharacterized protein LOC106591917 isoform X1 OS=Salmo salar OX=8030 GN=LOC106591917 PE=4 SV=1
A0A1S3QG69	SALSA protein FAM83G-like OS=Salmo salar OX=8030 GN=LOC106592199 PE=3 SV=1
A0A1S3QGZ5	SALSA Liver-expressed antimicrobial peptide 2 OS=Salmo salar OX=8030 GN=LOC106592456 PE=3 SV=1
A0A1S3QI20	SALSA protein NLRC3-like OS=Salmo salar OX=8030 GN=LOC106592843 PE=4 SV=1
A0A1S3QI20	SALSA protein NLRC3-like OS=Salmo salar OX=8030 GN=LOC106592843 PE=4 SV=1
A0A1S3QIT1	SALSA small G protein signaling modulator 3-like OS=Salmo salar OX=8030 GN=LOC106592858 PE=4 SV=1
A0A1S3QJ18	SALSA GTPase IMAP family member 4-like OS=Salmo salar OX=8030 GN=LOC106593185 PE=3 SV=1
A0A1S3QJC0	SALSA NACHT, LRR and PYD domains-containing protein 12-like OS=Salmo salar OX=8030 GN=LOC106593320 PE=4 SV=1
A0A1S3QKX4	SALSA regulator of G-protein signaling 3-like OS=Salmo salar OX=8030 GN=LOC106593810 PE=4 SV=1
A0A1S3QL03	SALSA growth arrest-specific protein 6 OS=Salmo salar OX=8030 GN=gas6 PE=4 SV=1
A0A1S3QMG4	SALSA serine/threonine-protein kinase Sgk1 isoform X1 OS=Salmo salar OX=8030 GN=LOC106594083 PE=3 SV=1
A0A1S3QNH1	SALSA uncharacterized protein LOC106594638 OS=Salmo salar OX=8030 GN=LOC106594638 PE=4 SV=1
A0A1S3QNI2	SALSA acidic amino acid decarboxylase GADL1-like OS=Salmo salar OX=8030 GN=LOC106594092 PE=3 SV=1
A0A1S3QPK0	SALSA uncharacterized protein LOC106595063 OS=Salmo salar OX=8030 GN=LOC106595063 PE=4 SV=1
A0A1S3QQD2	SALSA F-box only protein 10 OS=Salmo salar OX=8030 GN=fbxo10 PE=4 SV=1
A0A1S3QR76	SALSA integrin alpha-10-like OS=Salmo salar OX=8030 GN=LOC106595728 PE=3 SV=1
A0A1S3QRL5	SALSA complement C3 OS=Salmo salar OX=8030 GN=LOC106595495 PE=4 SV=1
A0A1S3QS16	SALSA vimentin-like OS=Salmo salar OX=8030 GN=LOC106596074 PE=3 SV=1
A0A1S3QSY9	SALSA uncharacterized protein LOC106595671 OS=Salmo salar OX=8030 GN=LOC106595671 PE=4 SV=1
A0A1S3QU87	SALSA Tetratricopeptide repeat protein 30 OS=Salmo salar OX=8030 GN=LOC106596483 PE=3 SV=1
A0A1S3QVV1	SALSA complement C3-like OS=Salmo salar OX=8030 GN=LOC106597357 PE=4 SV=1
A0A1S3QW80	SALSA mannose-specific lectin-like OS=Salmo salar OX=8030 GN=LOC106597230 PE=4 SV=1
A0A1S3QW80	SALSA mannose-specific lectin-like OS=Salmo salar OX=8030 GN=LOC106597230 PE=4 SV=1
A0A1S3QXV6	SALSA KN motif and ankyrin repeat domain-containing protein 2-like OS=Salmo salar OX=8030 GN=LOC106598420 PE=4 SV=1
A0A1S3QXZ7	SALSA Phosphodiesterase OS=Salmo salar OX=8030 GN=LOC106598452 PE=3 SV=1
A0A1S3QYB2	SALSA myosin heavy chain, fast skeletal muscle-like OS=Salmo salar OX=8030 GN=LOC106597831 PE=3 SV=1
A0A1S3QYZ6	SALSA UDP-N-acetylglucosamine transporter-like isoform X1 OS=Salmo salar OX=8030 GN=LOC106598841 PE=3 SV=1
A0A1S3QZ71	SALSA putative selection and upkeep of intraepithelial T-cells protein 1 homolog OS=Salmo salar OX=8030 GN=LOC106598412 PE=4 SV=1
A0A1S3QZH0	SALSA GTPase IMAP family member 8-like OS=Salmo salar OX=8030 GN=LOC106598333 PE=3 SV=1
A0A1S3QZH9	SALSA Apolipoprotein D OS=Salmo salar OX=8030 GN=LOC106598344 PE=3 SV=1
A0A1S3QZX4	SALSA olfactomedin-like protein 2B isoform X1 OS=Salmo salar OX=8030 GN=LOC106599115 PE=4 SV=1
A0A1S3R078	SALSA alpha-2-HS-glycoprotein-like OS=Salmo salar OX=8030 GN=LOC106598792 PE=4 SV=1
A0A1S3R0T8	SALSA UDP-N-acetylglucosamine transporter-like isoform X3 OS=Salmo salar OX=8030 GN=LOC106598841 PE=3 SV=1
A0A1S3R170	SALSA zinc-alpha-2-glycoprotein-like OS=Salmo salar OX=8030 GN=LOC106599071 PE=4 SV=1
A0A1S3R1A0	SALSA Cyclooxygenase-2 OS=Salmo salar OX=8030 GN=LOC106599098 PE=3 SV=1
A0A1S3R1M0	SALSA RING-type E3 ubiquitin transferase OS=Salmo salar OX=8030 GN=LOC106599087 PE=4 SV=1
A0A1S3R1W2	SALSA Arginase OS=Salmo salar OX=8030 GN=arg2 PE=3 SV=1
A0A1S3R282	SALSA cAMP-responsive element modulator-like isoform X2 OS=Salmo salar OX=8030 GN=LOC106599501 PE=4 SV=1
A0A1S3R2C9	SALSA myosin light chain kinase 2, skeletal/cardiac muscle-like isoform X1 OS=Salmo salar OX=8030 GN=LOC106599743 PE=4 SV=1
A0A1S3R3C6	SALSA WD repeat-containing protein 37 isoform X1 OS=Salmo salar OX=8030 GN=LOC106599485 PE=4 SV=1
A0A1S3R5W2	SALSA calmodulin-regulated spectrin-associated protein 2-like isoform X2 OS=Salmo salar OX=8030 GN=LOC106600572 PE=3 SV=1
A0A1S3R6N1	SALSA calcium-binding mitochondrial carrier protein SCaMC-1-like OS=Salmo salar OX=8030 GN=LOC106600565 PE=3 SV=1
A0A1S3R6N1	SALSA calcium-binding mitochondrial carrier protein SCaMC-1-like OS=Salmo salar OX=8030 GN=LOC106600565 PE=3 SV=1
A0A1S3R829	SALSA keratin, type I cytoskeletal 13-like OS=Salmo salar OX=8030 GN=LOC106600816 PE=4 SV=1
A0A1S3R8C3	SALSA KAT8 regulatory NSL complex subunit 1-like isoform X2 OS=Salmo salar OX=8030 GN=LOC106600871 PE=4 SV=1
A0A1S3R8F3	SALSA uncharacterized protein LOC106600886 OS=Salmo salar OX=8030 GN=LOC106600886 PE=3 SV=1
A0A1S3R8F3	SALSA uncharacterized protein LOC106600886 OS=Salmo salar OX=8030 GN=LOC106600886 PE=3 SV=1
A0A1S3R8F3	SALSA uncharacterized protein LOC106600886 OS=Salmo salar OX=8030 GN=LOC106600886 PE=3 SV=1
A0A1S3R9K2	SALSA ubiquitin carboxyl-terminal hydrolase 43-like OS=Salmo salar OX=8030 GN=LOC106601383 PE=4 SV=1
A0A1S3RA50	SALSA Glial fibrillary acidic protein OS=Salmo salar OX=8030 GN=LOC106601521 PE=3 SV=1
A0A1S3RB16	SALSA potassium voltage-gated channel subfamily A member 1-like OS=Salmo salar OX=8030 GN=LOC106601551 PE=4 SV=1
A0A1S3RBF5	SALSA hormonally up-regulated neu tumor-associated kinase homolog A-like OS=Salmo salar OX=8030 GN=LOC106601811 PE=4 SV=1
A0A1S3RBU5	SALSA Suppressor of cytokine signaling 3 OS=Salmo salar OX=8030 GN=LOC106601915 PE=4 SV=1
A0A1S3RC37	SALSA myosin-binding protein C, fast-type-like isoform X31 OS=Salmo salar OX=8030 GN=LOC106601538 PE=4 SV=1
A0A1S3REB6	SALSA Protein PALS1 OS=Salmo salar OX=8030 GN=LOC106602535 PE=3 SV=1
A0A1S3REZ9	SALSA protocadherin Fat 1-like isoform X4 OS=Salmo salar OX=8030 GN=LOC106602556 PE=4 SV=1
A0A1S3RF10	SALSA fibrinogen gamma chain-like OS=Salmo salar OX=8030 GN=LOC106602564 PE=4 SV=1
A0A1S3RFH6	SALSA butyrophilin subfamily 2 member A2-like isoform X2 OS=Salmo salar OX=8030 GN=LOC106602684 PE=3 SV=1
A0A1S3RFW6	SALSA Krueppel-like factor 5 OS=Salmo salar OX=8030 GN=LOC106602821 PE=4 SV=1
A0A1S3RG25	SALSA NACHT, LRR and PYD domains-containing protein 3-like isoform X2 OS=Salmo salar OX=8030 GN=LOC106602558 PE=4 SV=1
A0A1S3RG81	SALSA tripartite motif-containing protein 16-like OS=Salmo salar OX=8030 GN=LOC106602864 PE=4 SV=1
A0A1S3RGD2	SALSA fos-related antigen 2-like isoform X1 OS=Salmo salar OX=8030 GN=LOC106602906 PE=4 SV=1
A0A1S3RHE4	SALSA RuvB-like helicase OS=Salmo salar OX=8030 GN=ruvbl2 PE=3 SV=1
A0A1S3RHI3	SALSA Ryanodine receptor 1 OS=Salmo salar OX=8030 GN=ryr1 PE=4 SV=1
A0A1S3RI04	SALSA chromosome-associated kinesin KIF4-like isoform X1 OS=Salmo salar OX=8030 GN=LOC106603166 PE=4 SV=1
A0A1S3RJC7	SALSA Reticulon OS=Salmo salar OX=8030 GN=rtn2 PE=4 SV=1
A0A1S3RKL8	SALSA zinc finger and BTB domain-containing protein 21-like isoform X1 OS=Salmo salar OX=8030 GN=LOC106603531 PE=4 SV=1
A0A1S3RLJ0	SALSA cell surface glycoprotein MUC18-like isoform X3 OS=Salmo salar OX=8030 GN=LOC106603454 PE=4 SV=1
A0A1S3RNF6	SALSA Ubiquitin carboxyl-terminal hydrolase OS=Salmo salar OX=8030 GN=LOC106603727 PE=3 SV=1
A0A1S3RPE9	SALSA Carbonic anhydrase OS=Salmo salar OX=8030 GN=LOC106603953 PE=3 SV=1
A0A1S3RPI6	SALSA V-set and transmembrane domain-containing protein 4-like isoform X1 OS=Salmo salar OX=8030 GN=LOC106604231 PE=4 SV=1
A0A1S3RQP9	SALSA Homeobox protein OS=Salmo salar OX=8030 GN=LOC100136801 PE=3 SV=1
A0A1S3RS45	SALSA fos-related antigen 1-like OS=Salmo salar OX=8030 GN=LOC106604712 PE=4 SV=1
A0A1S3RSA4	SALSA Sulfotransferase OS=Salmo salar OX=8030 GN=hs3st1 PE=3 SV=1
A0A1S3RSW6	SALSA myozenin-2-like OS=Salmo salar OX=8030 GN=LOC106604841 PE=3 SV=1
A0A1S3RTF2	SALSA slit homolog 3 protein-like isoform X2 OS=Salmo salar OX=8030 GN=LOC106604933 PE=4 SV=1
A0A1S3RTK5	SALSA Nocturnin OS=Salmo salar OX=8030 GN=LOC106604687 PE=4 SV=1
A0A1S3RUV6	SALSA ETS translocation variant 1 isoform X4 OS=Salmo salar OX=8030 GN=etv1 PE=3 SV=1
A0A1S3RYV1	SALSA farnesyl pyrophosphate synthase-like isoform X1 OS=Salmo salar OX=8030 GN=LOC106605924 PE=3 SV=1
A0A1S3RZF6	SALSA rap guanine nucleotide exchange factor 5-like OS=Salmo salar OX=8030 GN=LOC106605879 PE=4 SV=1
A0A1S3RZL9	SALSA DENN domain-containing protein 3-like OS=Salmo salar OX=8030 GN=LOC106606080 PE=4 SV=1
A0A1S3S027	SALSA monocarboxylate transporter 4-like OS=Salmo salar OX=8030 GN=LOC106606196 PE=4 SV=1
A0A1S3S076	SALSA myozenin-1-like isoform X2 OS=Salmo salar OX=8030 GN=LOC106606220 PE=3 SV=1
A0A1S3S3S0	SALSA cyclic GMP-AMP synthase-like OS=Salmo salar OX=8030 GN=LOC106606998 PE=4 SV=1
A0A1S3S5N6	SALSA uncharacterized protein LOC106607322 OS=Salmo salar OX=8030 GN=LOC106607322 PE=4 SV=1
A0A1S3S682	SALSA Parvalbumin OS=Salmo salar OX=8030 GN=LOC106607439 PE=3 SV=1
A0A1S3S691	SALSA Parvalbumin OS=Salmo salar OX=8030 GN=LOC106607439 PE=3 SV=1
A0A1S3S6B4	SALSA uncharacterized protein LOC106607449 OS=Salmo salar OX=8030 GN=LOC106607449 PE=3 SV=1
A0A1S3S6B4	SALSA uncharacterized protein LOC106607449 OS=Salmo salar OX=8030 GN=LOC106607449 PE=3 SV=1
A0A1S3S6B4	SALSA uncharacterized protein LOC106607449 OS=Salmo salar OX=8030 GN=LOC106607449 PE=3 SV=1
A0A1S3S7D2	SALSA papilin-like isoform X2 OS=Salmo salar OX=8030 GN=LOC106607636 PE=4 SV=1
A0A1S3S7I4	SALSA ankyrin repeat and SOCS box protein 2-like isoform X2 OS=Salmo salar OX=8030 GN=LOC106607652 PE=4 SV=1
A0A1S3S7M4	SALSA T-lymphoma invasion and metastasis-inducing protein 2 OS=Salmo salar OX=8030 GN=tiam2 PE=4 SV=1
A0A1S3SAE4	SALSA alpha-1-antitrypsin homolog OS=Salmo salar OX=8030 GN=LOC106608112 PE=3 SV=1
A0A1S3SAP3	SALSA acyl-coenzyme A thioesterase 1-like OS=Salmo salar OX=8030 GN=LOC106608160 PE=3 SV=1
A0A1S3SAQ3	SALSA actin, alpha cardiac muscle 1-like OS=Salmo salar OX=8030 GN=LOC106608170 PE=3 SV=1
A0A1S3SB62	SALSA ryanodine receptor 3-like isoform X6 OS=Salmo salar OX=8030 GN=LOC106608253 PE=4 SV=1
A0A1S3SBB6	SALSA jun dimerization protein 2-like OS=Salmo salar OX=8030 GN=LOC106608295 PE=4 SV=1
A0A1S3SBB6	SALSA jun dimerization protein 2-like OS=Salmo salar OX=8030 GN=LOC106608295 PE=4 SV=1
A0A1S3SBY2	SALSA uncharacterized protein LOC106608449 OS=Salmo salar OX=8030 GN=LOC106608449 PE=4 SV=1
A0A1S3SC69	SALSA procollagen C-endopeptidase enhancer 1 OS=Salmo salar OX=8030 GN=pcolce PE=4 SV=1
A0A1S3SD66	SALSA dickkopf-related protein 1-like OS=Salmo salar OX=8030 GN=LOC106608700 PE=3 SV=1
A0A1S3SDZ9	SALSA alpha-actinin-3-like isoform X2 OS=Salmo salar OX=8030 GN=LOC106608893 PE=4 SV=1
A0A1S3SEH7	SALSA serine/threonine-protein kinase kin-29-like isoform X1 OS=Salmo salar OX=8030 GN=LOC106608982 PE=3 SV=1
A0A1S3SEZ5	SALSA insulin receptor substrate 2-B-like isoform X2 OS=Salmo salar OX=8030 GN=LOC106609064 PE=4 SV=1
A0A1S3SG87	SALSA scm-like with four MBT domains protein 2 isoform X3 OS=Salmo salar OX=8030 GN=sfmbt2 PE=4 SV=1
A0A1S3SG87	SALSA scm-like with four MBT domains protein 2 isoform X3 OS=Salmo salar OX=8030 GN=sfmbt2 PE=4 SV=1
A0A1S3SGD7	SALSA Unique cartilage matrix-associated protein OS=Salmo salar OX=8030 GN=LOC106609284 PE=3 SV=1
A0A1S3SGL5	SALSA signal peptide, CUB and EGF-like domain-containing protein 1 isoform X5 OS=Salmo salar OX=8030 GN=LOC106609323 PE=4 SV=1
A0A1S3SIZ2	SALSA thyrotropin-releasing hormone-degrading ectoenzyme-like OS=Salmo salar OX=8030 GN=LOC106609814 PE=3 SV=1
A0A1S3SK04	SALSA histone-lysine N-methyltransferase NSD2-like OS=Salmo salar OX=8030 GN=LOC106607996 PE=4 SV=1
A0A1S3SLM2	SALSA AP-4 complex accessory subunit tepsin-like OS=Salmo salar OX=8030 GN=LOC106610392 PE=4 SV=1
A0A1S3SML5	SALSA grainyhead-like protein 3 homolog isoform X2 OS=Salmo salar OX=8030 GN=LOC106610656 PE=4 SV=1
A0A1S3SN45	SALSA Tyrosine-protein kinase receptor OS=Salmo salar OX=8030 GN=LOC106610753 PE=3 SV=1
A0A1S3SN91	SALSA collagen alpha-1(XII) chain-like isoform X2 OS=Salmo salar OX=8030 GN=LOC106610773 PE=4 SV=1
A0A1S3SP12	SALSA protein phosphatase 1B isoform X3 OS=Salmo salar OX=8030 GN=ppm1b PE=3 SV=1
A0A1S3SPG2	SALSA transforming acidic coiled-coil-containing protein 3-like isoform X1 OS=Salmo salar OX=8030 GN=LOC106610986 PE=3 SV=1
A0A1S3SQ06	SALSA piggyBac transposable element-derived protein 4-like OS=Salmo salar OX=8030 GN=LOC106611080 PE=4 SV=1
A0A1S3SQJ5	SALSA apoptosis-stimulating of p53 protein 1-like isoform X1 OS=Salmo salar OX=8030 GN=LOC106611188 PE=4 SV=1
A0A1S3ST27	SALSA Vesicle-fusing ATPase OS=Salmo salar OX=8030 GN=spata5 PE=4 SV=1
A0A1S3ST70	SALSA ATP-binding cassette sub-family A member 1-like OS=Salmo salar OX=8030 GN=LOC106611642 PE=4 SV=1
A0A1S3SUA7	SALSA protocadherin gamma-C5-like isoform X2 OS=Salmo salar OX=8030 GN=LOC106611851 PE=4 SV=1
A0A1S3SVA3	SALSA PDZ and LIM domain protein 3 isoform X2 OS=Salmo salar OX=8030 GN=pdlim3 PE=4 SV=1
A0A1S3SXG3	SALSA protocadherin Fat 4-like isoform X1 OS=Salmo salar OX=8030 GN=LOC106612434 PE=4 SV=1
A0A1S3SXL0	SALSA myeloid leukemia factor 1 isoform X1 OS=Salmo salar OX=8030 GN=mlf1 PE=3 SV=1
A0A1S3SXL1	SALSA Non-specific serine/threonine protein kinase OS=Salmo salar OX=8030 GN=sik2 PE=4 SV=1
A0A1S3SXL1	SALSA Non-specific serine/threonine protein kinase OS=Salmo salar OX=8030 GN=sik2 PE=4 SV=1
A0A1S3SXM4	SALSA uncharacterized protein LOC106612462 OS=Salmo salar OX=8030 GN=LOC106612462 PE=4 SV=1
A0A1S3SXM4	SALSA uncharacterized protein LOC106612462 OS=Salmo salar OX=8030 GN=LOC106612462 PE=4 SV=1
A0A1S3SXW2	SALSA myomesin-2-like OS=Salmo salar OX=8030 GN=LOC106612511 PE=4 SV=1
A0A1S3SZX5	SALSA abhydrolase domain-containing protein 15-like OS=Salmo salar OX=8030 GN=LOC106612842 PE=4 SV=1
A0A1S3T028	SALSA complement C4-like OS=Salmo salar OX=8030 GN=LOC106612870 PE=3 SV=1
A0A1S3T0X9	SALSA Non-specific serine/threonine protein kinase OS=Salmo salar OX=8030 GN=atm PE=3 SV=1
A0A1S3T0Y7	SALSA Non-specific serine/threonine protein kinase OS=Salmo salar OX=8030 GN=atm PE=3 SV=1
A0A1S3T0Z1	SALSA Non-specific serine/threonine protein kinase OS=Salmo salar OX=8030 GN=atm PE=3 SV=1
A0A1S3T139	SALSA uncharacterized protein LOC106613012 isoform X2 OS=Salmo salar OX=8030 GN=LOC106613012 PE=4 SV=1
A0A1S3T2H8	SALSA pentraxin-related protein PTX3-like OS=Salmo salar OX=8030 GN=LOC106613249 PE=4 SV=1
A0A1S3T2W2	SALSA ryanodine receptor 1-like OS=Salmo salar OX=8030 GN=LOC106613343 PE=4 SV=1
A0A1S3T334	SALSA heterogeneous nuclear ribonucleoprotein U-like protein 1 OS=Salmo salar OX=8030 GN=hnrnpul1 PE=4 SV=1
A0A1S3T3D2	SALSA lysophosphatidic acid receptor 3 OS=Salmo salar OX=8030 GN=lpar3 PE=3 SV=1
A0A1S3T442	SALSA obscurin-like isoform X2 OS=Salmo salar OX=8030 GN=LOC106613530 PE=3 SV=1
A0A1S3T442	SALSA obscurin-like isoform X2 OS=Salmo salar OX=8030 GN=LOC106613530 PE=3 SV=1
A0A1S3T445	SALSA obscurin-like isoform X6 OS=Salmo salar OX=8030 GN=LOC106613530 PE=3 SV=1
A0A1S3T445	SALSA obscurin-like isoform X6 OS=Salmo salar OX=8030 GN=LOC106613530 PE=3 SV=1
A0A1S3T456	SALSA galectin-3-binding protein A-like OS=Salmo salar OX=8030 GN=LOC106613533 PE=4 SV=1
A0A1S3T4P3	SALSA Non-specific serine/threonine protein kinase OS=Salmo salar OX=8030 GN=LOC106613636 PE=3 SV=1
A0A1S3T691	SALSA FAS-associated factor 1-like isoform X2 OS=Salmo salar OX=8030 GN=LOC106613896 PE=4 SV=1
A7KII8	SALSA TAP2b OS=Salmo salar OX=8030 GN=ABCB3A PE=4 SV=1
A7KIJ5	SALSA Flotillin OS=Salmo salar OX=8030 GN=FLOT1 PE=3 SV=1
B5DFU0	SALSA Protein phosphatase 1 regulatory (Inhibitor) subunit 7 OS=Salmo salar OX=8030 GN=ppp1r7 PE=2 SV=1
B5DFU7	SALSA AMP deaminase OS=Salmo salar OX=8030 GN=ampd1 PE=2 SV=1
B5DG40	SALSA actin, alpha cardiac-like OS=Salmo salar OX=8030 GN=LOC100194557 PE=2 SV=1
B5DG86	SALSA Troponin C fast OS=Salmo salar OX=8030 GN=tnnc PE=2 SV=1
B5DGG0	SALSA Non-specific serine/threonine protein kinase OS=Salmo salar OX=8030 GN=akt2 PE=2 SV=1
B5DGH1	SALSA Enigma LIM domain protein-like OS=Salmo salar OX=8030 GN=pdlim7 PE=2 SV=1
B5DGI8	SALSA Parvalbumin OS=Salmo salar OX=8030 GN=pvalb2 PE=2 SV=1
B5DGT1	SALSA Myosin, light polypeptide 3-1 OS=Salmo salar OX=8030 GN=LOC100194642 PE=2 SV=1
B5DGT2	SALSA Myosin light chain 3, skeletal muscle isoform OS=Salmo salar OX=8030 GN=MLE3 PE=2 SV=1
B5DH12	SALSA Myosin light chain 1-1 OS=Salmo salar OX=8030 GN=LOC100194662 PE=2 SV=1
B5RI43	SALSA Myomesin 2 (Fragment) OS=Salmo salar OX=8030 GN=myom2 PE=2 SV=1
B5X135	SALSA Bone morphogenetic protein 4 OS=Salmo salar OX=8030 GN=BMP4 PE=2 SV=1
B5X1V3	SALSA Cytochrome P450 1B1 OS=Salmo salar OX=8030 GN=CP1B1 PE=2 SV=1
B5X1X1	SALSA Annexin OS=Salmo salar OX=8030 GN=ANX13 PE=2 SV=1
B5X2B3	SALSA Serotransferrin OS=Salmo salar OX=8030 GN=TRF1 PE=2 SV=1
B5X4D5	SALSA Methylosome protein 50 OS=Salmo salar OX=8030 GN=MEP50 PE=2 SV=1
B5X4H3	SALSA Major facilitator superfamily domain-containing protein 1 OS=Salmo salar OX=8030 GN=MFSD1 PE=2 SV=1
B5X5M2	SALSA Fatty acid-binding protein, heart OS=Salmo salar OX=8030 GN=FABPH PE=2 SV=1
B5X6D7	SALSA Dexamethasone-induced Ras-related protein 1 OS=Salmo salar OX=8030 GN=RASD1 PE=2 SV=1
B5X9D5	SALSA Prostaglandin E synthase 3 OS=Salmo salar OX=8030 GN=TEBP PE=2 SV=1
B5XAM8	SALSA Ankyrin repeat and SOCS box protein 12 OS=Salmo salar OX=8030 GN=ASB12 PE=2 SV=1
B5XAX7	SALSA Phosphatidylinositol-glycan biosynthesis class F protein OS=Salmo salar OX=8030 GN=PIGF PE=2 SV=1
B5XCB4	SALSA Cytokine-inducible SH2-containing protein OS=Salmo salar OX=8030 GN=CISH PE=2 SV=1
B5XE45	SALSA Myosin regulatory light chain 2, ventricular/cardiac muscle isoform OS=Salmo salar OX=8030 GN=MLRV PE=2 SV=1
B5XGJ9	SALSA Caveolin OS=Salmo salar OX=8030 GN=CAV2 PE=2 SV=1
B5XGM4	SALSA replication factor C subunit 5 OS=Salmo salar OX=8030 GN=RFC5 PE=2 SV=1
B9ENL1	SALSA Myozenin-2 OS=Salmo salar OX=8030 GN=MYOZ2 PE=2 SV=1
B9ENW1	SALSA Retinoid-binding protein 7 OS=Salmo salar OX=8030 GN=RET7 PE=2 SV=1
C0H9C1	SALSA Arginase OS=Salmo salar OX=8030 GN=ARGI2 PE=2 SV=1
C0HA39	SALSA Heterogeneous nuclear ribonucleoprotein U-like protein 1 OS=Salmo salar OX=8030 GN=HNRL1 PE=2 SV=1
C0HAN6	SALSA Transmembrane glycoprotein NMB OS=Salmo salar OX=8030 GN=GPNMB PE=2 SV=1
C0HBG6	SALSA Ras-related and estrogen-regulated growth inhibitor OS=Salmo salar OX=8030 GN=RERG PE=2 SV=1
G9BBR6	SALSA MuRF1c OS=Salmo salar OX=8030 GN=LOC101448020 PE=2 SV=1
I3VP94	SALSA Growth/differentiation factor 8 (Fragment) OS=Salmo salar OX=8030 PE=3 SV=1
K8DW93	SALSA Beta-carotene oxygenase 2A OS=Salmo salar OX=8030 GN=bco2a PE=2 SV=1
M4Q7P6	SALSA Insulin-like growth factor binding protein 6 paralog A2 OS=Salmo salar OX=8030 GN=IGFBP-6A2 PE=2 SV=1
M4Q7P6	SALSA Insulin-like growth factor binding protein 6 paralog A2 OS=Salmo salar OX=8030 GN=IGFBP-6A2 PE=2 SV=1
M4VHN8	SALSA Reticulon OS=Salmo salar OX=8030 GN=LOC100705086 PE=2 SV=1
Q20CG3	SALSA Myogenic factor OS=Salmo salar OX=8030 GN=myoD1c PE=2 SV=1
Q78BU2	SALSA Actin alpha 1-1 OS=Salmo salar OX=8030 GN=LOC106564730 PE=2 SV=1
Q7ZZN0	SALSA Myosin regulatory light chain 2 OS=Salmo salar OX=8030 GN=mlc-2 PE=2 SV=1
Q8JHX8	SALSA Transporter OS=Salmo salar OX=8030 GN=slc6a6 PE=2 SV=1
V9Q6E2	SALSA Suppressor of cytokine signaling 2 OS=Salmo salar OX=8030 GN=SOCS2a PE=2 SV=1
#N/A
#N/A
#N/A
#N/A
#N/A
#N/A
#N/A
#N/A
#N/A
#N/A
#N/A
#N/A
#N/A
#N/A
#N/A
#N/A
#N/A
#N/A
#N/A
#N/A
#N/A
#N/A
#N/A
#N/A
#N/A
#N/A
#N/A
#N/A
#N/A
#N/A
#N/A
#N/A
#N/A
#N/A
#N/A
#N/A
#N/A
#N/A
#N/A
#N/A
#N/A
#N/A
#N/A
#N/A
#N/A
#N/A
#N/A
#N/A
#N/A
#N/A
#N/A
#N/A
#N/A
#N/A
#N/A
#N/A
#N/A
#N/A
#N/A
#N/A
#N/A
#N/A
#N/A
#N/A
#N/A
#N/A
#N/A
#N/A
#N/A
#N/A
#N/A
#N/A
#N/A
#N/A
#N/A
#N/A
#N/A
#N/A
#N/A
#N/A
#N/A
#N/A
#N/A
#N/A
#N/A
#N/A
#N/A
#N/A
#N/A
#N/A
#N/A
#N/A
#N/A
#N/A
#N/A
#N/A
#N/A
#N/A
#N/A
#N/A
#N/A
#N/A
#N/A
#N/A
#N/A
#N/A
#N/A
#N/A
#N/A
#N/A
#N/A
#N/A
#N/A
#N/A
#N/A
#N/A
#N/A
#N/A
#N/A
#N/A
#N/A
#N/A
#N/A
#N/A
#N/A
#N/A
#N/A
#N/A
#N/A
#N/A
#N/A
#N/A
#N/A
#N/A
#N/A
#N/A
#N/A
#N/A
#N/A
#N/A
#N/A
#N/A
#N/A
#N/A
#N/A
#N/A
#N/A
#N/A
#N/A
#N/A
#N/A
#N/A
#N/A
#N/A
#N/A
#N/A
#N/A
#N/A
#N/A
#N/A
#N/A
#N/A
#N/A
#N/A
#N/A
#N/A
#N/A
#N/A
#N/A
#N/A
#N/A
#N/A
#N/A
#N/A
#N/A
#N/A
#N/A
#N/A
#N/A
#N/A
#N/A
#N/A
#N/A
#N/A
#N/A
#N/A
#N/A
#N/A
#N/A
#N/A
#N/A
#N/A
#N/A
#N/A
#N/A
#N/A
#N/A
#N/A
#N/A
#N/A
#N/A
#N/A
#N/A
#N/A
#N/A
#N/A
#N/A
#N/A
#N/A
#N/A
#N/A
#N/A
#N/A
#N/A
#N/A
#N/A
#N/A
#N/A
#N/A
#N/A
#N/A
#N/A
#N/A
#N/A
#N/A
#N/A
#N/A
#N/A
#N/A
#N/A
#N/A
#N/A
#N/A
#N/A
#N/A
#N/A
#N/A
#N/A
#N/A
#N/A
#N/A
#N/A
#N/A
#N/A
#N/A
#N/A
#N/A
#N/A
#N/A
#N/A
#N/A
#N/A
#N/A
#N/A
#N/A
#N/A
#N/A
#N/A
#N/A
#N/A
#N/A
#N/A
#N/A
#N/A
#N/A
#N/A
#N/A
#N/A
#N/A
#N/A
#N/A
#N/A
#N/A
#N/A
#N/A
#N/A
#N/A
#N/A
#N/A
#N/A
#N/A
#N/A
#N/A
#N/A
#N/A
#N/A
#N/A
#N/A
#N/A
#N/A
#N/A
#N/A
#N/A
#N/A
#N/A
#N/A
#N/A
#N/A
#N/A
#N/A
#N/A
#N/A
#N/A
#N/A
#N/A
#N/A
#N/A
#N/A
#N/A
#N/A
#N/A
#N/A
#N/A
#N/A
#N/A
#N/A
#N/A
#N/A
#N/A
#N/A
#N/A
#N/A
#N/A
#N/A
#N/A
#N/A
#N/A
#N/A
#N/A
#N/A
#N/A
#N/A
#N/A
#N/A
#N/A
#N/A
#N/A
#N/A
#N/A
#N/A
#N/A
#N/A
#N/A
#N/A
#N/A
#N/A
#N/A
#N/A
#N/A
#N/A
#N/A
#N/A
#N/A
#N/A
#N/A
#N/A
#N/A
#N/A
#N/A
#N/A
#N/A
#N/A
#N/A
#N/A
#N/A
#N/A
#N/A
#N/A
#N/A
#N/A
#N/A
#N/A
#N/A
#N/A
#N/A
#N/A
#N/A
#N/A
#N/A
#N/A
#N/A
#N/A
#N/A
#N/A
#N/A
#N/A
#N/A
#N/A
#N/A
#N/A
#N/A
#N/A
#N/A
#N/A
#N/A
#N/A
#N/A
#N/A
#N/A
#N/A
#N/A
#N/A
#N/A
#N/A
#N/A
#N/A
#N/A
#N/A
#N/A
#N/A
#N/A
#N/A
#N/A
#N/A
#N/A
#N/A
#N/A
#N/A
#N/A
#N/A
#N/A
#N/A
#N/A
#N/A
#N/A
#N/A
#N/A
#N/A
#N/A
#N/A
#N/A
#N/A
#N/A
#N/A
#N/A
#N/A
#N/A
#N/A
#N/A
#N/A
#N/A
#N/A
#N/A
#N/A
#N/A
#N/A
#N/A
#N/A
#N/A
#N/A
#N/A
#N/A
#N/A
#N/A
#N/A
#N/A
#N/A
#N/A
#N/A
#N/A
#N/A
#N/A
#N/A
#N/A
#N/A
#N/A
#N/A
#N/A
#N/A
#N/A
#N/A
#N/A
#N/A
#N/A
#N/A
#N/A
#N/A
#N/A
#N/A
#N/A
#N/A
#N/A
#N/A
#N/A
#N/A
#N/A
#N/A
#N/A
#N/A
#N/A
#N/A
#N/A
#N/A
#N/A
#N/A
#N/A
#N/A
#N/A
#N/A
#N/A
#N/A
#N/A
#N/A
#N/A
#N/A
#N/A
#N/A
#N/A
#N/A
#N/A
#N/A
#N/A
#N/A
#N/A
#N/A
#N/A
#N/A
#N/A
#N/A
#N/A
#N/A
#N/A
#N/A
#N/A
#N/A
#N/A
#N/A
#N/A
#N/A
#N/A
#N/A
#N/A
#N/A
#N/A
#N/A
#N/A
#N/A
#N/A
#N/A
#N/A
#N/A
#N/A
#N/A
#N/A
#N/A
#N/A
#N/A
#N/A
#N/A
#N/A
#N/A
#N/A
#N/A
#N/A
#N/A
#N/A
#N/A
#N/A
#N/A
#N/A
#N/A
#N/A
#N/A
#N/A
#N/A
#N/A
#N/A
#N/A
#N/A
#N/A
#N/A
#N/A
#N/A
#N/A
#N/A
#N/A
#N/A
#N/A
#N/A
#N/A
#N/A
#N/A
#N/A
#N/A
#N/A
#N/A
#N/A
#N/A
#N/A
#N/A
#N/A
#N/A
#N/A
#N/A
#N/A
#N/A
#N/A
#N/A
#N/A
#N/A
#N/A
#N/A
#N/A
#N/A
#N/A
#N/A
#N/A
#N/A
#N/A
#N/A
#N/A
#N/A
#N/A
#N/A
#N/A
#N/A
#N/A
#N/A
#N/A
#N/A
#N/A
#N/A
#N/A
#N/A
#N/A
#N/A
#N/A
#N/A
#N/A
#N/A
#N/A
#N/A
#N/A
#N/A
#N/A
#N/A
#N/A
#N/A
#N/A
#N/A
#N/A
#N/A
#N/A
#N/A
#N/A
#N/A
#N/A
#N/A
#N/A
#N/A
#N/A
#N/A
#N/A
#N/A
#N/A
#N/A
#N/A
#N/A
#N/A
#N/A
#N/A
#N/A
#N/A
#N/A
#N/A
#N/A
#N/A
#N/A
#N/A
#N/A
#N/A
#N/A
#N/A
#N/A
#N/A
#N/A
#N/A
#N/A
#N/A
#N/A
#N/A
#N/A
#N/A

## Sheet: Skin Cluster 1
Gene ID	Description
A0A1S3QCP1	SALSA uncharacterized protein LOC106591099 isoform X1 OS=Salmo salar OX=8030 GN=LOC106591099 PE=4 SV=1
A0A1S2X0R2	SALSA Transforming growth factor-beta-induced protein ig-h3 OS=Salmo salar OX=8030 GN=tgfbi PE=4 SV=1
A0A1S3KIH1	SALSA regulator of G-protein signaling 1-like isoform X1 OS=Salmo salar OX=8030 GN=LOC106560300 PE=4 SV=1
A0A1S3L6J4	SALSA zinc-binding protein A33-like OS=Salmo salar OX=8030 GN=LOC106564755 PE=4 SV=1
A0A1S3L9Y0	SALSA lumican-like isoform X1 OS=Salmo salar OX=8030 GN=LOC106565325 PE=4 SV=1
A0A1S3LCM0	SALSA uncharacterized protein LOC106565525 OS=Salmo salar OX=8030 GN=LOC106565525 PE=4 SV=1
A0A1S3LEE6	SALSA retinoid-binding protein 7 isoform X1 OS=Salmo salar OX=8030 GN=ret7 PE=3 SV=1
A0A1S3LKP2	SALSA WNT1-inducible-signaling pathway protein 2-like OS=Salmo salar OX=8030 GN=LOC106567101 PE=3 SV=1
A0A1S3LWZ3	SALSA growth arrest and DNA damage-inducible protein GADD45 alpha-like isoform X2 OS=Salmo salar OX=8030 GN=LOC106568974 PE=3 SV=1
A0A1S3LZG3	SALSA Myocilin OS=Salmo salar OX=8030 GN=LOC106569415 PE=4 SV=1
A0A1S3M2S7	SALSA RNA-binding motif, single-stranded-interacting protein 3 OS=Salmo salar OX=8030 GN=LOC106570076 PE=4 SV=1
A0A1S3M4V7	SALSA uncharacterized protein LOC106570346 isoform X1 OS=Salmo salar OX=8030 GN=LOC106570346 PE=4 SV=1
A0A1S3MCP4	SALSA cadherin-13-like OS=Salmo salar OX=8030 GN=LOC106571918 PE=4 SV=1
A0A1S3ML84	SALSA mucin-5AC-like OS=Salmo salar OX=8030 GN=LOC106573374 PE=4 SV=1
A0A1S3MN93	SALSA cytochrome P450 11B, mitochondrial OS=Salmo salar OX=8030 GN=LOC100136945 PE=3 SV=1
A0A1S3MNG0	SALSA Tyrosine-protein kinase OS=Salmo salar OX=8030 GN=LOC106573821 PE=3 SV=1
A0A1S3MUS5	SALSA cytochrome P450 27C1-like OS=Salmo salar OX=8030 GN=LOC106575170 PE=3 SV=1
A0A1S3MW39	SALSA neutral cholesterol ester hydrolase 1-like OS=Salmo salar OX=8030 GN=LOC106575419 PE=3 SV=1
A0A1S3MZL5	SALSA plexin-C1-like OS=Salmo salar OX=8030 GN=LOC106576206 PE=4 SV=1
A0A1S3MZN4	SALSA Protein MCM10 homolog OS=Salmo salar OX=8030 GN=LOC106576207 PE=3 SV=1
A0A1S3N0F3	SALSA leucine-rich repeats and immunoglobulin-like domains protein 3 isoform X1 OS=Salmo salar OX=8030 GN=LOC106576247 PE=4 SV=1
A0A1S3N0L9	SALSA UPF0577 protein KIAA1324-like isoform X1 OS=Salmo salar OX=8030 GN=LOC106576290 PE=3 SV=1
A0A1S3N103	SALSA Unique cartilage matrix-associated protein OS=Salmo salar OX=8030 GN=LOC106576209 PE=3 SV=1
A0A1S3N7I6	SALSA neural cell adhesion molecule 1-A isoform X1 OS=Salmo salar OX=8030 GN=nca11 PE=4 SV=1
A0A1S3N8U8	SALSA cytosolic phospholipase A2 gamma-like isoform X2 OS=Salmo salar OX=8030 GN=LOC106577847 PE=4 SV=1
A0A1S3NAS8	SALSA uncharacterized protein LOC106578347 OS=Salmo salar OX=8030 GN=LOC106578347 PE=4 SV=1
A0A1S3NDS6	SALSA carcinoembryonic antigen-related cell adhesion molecule 20-like OS=Salmo salar OX=8030 GN=LOC106578696 PE=4 SV=1
A0A1S3NQ24	SALSA zinc finger protein 131-like OS=Salmo salar OX=8030 GN=LOC106580618 PE=4 SV=1
A0A1S3NRI3	SALSA high affinity immunoglobulin gamma Fc receptor I-like isoform X1 OS=Salmo salar OX=8030 GN=LOC106580961 PE=4 SV=1
A0A1S3NWI0	SALSA Integrin beta OS=Salmo salar OX=8030 GN=LOC106581859 PE=3 SV=1
A0A1S3P1G0	SALSA fer-1-like protein 4 OS=Salmo salar OX=8030 GN=LOC106582641 PE=4 SV=1
A0A1S3P2Q3	SALSA leucine-rich repeat neuronal protein 1-like OS=Salmo salar OX=8030 GN=LOC106582861 PE=4 SV=1
A0A1S3P5H0	SALSA Hydrogen voltage-gated channel 1 OS=Salmo salar OX=8030 GN=LOC106583317 PE=3 SV=1
A0A1S3P5L5	SALSA voltage-gated hydrogen channel 1-like isoform X1 OS=Salmo salar OX=8030 GN=LOC106583317 PE=4 SV=1
A0A1S3P8G7	SALSA Mimecan OS=Salmo salar OX=8030 GN=LOC106583805 PE=3 SV=1
A0A1S3P8I6	SALSA Phosphatase and actin regulator OS=Salmo salar OX=8030 GN=LOC106583825 PE=3 SV=1
A0A1S3P8M4	SALSA phospholipase D4-like isoform X1 OS=Salmo salar OX=8030 GN=LOC106583826 PE=3 SV=1
A0A1S3PAD7	SALSA Regulator of G-protein signaling 5 OS=Salmo salar OX=8030 GN=LOC106584144 PE=4 SV=1
A0A1S3PFP8	SALSA Anion exchange protein OS=Salmo salar OX=8030 GN=LOC106585121 PE=3 SV=1
A0A1S3PQL5	SALSA epidermal growth factor-like protein 6 OS=Salmo salar OX=8030 GN=LOC106586814 PE=3 SV=1
A0A1S3PTS1	SALSA E3 ubiquitin-protein ligase TRIM39-like OS=Salmo salar OX=8030 GN=LOC106587313 PE=4 SV=1
A0A1S3PU66	SALSA lysozyme G-like OS=Salmo salar OX=8030 GN=LOC106587400 PE=3 SV=1
A0A1S3PV23	SALSA myomesin-2-like isoform X4 OS=Salmo salar OX=8030 GN=LOC106587535 PE=4 SV=1
A0A1S3PYF3	SALSA integrin alpha-L-like isoform X2 OS=Salmo salar OX=8030 GN=LOC106588086 PE=3 SV=1
A0A1S3PYN0	SALSA Proteasome subunit beta OS=Salmo salar OX=8030 GN=LOC106588400 PE=3 SV=1
A0A1S3QC38	SALSA ligand of Numb protein X 2-like OS=Salmo salar OX=8030 GN=LOC106590447 PE=4 SV=1
A0A1S3QLA5	SALSA GTPase IMAP family member 4-like OS=Salmo salar OX=8030 GN=LOC106593960 PE=3 SV=1
A0A1S3QWE3	SALSA mannan-binding lectin serine protease 2-like OS=Salmo salar OX=8030 GN=LOC106597041 PE=4 SV=1
A0A1S3R3C6	SALSA WD repeat-containing protein 37 isoform X1 OS=Salmo salar OX=8030 GN=LOC106599485 PE=4 SV=1
A0A1S3R829	SALSA keratin, type I cytoskeletal 13-like OS=Salmo salar OX=8030 GN=LOC106600816 PE=4 SV=1
A0A1S3R8D8	SALSA integrin alpha-IIb-like OS=Salmo salar OX=8030 GN=LOC106600877 PE=3 SV=1
A0A1S3RCM7	SALSA CD209 antigen-like OS=Salmo salar OX=8030 GN=LOC106602166 PE=4 SV=1
A0A1S3RER0	SALSA probable E3 ubiquitin-protein ligase HERC6 OS=Salmo salar OX=8030 GN=LOC106602320 PE=4 SV=1
A0A1S3RH15	SALSA endosialin-like OS=Salmo salar OX=8030 GN=LOC106602975 PE=4 SV=1
A0A1S3RHL8	SALSA chordin-like protein 2 OS=Salmo salar OX=8030 GN=chrdl2 PE=4 SV=1
A0A1S3RI13	SALSA regulator of G-protein signaling 14-like isoform X1 OS=Salmo salar OX=8030 GN=LOC106602924 PE=4 SV=1
A0A1S3RMB9	SALSA Sodium/potassium-transporting ATPase subunit beta OS=Salmo salar OX=8030 GN=LOC106603606 PE=3 SV=1
A0A1S3RQC4	SALSA Transforming growth factor-beta-induced protein ig-h3 OS=Salmo salar OX=8030 GN=LOC106604146 PE=4 SV=1
A0A1S3RUM1	SALSA Down syndrome cell adhesion molecule-like OS=Salmo salar OX=8030 GN=LOC106604927 PE=4 SV=1
A0A1S3S0K7	SALSA steroid 21-hydroxylase isoform X2 OS=Salmo salar OX=8030 GN=LOC106606086 PE=3 SV=1
A0A1S3SAE4	SALSA alpha-1-antitrypsin homolog OS=Salmo salar OX=8030 GN=LOC106608112 PE=3 SV=1
A0A1S3SCS0	SALSA protein transport protein Sec24D-like isoform X4 OS=Salmo salar OX=8030 GN=LOC106608613 PE=3 SV=1
A0A1S3SHC9	SALSA leucine-rich repeats and immunoglobulin-like domains protein 3 OS=Salmo salar OX=8030 GN=LOC106609433 PE=4 SV=1
A0A1S3SI93	SALSA ras and EF-hand domain-containing protein homolog isoform X2 OS=Salmo salar OX=8030 GN=LOC106609625 PE=4 SV=1
A0A1S3SII9	SALSA complement C1q-like protein 2 OS=Salmo salar OX=8030 GN=LOC106609709 PE=4 SV=1
A0A1S3SLG0	SALSA zinc finger and BTB domain-containing protein 5-like isoform X3 OS=Salmo salar OX=8030 GN=LOC106610380 PE=4 SV=1
A0A1S3SNR1	SALSA phospholipase D4-like OS=Salmo salar OX=8030 GN=LOC106610861 PE=3 SV=1
A0A1S3SPI5	SALSA heat shock 70 kDa protein 4L-like isoform X2 OS=Salmo salar OX=8030 GN=LOC106610995 PE=3 SV=1
A0A1S3SSN6	SALSA dihydropteridine reductase-like isoform X1 OS=Salmo salar OX=8030 GN=LOC106611553 PE=4 SV=1
A0A1S3SUV0	SALSA ras-GEF domain-containing family member 1C-like isoform X2 OS=Salmo salar OX=8030 GN=LOC106611945 PE=4 SV=1
A0A1S3SWS3	SALSA Transforming growth factor-beta-induced protein ig-h3 OS=Salmo salar OX=8030 GN=tgfbi PE=4 SV=1
A0A1S3SXM4	SALSA uncharacterized protein LOC106612462 OS=Salmo salar OX=8030 GN=LOC106612462 PE=4 SV=1
A0A1S3SZY2	SALSA protein LIAT1 OS=Salmo salar OX=8030 GN=cssa09h17orf97 PE=4 SV=1
A0A1S3T0B3	SALSA high affinity immunoglobulin gamma Fc receptor I-like OS=Salmo salar OX=8030 GN=LOC106612904 PE=4 SV=1
A0A1S3T0X9	SALSA Non-specific serine/threonine protein kinase OS=Salmo salar OX=8030 GN=atm PE=3 SV=1
A0A1S3T0Z6	SALSA beta-secretase 2-like OS=Salmo salar OX=8030 GN=LOC106612993 PE=3 SV=1
A0A1S3T456	SALSA galectin-3-binding protein A-like OS=Salmo salar OX=8030 GN=LOC106613533 PE=4 SV=1
B5RI43	SALSA Myomesin 2 (Fragment) OS=Salmo salar OX=8030 GN=myom2 PE=2 SV=1
B5X1K1	SALSA Bactericidal permeability-increasing protein OS=Salmo salar OX=8030 GN=BPI PE=2 SV=1
B5X1N1	SALSA Carboxypeptidase N catalytic chain OS=Salmo salar OX=8030 GN=CBPN PE=2 SV=1
B5X1S7	SALSA Kelch-like protein 6 OS=Salmo salar OX=8030 GN=KLHL6 PE=2 SV=1
B5X2N3	SALSA Src-like-adapter OS=Salmo salar OX=8030 GN=SLAP1 PE=2 SV=1
B5X333	SALSA Lysyl oxidase homolog OS=Salmo salar OX=8030 GN=LYOX PE=2 SV=1
B5X4C7	SALSA 92 kDa gelatinase OS=Salmo salar OX=8030 GN=MMP9 PE=2 SV=1
B5X4H3	SALSA Major facilitator superfamily domain-containing protein 1 OS=Salmo salar OX=8030 GN=MFSD1 PE=2 SV=1
B5X4P7	SALSA Collagenase 3 OS=Salmo salar OX=8030 GN=MMP13 PE=2 SV=1
B5X4S7	SALSA SH3 and PX domain-containing protein 2A OS=Salmo salar OX=8030 GN=SPD2A PE=2 SV=1
B5X4U7	SALSA G-protein coupled receptor 182 OS=Salmo salar OX=8030 GN=GP182 PE=2 SV=1
B5X5M2	SALSA Fatty acid-binding protein, heart OS=Salmo salar OX=8030 GN=FABPH PE=2 SV=1
B5X7F8	SALSA Tetraspanin OS=Salmo salar OX=8030 GN=CD37 PE=2 SV=1
B5X7S6	SALSA Metalloendopeptidase OS=Salmo salar OX=8030 GN=HCE1 PE=2 SV=1
B5X814	SALSA Proteasome subunit beta OS=Salmo salar OX=8030 GN=PSB8 PE=2 SV=1
B5XAM8	SALSA Ankyrin repeat and SOCS box protein 12 OS=Salmo salar OX=8030 GN=ASB12 PE=2 SV=1
B5XAN0	SALSA Transforming protein RhoA OS=Salmo salar OX=8030 GN=RHOA PE=2 SV=1
B5XBS8	SALSA CD209 antigen-like protein D OS=Salmo salar OX=8030 GN=C209D PE=2 SV=1
B5XC58	SALSA Anterior gradient protein 2 homolog OS=Salmo salar OX=8030 GN=AGR2 PE=2 SV=1
B5XD04	SALSA Protein AMBP OS=Salmo salar OX=8030 GN=AMBP PE=2 SV=1
B9ELA5	SALSA G0/G1 switch protein 2-like OS=Salmo salar OX=8030 GN=G0S2 PE=2 SV=1
B9EN99	SALSA Zymogen granule membrane protein 16 OS=Salmo salar OX=8030 GN=ZG16 PE=2 SV=1
C0H954	SALSA phosphatase 1L OS=Salmo salar OX=8030 GN=PPM1L PE=2 SV=1
C0H9D7	SALSA Matrix metalloproteinase-25 OS=Salmo salar OX=8030 GN=MMP25 PE=2 SV=1
C0H9Q6	SALSA Rho GTPase-activating protein 15 OS=Salmo salar OX=8030 GN=RHG15 PE=2 SV=1
C0HBG6	SALSA Ras-related and estrogen-regulated growth inhibitor OS=Salmo salar OX=8030 GN=RERG PE=2 SV=1
I3VP94	SALSA Growth/differentiation factor 8 (Fragment) OS=Salmo salar OX=8030 PE=3 SV=1
#N/A
#N/A
#N/A
#N/A
#N/A
#N/A
#N/A
#N/A
#N/A
#N/A
#N/A
#N/A
#N/A
#N/A
#N/A
#N/A
#N/A
#N/A
#N/A
#N/A
#N/A
#N/A
#N/A
#N/A
#N/A
#N/A
#N/A
#N/A
#N/A
#N/A
#N/A
#N/A
#N/A
#N/A
#N/A
#N/A
#N/A
#N/A
#N/A
#N/A
#N/A
#N/A
#N/A
#N/A
#N/A
#N/A
#N/A
#N/A
#N/A
#N/A
#N/A
#N/A
#N/A
#N/A
#N/A
#N/A
#N/A
#N/A
#N/A
#N/A
#N/A
#N/A
#N/A
#N/A
#N/A
#N/A
#N/A
#N/A
#N/A
#N/A
#N/A
#N/A
#N/A
#N/A
#N/A
#N/A
#N/A
#N/A
#N/A
#N/A
#N/A
#N/A
#N/A
#N/A
#N/A
#N/A
#N/A
#N/A
#N/A
#N/A
#N/A
#N/A
#N/A
#N/A
#N/A
#N/A
#N/A
#N/A
#N/A
#N/A
#N/A
#N/A
#N/A
#N/A
#N/A
#N/A
#N/A
#N/A
#N/A
#N/A
#N/A
#N/A
#N/A
#N/A
#N/A
#N/A
#N/A
#N/A
#N/A
#N/A
#N/A
#N/A
#N/A
#N/A
#N/A
#N/A
#N/A
#N/A
#N/A
#N/A
#N/A
#N/A
#N/A
#N/A
#N/A
#N/A
#N/A
#N/A
#N/A
#N/A
#N/A
#N/A
#N/A
#N/A
#N/A
#N/A
#N/A
#N/A
#N/A
#N/A
#N/A
#N/A
#N/A
#N/A
#N/A
#N/A
#N/A
#N/A
#N/A
#N/A
#N/A
#N/A
#N/A
#N/A
#N/A
#N/A
#N/A
#N/A
#N/A
#N/A
#N/A
#N/A
#N/A
#N/A
#N/A
#N/A
#N/A
#N/A
#N/A
#N/A
#N/A
#N/A
#N/A
#N/A
#N/A
#N/A
#N/A
#N/A
#N/A
#N/A
#N/A
#N/A
#N/A
#N/A
#N/A
#N/A
#N/A
#N/A
#N/A
#N/A
#N/A
#N/A
#N/A
#N/A
#N/A
#N/A
#N/A
#N/A
#N/A
#N/A
#N/A
#N/A
#N/A
#N/A
#N/A
#N/A
#N/A
#N/A
#N/A
#N/A
#N/A
#N/A
#N/A
#N/A
#N/A
#N/A
#N/A
#N/A
#N/A
#N/A
#N/A
#N/A
#N/A
#N/A
#N/A
#N/A
#N/A
#N/A
#N/A
#N/A
#N/A
#N/A
#N/A
#N/A
#N/A
#N/A
#N/A
#N/A
#N/A
#N/A
#N/A
#N/A
#N/A
#N/A
#N/A
#N/A
#N/A
#N/A
#N/A
#N/A
#N/A
#N/A
#N/A
#N/A
#N/A
#N/A
#N/A
#N/A
#N/A
#N/A
#N/A
#N/A

## Sheet: HK cluster 1
Gene ID	Description
A0A0H4NLE4	SALSA ORF2 protein OS=Salmo salar OX=8030 PE=4 SV=1
A0A1S2WZ01	SALSA Myeloid differentiation primary response protein MyD88 OS=Salmo salar OX=8030 GN=myd88 PE=4 SV=1
A0A1S2WZV1	SALSA AKT-interacting protein OS=Salmo salar OX=8030 GN=aktip PE=4 SV=1
A0A1S2X086	SALSA Actin-related protein 8 OS=Salmo salar OX=8030 GN=arp8 PE=3 SV=1
A0A1S2X0F5	SALSA Galactocerebrosidase OS=Salmo salar OX=8030 GN=galc PE=3 SV=1
A0A1S2X232	SALSA LYR motif-containing protein 2 OS=Salmo salar OX=8030 GN=lyrm2 PE=3 SV=1
A0A1S2X237	SALSA DNA repair protein SWI5 homolog OS=Salmo salar OX=8030 GN=ci119 PE=3 SV=1
A0A1S2X286	SALSA ER membrane protein complex subunit 4 OS=Salmo salar OX=8030 GN=emc4 PE=3 SV=1
A0A1S2X2R6	SALSA Lys-63-specific deubiquitinase OS=Salmo salar OX=8030 GN=brcc3 PE=3 SV=1
A0A1S2X2U3	SALSA 40S ribosomal protein SA OS=Salmo salar OX=8030 GN=rssa PE=3 SV=1
A0A1S2X2U3	SALSA 40S ribosomal protein SA OS=Salmo salar OX=8030 GN=rssa PE=3 SV=1
A0A1S2X521	SALSA Eukaryotic translation initiation factor 3 subunit E OS=Salmo salar OX=8030 GN=eif3ea PE=3 SV=1
A0A1S2X522	SALSA 2-phospho-D-glycerate hydro-lyase OS=Salmo salar OX=8030 GN=LOC100196671 PE=3 SV=1
A0A1S2X6D0	SALSA Selenoprotein K OS=Salmo salar OX=8030 GN=selenok PE=3 SV=1
A0A1S2X6F9	SALSA peptidyl-tRNA hydrolase ICT1, mitochondrial OS=Salmo salar OX=8030 GN=ict1 PE=4 SV=1
A0A1S3KI31	SALSA tripartite motif-containing protein 16-like OS=Salmo salar OX=8030 GN=LOC106560249 PE=4 SV=1
A0A1S3KI41	SALSA Anaphase-promoting complex subunit 4 OS=Salmo salar OX=8030 GN=anapc4 PE=4 SV=1
A0A1S3KIB9	SALSA Ubiquitin carboxyl-terminal hydrolase OS=Salmo salar OX=8030 GN=uchl5 PE=3 SV=1
A0A1S3KIG9	SALSA palladin-like OS=Salmo salar OX=8030 GN=LOC106560254 PE=4 SV=1
A0A1S3KIR7	SALSA Multifunctional protein ADE2 OS=Salmo salar OX=8030 GN=LOC106560280 PE=3 SV=1
A0A1S3KIT4	SALSA Multifunctional protein ADE2 OS=Salmo salar OX=8030 GN=LOC106560280 PE=3 SV=1
A0A1S3KJ08	SALSA elongation factor 1-delta isoform X4 OS=Salmo salar OX=8030 GN=LOC100195912 PE=3 SV=1
A0A1S3KJ23	SALSA trafficking protein particle complex subunit 8-like isoform X2 OS=Salmo salar OX=8030 GN=LOC106560384 PE=4 SV=1
A0A1S3KJ35	SALSA growth arrest and DNA damage-inducible protein GADD45 alpha-like OS=Salmo salar OX=8030 GN=LOC106560326 PE=3 SV=1
A0A1S3KJ97	SALSA protein ERGIC-53-like OS=Salmo salar OX=8030 GN=LOC106560436 PE=4 SV=1
A0A1S3KJB6	SALSA histone-binding protein N1/N2-like isoform X8 OS=Salmo salar OX=8030 GN=LOC106560435 PE=3 SV=1
A0A1S3KJN5	SALSA regulator of G-protein signaling 21-like isoform X2 OS=Salmo salar OX=8030 GN=LOC106560300 PE=4 SV=1
A0A1S3KJU3	SALSA TRMT1-like protein OS=Salmo salar OX=8030 GN=trmt1l PE=3 SV=1
A0A1S3KJX1	SALSA Nuclear cap-binding protein subunit 2 OS=Salmo salar OX=8030 GN=ncbp2 PE=3 SV=1
A0A1S3KJY8	SALSA Cysteine protease OS=Salmo salar OX=8030 GN=atg4c PE=3 SV=1
A0A1S3KK04	SALSA USE1-like protein OS=Salmo salar OX=8030 GN=use1 PE=3 SV=1
A0A1S3KK07	SALSA Tryptophan--tRNA ligase, cytoplasmic OS=Salmo salar OX=8030 GN=wars PE=3 SV=1
A0A1S3KK45	SALSA abnormal spindle-like microcephaly-associated protein homolog OS=Salmo salar OX=8030 GN=LOC106560548 PE=4 SV=1
A0A1S3KK47	SALSA probable maltase-glucoamylase 2 OS=Salmo salar OX=8030 GN=LOC106560534 PE=4 SV=1
A0A1S3KKA5	SALSA UPF0598 protein C8orf82 homolog isoform X2 OS=Salmo salar OX=8030 GN=cssa10h8orf82 PE=3 SV=1
A0A1S3KKF6	SALSA Alcohol dehydrogenase (NADP(+)) OS=Salmo salar OX=8030 GN=LOC106560437 PE=3 SV=1
A0A1S3KKJ0	SALSA box C/D snoRNA protein 1 OS=Salmo salar OX=8030 GN=znhit6 PE=4 SV=1
A0A1S3KKW8	SALSA 26S proteasome non-ATPase regulatory subunit 5 OS=Salmo salar OX=8030 GN=psmd5 PE=3 SV=1
A0A1S3KLK3	SALSA L-selectin-like OS=Salmo salar OX=8030 GN=LOC106560653 PE=4 SV=1
A0A1S3KLK3	SALSA L-selectin-like OS=Salmo salar OX=8030 GN=LOC106560653 PE=4 SV=1
A0A1S3KLK3	SALSA L-selectin-like OS=Salmo salar OX=8030 GN=LOC106560653 PE=4 SV=1
A0A1S3KLL5	SALSA DNA repair and recombination protein RAD54B OS=Salmo salar OX=8030 GN=rad54b PE=4 SV=1
A0A1S3KLM0	SALSA Proteasome subunit alpha type OS=Salmo salar OX=8030 GN=psma4 PE=3 SV=1
A0A1S3KLV0	SALSA tetratricopeptide repeat protein 23 isoform X2 OS=Salmo salar OX=8030 GN=ttc23 PE=4 SV=1
A0A1S3KLX6	SALSA C-factor-like isoform X2 OS=Salmo salar OX=8030 GN=LOC106560815 PE=3 SV=1
A0A1S3KLX7	SALSA Aminopeptidase OS=Salmo salar OX=8030 GN=LOC106560810 PE=3 SV=1
A0A1S3KLZ2	SALSA chromosome transmission fidelity protein 8 homolog OS=Salmo salar OX=8030 GN=chtf8 PE=4 SV=1
A0A1S3KM15	SALSA arachidonate 15-lipoxygenase B-like isoform X1 OS=Salmo salar OX=8030 GN=LOC106560831 PE=3 SV=1
A0A1S3KM28	SALSA RNA-binding protein 41 OS=Salmo salar OX=8030 GN=rbm41 PE=4 SV=1
A0A1S3KM80	SALSA TLD domain-containing protein 1 OS=Salmo salar OX=8030 GN=tldc1 PE=4 SV=1
A0A1S3KM84	SALSA Kelch-like protein 36 OS=Salmo salar OX=8030 GN=klhl36 PE=4 SV=1
A0A1S3KMK6	SALSA gamma-parvin OS=Salmo salar OX=8030 GN=parvg PE=3 SV=1
A0A1S3KMM9	SALSA SUMO-activating enzyme subunit 2 OS=Salmo salar OX=8030 GN=LOC106560931 PE=3 SV=1
A0A1S3KMT9	SALSA cytosolic 5'-nucleotidase 1A-like OS=Salmo salar OX=8030 GN=LOC106561018 PE=4 SV=1
A0A1S3KN60	SALSA tripartite motif-containing protein 16-like OS=Salmo salar OX=8030 GN=LOC106561065 PE=4 SV=1
A0A1S3KNH0	SALSA uncharacterized protein LOC106561073 OS=Salmo salar OX=8030 GN=LOC106561073 PE=4 SV=1
A0A1S3KNI6	SALSA serine beta-lactamase-like protein LACTB, mitochondrial isoform X2 OS=Salmo salar OX=8030 GN=LOC106561153 PE=4 SV=1
A0A1S3KNJ0	SALSA keratin-associated protein 16-1-like OS=Salmo salar OX=8030 GN=LOC106561090 PE=4 SV=1
A0A1S3KNJ0	SALSA keratin-associated protein 16-1-like OS=Salmo salar OX=8030 GN=LOC106561090 PE=4 SV=1
A0A1S3KNJ8	SALSA C-C motif chemokine OS=Salmo salar OX=8030 GN=LOC106561115 PE=3 SV=1
A0A1S3KNY1	SALSA uncharacterized protein LOC106561185 isoform X3 OS=Salmo salar OX=8030 GN=LOC106561185 PE=4 SV=1
A0A1S3KP24	SALSA E3 ubiquitin/ISG15 ligase TRIM25-like isoform X3 OS=Salmo salar OX=8030 GN=LOC106561186 PE=4 SV=1
A0A1S3KP51	SALSA general transcription factor 3C polypeptide 6 isoform X1 OS=Salmo salar OX=8030 GN=gtf3c6 PE=4 SV=1
A0A1S3KP87	SALSA Peptidylprolyl isomerase OS=Salmo salar OX=8030 GN=fkbp4 PE=4 SV=1
A0A1S3KPC6	SALSA WAS protein family homolog 1-like isoform X3 OS=Salmo salar OX=8030 GN=LOC106561258 PE=3 SV=1
A0A1S3KPJ2	SALSA guanine nucleotide-binding protein G(I) subunit alpha-1 OS=Salmo salar OX=8030 GN=LOC100380647 PE=4 SV=1
A0A1S3KPY1	SALSA Dynein light chain roadblock OS=Salmo salar OX=8030 GN=dynlrb2 PE=3 SV=1
A0A1S3KQ97	SALSA Ribonuclease H OS=Salmo salar OX=8030 GN=LOC106561442 PE=3 SV=1
A0A1S3KQC7	SALSA Mitogen-activated protein kinase OS=Salmo salar OX=8030 GN=LOC106561402 PE=4 SV=1
A0A1S3KQE0	SALSA Cytochrome b-c1 complex subunit Rieske, mitochondrial OS=Salmo salar OX=8030 GN=LOC106561396 PE=3 SV=1
A0A1S3KQF9	SALSA transcription termination factor 2, mitochondrial OS=Salmo salar OX=8030 GN=mterf2 PE=3 SV=1
A0A1S3KQG0	SALSA zinc finger protein 699-like OS=Salmo salar OX=8030 GN=LOC106561298 PE=4 SV=1
A0A1S3KQP2	SALSA AMP deaminase OS=Salmo salar OX=8030 GN=LOC106561496 PE=3 SV=1
A0A1S3KQP3	SALSA laminin subunit beta-4-like isoform X1 OS=Salmo salar OX=8030 GN=LOC106561510 PE=4 SV=1
A0A1S3KQR7	SALSA programmed cell death 1 ligand 2-like isoform X3 OS=Salmo salar OX=8030 GN=LOC106561458 PE=4 SV=1
A0A1S3KR70	SALSA BLOC-1-related complex subunit 5 OS=Salmo salar OX=8030 GN=LOC106561602 PE=3 SV=1
A0A1S3KRA0	SALSA Testin OS=Salmo salar OX=8030 GN=LOC106561556 PE=3 SV=1
A0A1S3KRC9	SALSA zinc finger protein 536-like OS=Salmo salar OX=8030 GN=LOC106561440 PE=4 SV=1
A0A1S3KRU5	SALSA vesicle transport protein GOT1B-like OS=Salmo salar OX=8030 GN=LOC106561669 PE=3 SV=1
A0A1S3KRX0	SALSA estradiol 17-beta-dehydrogenase 2 isoform X1 OS=Salmo salar OX=8030 GN=hsd17b2 PE=3 SV=1
A0A1S3KS25	SALSA endoplasmin-like OS=Salmo salar OX=8030 GN=LOC106561706 PE=3 SV=1
A0A1S3KSL2	SALSA Cholesterol side-chain cleavage enzyme, mitochondrial OS=Salmo salar OX=8030 GN=LOC106561846 PE=3 SV=1
A0A1S3KSM2	SALSA 60S ribosomal protein L4-B isoform X1 OS=Salmo salar OX=8030 GN=LOC106561854 PE=3 SV=1
A0A1S3KSM7	SALSA Annexin OS=Salmo salar OX=8030 GN=LOC106561857 PE=3 SV=1
A0A1S3KSV7	SALSA Nicotinamide phosphoribosyltransferase OS=Salmo salar OX=8030 GN=nampt PE=3 SV=1
A0A1S3KSW7	SALSA caprin-1-like isoform X2 OS=Salmo salar OX=8030 GN=LOC106561714 PE=3 SV=1
A0A1S3KT06	SALSA fin bud initiation factor-like OS=Salmo salar OX=8030 GN=LOC106561935 PE=3 SV=1
A0A1S3KT85	SALSA transcription factor PU.1-like OS=Salmo salar OX=8030 GN=LOC106561799 PE=3 SV=1
A0A1S3KTA0	SALSA FAS-associated death domain protein-like OS=Salmo salar OX=8030 GN=LOC106561969 PE=4 SV=1
A0A1S3KTC9	SALSA chemokine-like factor OS=Salmo salar OX=8030 GN=LOC106561985 PE=4 SV=1
A0A1S3KTE7	SALSA zinc finger protein 408 isoform X1 OS=Salmo salar OX=8030 GN=znf408 PE=4 SV=1
A0A1S3KTG7	SALSA protein C19orf12 homolog isoform X1 OS=Salmo salar OX=8030 GN=LOC106562011 PE=4 SV=1
A0A1S3KTH2	SALSA uncharacterized protein F13E9.13, mitochondrial-like isoform X1 OS=Salmo salar OX=8030 GN=LOC106562013 PE=3 SV=1
A0A1S3KTP5	SALSA glycoprotein endo-alpha-1,2-mannosidase-like isoform X1 OS=Salmo salar OX=8030 GN=LOC106561892 PE=3 SV=1
A0A1S3KTQ2	SALSA Phosphorylase b kinase regulatory subunit OS=Salmo salar OX=8030 GN=phkb PE=3 SV=1
A0A1S3KTQ5	SALSA Trafficking protein particle complex subunit 2-like protein OS=Salmo salar OX=8030 GN=LOC106562066 PE=3 SV=1
A0A1S3KTU1	SALSA WD repeat-containing protein 36 OS=Salmo salar OX=8030 GN=wdr36 PE=4 SV=1
A0A1S3KTZ4	SALSA probable G-protein coupled receptor 97 OS=Salmo salar OX=8030 GN=LOC106562050 PE=4 SV=1
A0A1S3KU41	SALSA MAP kinase-activating death domain protein OS=Salmo salar OX=8030 GN=LOC106561933 PE=3 SV=1
A0A1S3KU80	SALSA Complex I-30kD OS=Salmo salar OX=8030 GN=LOC106561942 PE=3 SV=1
A0A1S3KUF9	SALSA uncharacterized protein KIAA0754-like OS=Salmo salar OX=8030 GN=LOC106561979 PE=4 SV=1
A0A1S3KUP4	SALSA Sulfotransferase OS=Salmo salar OX=8030 GN=LOC106562189 PE=3 SV=1
A0A1S3KUR3	SALSA SAFB-like transcription modulator OS=Salmo salar OX=8030 GN=sltm PE=4 SV=1
A0A1S3KUT1	SALSA Glutamine-dependent NAD(+) synthetase OS=Salmo salar OX=8030 GN=nadsyn1 PE=3 SV=1
A0A1S3KUU8	SALSA trichohyalin-like OS=Salmo salar OX=8030 GN=LOC106562236 PE=4 SV=1
A0A1S3KUZ4	SALSA THAP domain-containing protein 11-like OS=Salmo salar OX=8030 GN=LOC106562238 PE=4 SV=1
A0A1S3KV12	SALSA transcription factor 25-like OS=Salmo salar OX=8030 GN=LOC106562273 PE=3 SV=1
A0A1S3KW72	SALSA myelin expression factor 2-like isoform X2 OS=Salmo salar OX=8030 GN=LOC106562540 PE=4 SV=1
A0A1S3KW93	SALSA COP9 signalosome complex subunit 2-like isoform X1 OS=Salmo salar OX=8030 GN=LOC106562495 PE=4 SV=1
A0A1S3KWA4	SALSA Proton-translocating NAD(P)(+) transhydrogenase OS=Salmo salar OX=8030 GN=LOC106562504 PE=3 SV=1
A0A1S3KWH3	SALSA la-related protein 6-like OS=Salmo salar OX=8030 GN=LOC106562346 PE=4 SV=1
A0A1S3KWJ0	SALSA serine/threonine-protein kinase/endoribonuclease IRE1a-like isoform X2 OS=Salmo salar OX=8030 GN=LOC106562560 PE=4 SV=1
A0A1S3KWL4	SALSA vacuolar protein sorting-associated protein 33B-like isoform X1 OS=Salmo salar OX=8030 GN=LOC106562628 PE=3 SV=1
A0A1S3KWP6	SALSA AN1-type zinc finger protein 6-like isoform X4 OS=Salmo salar OX=8030 GN=LOC106562652 PE=4 SV=1
A0A1S3KWU4	SALSA Fumarylacetoacetase OS=Salmo salar OX=8030 GN=fah PE=3 SV=1
A0A1S3KWV6	SALSA Kinesin-like protein OS=Salmo salar OX=8030 GN=LOC106562699 PE=3 SV=1
A0A1S3KWV6	SALSA Kinesin-like protein OS=Salmo salar OX=8030 GN=LOC106562699 PE=3 SV=1
A0A1S3KWX9	SALSA LDLR chaperone MESD OS=Salmo salar OX=8030 GN=LOC106562689 PE=3 SV=1
A0A1S3KX65	SALSA RNA-binding protein NOB1 OS=Salmo salar OX=8030 GN=LOC106562814 PE=3 SV=1
A0A1S3KX88	SALSA non-muscle caldesmon-like OS=Salmo salar OX=8030 GN=LOC106562796 PE=4 SV=1
A0A1S3KX88	SALSA non-muscle caldesmon-like OS=Salmo salar OX=8030 GN=LOC106562796 PE=4 SV=1
A0A1S3KXA4	SALSA uncharacterized protein LOC106562530 OS=Salmo salar OX=8030 GN=LOC106562530 PE=4 SV=1
A0A1S3KXA4	SALSA uncharacterized protein LOC106562530 OS=Salmo salar OX=8030 GN=LOC106562530 PE=4 SV=1
A0A1S3KXA6	SALSA outer dense fiber protein 2-like isoform X3 OS=Salmo salar OX=8030 GN=LOC106562833 PE=3 SV=1
A0A1S3KXE0	SALSA uncharacterized protein LOC106562560 isoform X1 OS=Salmo salar OX=8030 GN=LOC106562560 PE=4 SV=1
A0A1S3KXI2	SALSA Glutathione transferase OS=Salmo salar OX=8030 GN=gstt2b PE=3 SV=1
A0A1S3KXM5	SALSA microfibrillar-associated protein 1 OS=Salmo salar OX=8030 GN=mfap1 PE=3 SV=1
A0A1S3KXN9	SALSA Dolichyldiphosphatase OS=Salmo salar OX=8030 GN=LOC106562872 PE=3 SV=1
A0A1S3KXR5	SALSA 28S ribosomal protein S24, mitochondrial-like OS=Salmo salar OX=8030 GN=LOC106562909 PE=3 SV=1
A0A1S3KXR7	SALSA Transitional endoplasmic reticulum ATPase OS=Salmo salar OX=8030 GN=LOC106562928 PE=3 SV=1
A0A1S3KXW3	SALSA uncharacterized protein LOC106562934 OS=Salmo salar OX=8030 GN=LOC106562934 PE=4 SV=1
A0A1S3KXW3	SALSA uncharacterized protein LOC106562934 OS=Salmo salar OX=8030 GN=LOC106562934 PE=4 SV=1
A0A1S3KY33	SALSA Tubulin alpha chain OS=Salmo salar OX=8030 GN=LOC106562989 PE=3 SV=1
A0A1S3KYC3	SALSA fibronectin type III and SPRY domain-containing protein 2 OS=Salmo salar OX=8030 GN=fsd2 PE=4 SV=1
A0A1S3KYD5	SALSA Phosphatidylserine decarboxylase proenzyme, mitochondrial OS=Salmo salar OX=8030 GN=LOC106563023 PE=3 SV=1
A0A1S3KYE6	SALSA E3 ubiquitin-protein ligase pellino homolog 1 OS=Salmo salar OX=8030 GN=LOC106563028 PE=3 SV=1
A0A1S3KYJ4	SALSA lymphocyte-specific protein 1-like OS=Salmo salar OX=8030 GN=LOC106562850 PE=4 SV=1
A0A1S3KYJ4	SALSA lymphocyte-specific protein 1-like OS=Salmo salar OX=8030 GN=LOC106562850 PE=4 SV=1
A0A1S3KYV9	SALSA Trafficking protein particle complex subunit 13 OS=Salmo salar OX=8030 GN=LOC106563141 PE=3 SV=1
A0A1S3KYX3	SALSA tRNA pseudouridine synthase A, mitochondrial-like isoform X1 OS=Salmo salar OX=8030 GN=LOC106563154 PE=3 SV=1
A0A1S3KYX7	SALSA Non-specific serine/threonine protein kinase OS=Salmo salar OX=8030 GN=LOC106563157 PE=4 SV=1
A0A1S3KZ19	SALSA ankyrin repeat family A protein 2 OS=Salmo salar OX=8030 GN=ankra2 PE=4 SV=1
A0A1S3KZ67	SALSA proactivator polypeptide-like OS=Salmo salar OX=8030 GN=LOC106563192 PE=4 SV=1
A0A1S3KZ74	SALSA allograft inflammatory factor 1-like isoform X1 OS=Salmo salar OX=8030 GN=LOC106562971 PE=4 SV=1
A0A1S3KZ98	SALSA syntaxin-2-like isoform X3 OS=Salmo salar OX=8030 GN=LOC106563160 PE=3 SV=1
A0A1S3KZ98	SALSA syntaxin-2-like isoform X3 OS=Salmo salar OX=8030 GN=LOC106563160 PE=3 SV=1
A0A1S3KZV0	SALSA E3 ubiquitin-protein ligase TRIM32-like OS=Salmo salar OX=8030 GN=LOC106563269 PE=3 SV=1
A0A1S3L077	SALSA leucine-rich repeat extensin-like protein 3 isoform X1 OS=Salmo salar OX=8030 GN=LOC106563391 PE=4 SV=1
A0A1S3L078	SALSA Tyrosine-protein kinase OS=Salmo salar OX=8030 GN=LOC106563284 PE=3 SV=1
A0A1S3L0C2	SALSA protein FAM98B-like isoform X1 OS=Salmo salar OX=8030 GN=LOC106563406 PE=3 SV=1
A0A1S3L0R7	SALSA plakophilin 3 isoform X1 OS=Salmo salar OX=8030 GN=pkp3 PE=3 SV=1
A0A1S3L0S1	SALSA neutral alpha-glucosidase AB isoform X1 OS=Salmo salar OX=8030 GN=ganab PE=3 SV=1
A0A1S3L0T3	SALSA selenoprotein N OS=Salmo salar OX=8030 GN=sepn1 PE=4 SV=1
A0A1S3L0U4	SALSA Solute carrier family 66 member 3 OS=Salmo salar OX=8030 GN=LOC106563480 PE=4 SV=1
A0A1S3L111	SALSA 28S ribosomal protein S12, mitochondrial-like isoform X1 OS=Salmo salar OX=8030 GN=LOC106563509 PE=3 SV=1
A0A1S3L123	SALSA Kinesin-like protein OS=Salmo salar OX=8030 GN=LOC106563520 PE=3 SV=1
A0A1S3L139	SALSA transmembrane protein 223 OS=Salmo salar OX=8030 GN=tmem223 PE=4 SV=1
A0A1S3L1J1	SALSA M-phase inducer phosphatase OS=Salmo salar OX=8030 GN=LOC106563618 PE=3 SV=1
A0A1S3L1N6	SALSA UDP-glucose 6-dehydrogenase OS=Salmo salar OX=8030 GN=LOC106563617 PE=3 SV=1
A0A1S3L223	SALSA cytokine receptor common subunit gamma-like OS=Salmo salar OX=8030 GN=LOC106563690 PE=4 SV=1
A0A1S3L266	SALSA cytochrome c oxidase subunit 8B, mitochondrial-like OS=Salmo salar OX=8030 GN=LOC106563661 PE=3 SV=1
A0A1S3L2B4	SALSA uncharacterized PE-PGRS family protein PE	PGRS24-like OS=Salmo salar OX=8030 GN=LOC106563776 PE=4 SV=1
A0A1S3L2D9	SALSA Coiled-coil domain-containing protein 55 OS=Salmo salar OX=8030 GN=nsrp1 PE=3 SV=1
A0A1S3L2H6	SALSA general transcription factor II-I repeat domain-containing protein 2-like OS=Salmo salar OX=8030 GN=LOC106563722 PE=4 SV=1
A0A1S3L2K8	SALSA uncharacterized protein LOC106563597 OS=Salmo salar OX=8030 GN=LOC106563597 PE=4 SV=1
A0A1S3L2P6	SALSA Dolichyl-phosphate beta-glucosyltransferase OS=Salmo salar OX=8030 GN=LOC106563845 PE=3 SV=1
A0A1S3L2R3	SALSA endothelial cell-specific chemotaxis regulator-like OS=Salmo salar OX=8030 GN=LOC106563624 PE=4 SV=1
A0A1S3L335	SALSA T-cell surface protein tactile-like OS=Salmo salar OX=8030 GN=LOC106563917 PE=4 SV=1
A0A1S3L3Q3	SALSA transcription factor RFX3-like isoform X3 OS=Salmo salar OX=8030 GN=LOC106563985 PE=4 SV=1
A0A1S3L3U6	SALSA ankyrin repeat and LEM domain-containing protein 2-like OS=Salmo salar OX=8030 GN=LOC106564143 PE=3 SV=1
A0A1S3L4I9	SALSA Thymidine kinase OS=Salmo salar OX=8030 GN=LOC106564352 PE=3 SV=1
A0A1S3L4P1	SALSA NACHT, LRR and PYD domains-containing protein 3-like OS=Salmo salar OX=8030 GN=LOC106564225 PE=4 SV=1
A0A1S3L521	SALSA Ribonuclease OS=Salmo salar OX=8030 GN=LOC106564481 PE=3 SV=1
A0A1S3L546	SALSA cyclin-dependent kinase 4 inhibitor D-like isoform X2 OS=Salmo salar OX=8030 GN=LOC106564499 PE=4 SV=1
A0A1S3L5C8	SALSA rho-related GTP-binding protein RhoF isoform X3 OS=Salmo salar OX=8030 GN=rhof PE=4 SV=1
A0A1S3L5F6	SALSA ATPase LOC106564561 OS=Salmo salar OX=8030 GN=LOC106564561 PE=3 SV=1
A0A1S3L633	SALSA CST complex subunit STN1 OS=Salmo salar OX=8030 GN=LOC106564697 PE=4 SV=1
A0A1S3L689	SALSA nuclear pore complex protein Nup133-like OS=Salmo salar OX=8030 GN=LOC106564728 PE=3 SV=1
A0A1S3L6C5	SALSA Annexin OS=Salmo salar OX=8030 GN=LOC106564742 PE=3 SV=1
A0A1S3L6E1	SALSA zinc finger and BTB domain-containing protein 45-like OS=Salmo salar OX=8030 GN=LOC106564734 PE=4 SV=1
A0A1S3L6E3	SALSA Structural maintenance of chromosomes protein OS=Salmo salar OX=8030 GN=LOC106564479 PE=3 SV=1
A0A1S3L6J4	SALSA zinc-binding protein A33-like OS=Salmo salar OX=8030 GN=LOC106564755 PE=4 SV=1
A0A1S3L6T9	SALSA nuclear factor 7, brain-like OS=Salmo salar OX=8030 GN=LOC106564803 PE=4 SV=1
A0A1S3L755	SALSA Malate dehydrogenase OS=Salmo salar OX=8030 GN=LOC106564857 PE=3 SV=1
A0A1S3L7A4	SALSA uncharacterized protein LOC106564892 OS=Salmo salar OX=8030 GN=LOC106564892 PE=4 SV=1
A0A1S3L7N1	SALSA T-complex protein 1 subunit delta OS=Salmo salar OX=8030 GN=LOC106564867 PE=3 SV=1
A0A1S3L7U9	SALSA 3-hydroxybutyrate dehydrogenase type 2 isoform X2 OS=Salmo salar OX=8030 GN=bdh2 PE=4 SV=1
A0A1S3L7Y3	SALSA copine-3-like isoform X2 OS=Salmo salar OX=8030 GN=LOC106565032 PE=3 SV=1
A0A1S3L7Y5	SALSA gem-associated protein 6 isoform X1 OS=Salmo salar OX=8030 GN=gemin6 PE=4 SV=1
A0A1S3L863	SALSA endoplasmic reticulum-Golgi intermediate compartment protein 3 isoform X2 OS=Salmo salar OX=8030 GN=LOC106565050 PE=3 SV=1
A0A1S3L879	SALSA peroxisome assembly factor 2-like OS=Salmo salar OX=8030 GN=LOC106564799 PE=4 SV=1
A0A1S3L888	SALSA TNF receptor-associated factor OS=Salmo salar OX=8030 GN=LOC106564804 PE=3 SV=1
A0A1S3L8K8	SALSA cytochrome c1, heme protein, mitochondrial-like OS=Salmo salar OX=8030 GN=LOC106565051 PE=3 SV=1
A0A1S3L8X9	SALSA Anaphase-promoting complex subunit 11 OS=Salmo salar OX=8030 GN=LOC106564932 PE=3 SV=1
A0A1S3L925	SALSA uncharacterized protein LOC106565166 OS=Salmo salar OX=8030 GN=LOC106565166 PE=4 SV=1
A0A1S3L977	SALSA cilia- and flagella-associated protein 58 OS=Salmo salar OX=8030 GN=cfap58 PE=4 SV=1
A0A1S3L9C3	SALSA MICOS complex subunit MIC25 isoform X2 OS=Salmo salar OX=8030 GN=chchd6 PE=4 SV=1
A0A1S3L9D4	SALSA ras-related protein Rab-36-like isoform X2 OS=Salmo salar OX=8030 GN=LOC106565028 PE=4 SV=1
A0A1S3L9M2	SALSA protein LDOC1L-like OS=Salmo salar OX=8030 GN=LOC106565267 PE=4 SV=1
A0A1S3L9S1	SALSA ubiquitin-conjugating enzyme E2 C-like OS=Salmo salar OX=8030 GN=LOC106565291 PE=3 SV=1
A0A1S3L9S6	SALSA voltage-dependent calcium channel subunit alpha-2/delta-3-like OS=Salmo salar OX=8030 GN=LOC106565298 PE=4 SV=1
A0A1S3LA62	SALSA zinc finger and SCAN domain-containing protein 22-like isoform X2 OS=Salmo salar OX=8030 GN=LOC106565129 PE=4 SV=1
A0A1S3LAJ2	SALSA retinol dehydrogenase 12-like isoform X1 OS=Salmo salar OX=8030 GN=LOC106565181 PE=4 SV=1
A0A1S3LAN0	SALSA caspase recruitment domain-containing protein 8-like OS=Salmo salar OX=8030 GN=LOC106565424 PE=4 SV=1
A0A1S3LAP2	SALSA rac GTPase-activating protein 1-like OS=Salmo salar OX=8030 GN=LOC106565211 PE=4 SV=1
A0A1S3LAR0	SALSA cyclin-dependent kinase 2-like OS=Salmo salar OX=8030 GN=LOC106565437 PE=3 SV=1
A0A1S3LBJ0	SALSA 2-phospho-D-glycerate hydro-lyase OS=Salmo salar OX=8030 GN=LOC106565361 PE=3 SV=1
A0A1S3LBJ3	SALSA uncharacterized protein LOC106565579 OS=Salmo salar OX=8030 GN=LOC106565579 PE=4 SV=1
A0A1S3LBP6	SALSA cadherin-related family member 4 OS=Salmo salar OX=8030 GN=cdhr4 PE=4 SV=1
A0A1S3LBX5	SALSA MICOS complex subunit MIC10 OS=Salmo salar OX=8030 GN=LOC106565650 PE=3 SV=1
A0A1S3LBY3	SALSA SOSS complex subunit B1-B-like isoform X3 OS=Salmo salar OX=8030 GN=LOC106565411 PE=4 SV=1
A0A1S3LCA2	SALSA tumor necrosis factor receptor superfamily member 1B-like OS=Salmo salar OX=8030 GN=LOC106565709 PE=4 SV=1
A0A1S3LCG4	SALSA uncharacterized protein LOC106565475 OS=Salmo salar OX=8030 GN=LOC106565475 PE=4 SV=1
A0A1S3LCJ4	SALSA CCA tRNA nucleotidyltransferase 1, mitochondrial isoform X2 OS=Salmo salar OX=8030 GN=trnt1 PE=3 SV=1
A0A1S3LCL1	SALSA Elongation factor Ts, mitochondrial OS=Salmo salar OX=8030 GN=LOC106565519 PE=3 SV=1
A0A1S3LCU8	SALSA myosin-IIIb-like OS=Salmo salar OX=8030 GN=LOC106565566 PE=3 SV=1
A0A1S3LCX9	SALSA histone-lysine N-methyltransferase SETMAR-like OS=Salmo salar OX=8030 GN=LOC106565748 PE=4 SV=1
A0A1S3LD91	SALSA uncharacterized protein C3orf14 homolog isoform X2 OS=Salmo salar OX=8030 GN=cssa12h3orf14 PE=4 SV=1
A0A1S3LD93	SALSA dual serine/threonine and tyrosine protein kinase-like isoform X1 OS=Salmo salar OX=8030 GN=LOC106565654 PE=4 SV=1
A0A1S3LDA6	SALSA serine/threonine-protein kinase Nek4-like isoform X4 OS=Salmo salar OX=8030 GN=LOC106565859 PE=4 SV=1
A0A1S3LDG2	SALSA putative homeodomain transcription factor 1 isoform X2 OS=Salmo salar OX=8030 GN=LOC106565881 PE=4 SV=1
A0A1S3LDZ3	SALSA T-cell leukemia translocation-altered gene protein homolog OS=Salmo salar OX=8030 GN=LOC106565977 PE=3 SV=1
A0A1S3LEE2	SALSA F-actin-capping protein subunit alpha OS=Salmo salar OX=8030 GN=LOC106566046 PE=3 SV=1
A0A1S3LEG0	SALSA Glutathione peroxidase OS=Salmo salar OX=8030 GN=LOC106566059 PE=3 SV=1
A0A1S3LES0	SALSA cytochrome c oxidase subunit NDUFA4-like OS=Salmo salar OX=8030 GN=LOC106566125 PE=4 SV=1
A0A1S3LES1	SALSA uncharacterized protein LOC106566033 OS=Salmo salar OX=8030 GN=LOC106566033 PE=4 SV=1
A0A1S3LF38	SALSA 60S ribosomal protein L32-like OS=Salmo salar OX=8030 GN=LOC106566216 PE=3 SV=1
A0A1S3LFA2	SALSA UPF0160 protein MYG1, mitochondrial OS=Salmo salar OX=8030 GN=cssa12h12orf10 PE=3 SV=1
A0A1S3LFC3	SALSA kinetochore protein Nuf2 OS=Salmo salar OX=8030 GN=nuf2 PE=3 SV=1
A0A1S3LFF7	SALSA mesencephalic astrocyte-derived neurotrophic factor-like OS=Salmo salar OX=8030 GN=LOC106566211 PE=3 SV=1
A0A1S3LFF7	SALSA mesencephalic astrocyte-derived neurotrophic factor-like OS=Salmo salar OX=8030 GN=LOC106566211 PE=3 SV=1
A0A1S3LFP9	SALSA acyl-CoA dehydrogenase family member 9, mitochondrial OS=Salmo salar OX=8030 GN=acad9 PE=3 SV=1
A0A1S3LFX6	SALSA RNA helicase OS=Salmo salar OX=8030 GN=LOC106566108 PE=4 SV=1
A0A1S3LG39	SALSA uncharacterized protein LOC106566156 OS=Salmo salar OX=8030 GN=LOC106566156 PE=4 SV=1
A0A1S3LG77	SALSA NSFL1 cofactor p47 OS=Salmo salar OX=8030 GN=LOC106566439 PE=4 SV=1
A0A1S3LGF8	SALSA Inositol 1,4,5-trisphosphate receptor OS=Salmo salar OX=8030 GN=LOC106566485 PE=3 SV=1
A0A1S3LGH6	SALSA tyrosine-protein phosphatase non-receptor type 18-like OS=Salmo salar OX=8030 GN=LOC106566492 PE=4 SV=1
A0A1S3LGH6	SALSA tyrosine-protein phosphatase non-receptor type 18-like OS=Salmo salar OX=8030 GN=LOC106566492 PE=4 SV=1
A0A1S3LGT3	SALSA HAUS augmin-like complex subunit 7 OS=Salmo salar OX=8030 GN=haus7 PE=4 SV=1
A0A1S3LHB9	SALSA glucose-induced degradation protein 8 homolog OS=Salmo salar OX=8030 GN=LOC106566597 PE=4 SV=1
A0A1S3LHE4	SALSA 14-3-3 protein beta/alpha-2 OS=Salmo salar OX=8030 GN=LOC106566654 PE=3 SV=1
A0A1S3LHN5	SALSA vesicle-associated membrane protein-associated protein B-like isoform X1 OS=Salmo salar OX=8030 GN=LOC106566691 PE=4 SV=1
A0A1S3LHV5	SALSA RNA-binding protein 38-like OS=Salmo salar OX=8030 GN=LOC106566727 PE=4 SV=1
A0A1S3LHX7	SALSA Anaphase-promoting complex subunit 2 OS=Salmo salar OX=8030 GN=LOC106566731 PE=3 SV=1
A0A1S3LI08	SALSA Transporter OS=Salmo salar OX=8030 GN=LOC106566567 PE=3 SV=1
A0A1S3LI97	SALSA mitochondrial ribosome-associated GTPase 2 OS=Salmo salar OX=8030 GN=mtg2 PE=3 SV=1
A0A1S3LIJ6	SALSA transforming protein RhoA-like OS=Salmo salar OX=8030 GN=LOC106566835 PE=4 SV=1
A0A1S3LJ13	SALSA leucine-rich repeat-containing protein 47 OS=Salmo salar OX=8030 GN=lrrc47 PE=4 SV=1
A0A1S3LJ31	SALSA pleckstrin homology domain-containing family M member 2-like isoform X2 OS=Salmo salar OX=8030 GN=LOC106566865 PE=4 SV=1
A0A1S3LJ57	SALSA N-acetyltransferase 6 OS=Salmo salar OX=8030 GN=nat6 PE=4 SV=1
A0A1S3LJE0	SALSA heterogeneous nuclear ribonucleoprotein A1 isoform X5 OS=Salmo salar OX=8030 GN=roa1 PE=4 SV=1
A0A1S3LJF0	SALSA transmembrane protein 141 OS=Salmo salar OX=8030 GN=tmem141 PE=4 SV=1
A0A1S3LJR4	SALSA 5'-nucleotidase domain-containing protein 2 OS=Salmo salar OX=8030 GN=LOC100380632 PE=3 SV=1
A0A1S3LK07	SALSA solute carrier family 41 member 1-like OS=Salmo salar OX=8030 GN=LOC106566981 PE=3 SV=1
A0A1S3LK28	SALSA myosin light polypeptide 6-like isoform X4 OS=Salmo salar OX=8030 GN=LOC106567035 PE=4 SV=1
A0A1S3LKG7	SALSA cAMP-dependent protein kinase inhibitor gamma-like OS=Salmo salar OX=8030 GN=LOC106567099 PE=3 SV=1
A0A1S3LKW1	SALSA 78 kDa glucose-regulated protein OS=Salmo salar OX=8030 GN=LOC106567149 PE=3 SV=1
A0A1S3LL50	SALSA HAUS augmin-like complex subunit 4 isoform X2 OS=Salmo salar OX=8030 GN=LOC106567141 PE=4 SV=1
A0A1S3LL50	SALSA HAUS augmin-like complex subunit 4 isoform X2 OS=Salmo salar OX=8030 GN=LOC106567141 PE=4 SV=1
A0A1S3LL63	SALSA proteasomal ubiquitin receptor ADRM1-like OS=Salmo salar OX=8030 GN=LOC106567210 PE=3 SV=1
A0A1S3LL84	SALSA Isocitrate dehydrogenase [NAD] subunit, mitochondrial OS=Salmo salar OX=8030 GN=LOC106567023 PE=3 SV=1
A0A1S3LLE3	SALSA ras-related protein O-Krev isoform X1 OS=Salmo salar OX=8030 GN=LOC106567206 PE=3 SV=1
A0A1S3LLR2	SALSA niban-like protein 1 OS=Salmo salar OX=8030 GN=LOC106567292 PE=3 SV=1
A0A1S3LLS6	SALSA Adenosine aminohydrolase OS=Salmo salar OX=8030 GN=LOC106567100 PE=3 SV=1
A0A1S3LMC8	SALSA ORM1-like protein OS=Salmo salar OX=8030 GN=LOC106567187 PE=3 SV=1
A0A1S3LMM5	SALSA tetratricopeptide repeat protein 1-like OS=Salmo salar OX=8030 GN=LOC106567425 PE=4 SV=1
A0A1S3LMU3	SALSA Septin OS=Salmo salar OX=8030 GN=LOC106567502 PE=3 SV=1
A0A1S3LMZ9	SALSA LOW QUALITY PROTEIN: peroxisome biogenesis factor 10 OS=Salmo salar OX=8030 GN=pex10 PE=3 SV=1
A0A1S3LN03	SALSA 40S ribosomal protein S10-like isoform X1 OS=Salmo salar OX=8030 GN=LOC106567293 PE=3 SV=1
A0A1S3LNS4	SALSA E3 ubiquitin-protein ligase OS=Salmo salar OX=8030 GN=LOC106567555 PE=3 SV=1
A0A1S3LNU1	SALSA calcium uptake protein 2, mitochondrial-like OS=Salmo salar OX=8030 GN=LOC106567632 PE=4 SV=1
A0A1S3LNY3	SALSA Transmembrane protein 218 OS=Salmo salar OX=8030 GN=tmem218 PE=3 SV=1
A0A1S3LNZ3	SALSA interleukin-31 receptor subunit alpha-like OS=Salmo salar OX=8030 GN=LOC106567650 PE=4 SV=1
A0A1S3LP49	SALSA proline-rich protein 11-like isoform X3 OS=Salmo salar OX=8030 GN=LOC106567696 PE=4 SV=1
A0A1S3LPK2	SALSA B-cell CLL/lymphoma 7 protein family member B-A-like OS=Salmo salar OX=8030 GN=LOC106567692 PE=3 SV=1
A0A1S3LPL5	SALSA dentin sialophosphoprotein-like OS=Salmo salar OX=8030 GN=LOC106567751 PE=4 SV=1
A0A1S3LQ33	SALSA coiled-coil domain-containing protein 61-like isoform X2 OS=Salmo salar OX=8030 GN=LOC106567813 PE=4 SV=1
A0A1S3LQ87	SALSA STING ER exit protein OS=Salmo salar OX=8030 GN=cssa13hxorf56 PE=3 SV=1
A0A1S3LQ87	SALSA STING ER exit protein OS=Salmo salar OX=8030 GN=cssa13hxorf56 PE=3 SV=1
A0A1S3LQB6	SALSA Protein phosphatase methylesterase 1 OS=Salmo salar OX=8030 GN=ppme1 PE=3 SV=1
A0A1S3LQF5	SALSA uncharacterized protein LOC106567817 OS=Salmo salar OX=8030 GN=LOC106567817 PE=4 SV=1
A0A1S3LQM8	SALSA ras-related protein Rab-6A isoform X1 OS=Salmo salar OX=8030 GN=rab6a PE=4 SV=1
A0A1S3LQW6	SALSA Solute carrier organic anion transporter family member OS=Salmo salar OX=8030 GN=LOC106567903 PE=3 SV=1
A0A1S3LR53	SALSA Flotillin OS=Salmo salar OX=8030 GN=LOC106567991 PE=3 SV=1
A0A1S3LRK7	SALSA zinc finger protein 3-like isoform X2 OS=Salmo salar OX=8030 GN=LOC106567884 PE=4 SV=1
A0A1S3LRL5	SALSA roundabout homolog 2-like OS=Salmo salar OX=8030 GN=LOC106568109 PE=4 SV=1
A0A1S3LRN5	SALSA uncharacterized protein CXorf21 homolog isoform X1 OS=Salmo salar OX=8030 GN=LOC106568053 PE=4 SV=1
A0A1S3LRR8	SALSA uncharacterized protein C2orf42 homolog isoform X2 OS=Salmo salar OX=8030 GN=cssa01h2orf42 PE=4 SV=1
A0A1S3LRV7	SALSA heparanase-like isoform X2 OS=Salmo salar OX=8030 GN=LOC106568158 PE=3 SV=1
A0A1S3LS13	SALSA E3 ubiquitin-protein ligase MARCH5-like OS=Salmo salar OX=8030 GN=LOC106567972 PE=4 SV=1
A0A1S3LS45	SALSA Proline dehydrogenase OS=Salmo salar OX=8030 GN=LOC106568196 PE=3 SV=1
A0A1S3LS64	SALSA sedoheptulokinase isoform X1 OS=Salmo salar OX=8030 GN=shpk PE=4 SV=1
A0A1S3LS69	SALSA serine/arginine-rich splicing factor 9-like OS=Salmo salar OX=8030 GN=LOC106568192 PE=4 SV=1
A0A1S3LS86	SALSA S-phase kinase-associated protein 2-like isoform X2 OS=Salmo salar OX=8030 GN=LOC106568170 PE=4 SV=1
A0A1S3LSA1	SALSA Arginine--tRNA ligase, cytoplasmic OS=Salmo salar OX=8030 GN=LOC106568002 PE=3 SV=1
A0A1S3LSG3	SALSA zinc-binding protein A33-like isoform X2 OS=Salmo salar OX=8030 GN=LOC106568238 PE=4 SV=1
A0A1S3LSQ3	SALSA protein kish-A isoform X1 OS=Salmo salar OX=8030 GN=LOC106568313 PE=3 SV=1
A0A1S3LT37	SALSA [Histone H4]-lysine(20) N-methyltransferase OS=Salmo salar OX=8030 GN=LOC106568308 PE=4 SV=1
A0A1S3LTB1	SALSA chondroitin sulfate proteoglycan 4-like OS=Salmo salar OX=8030 GN=LOC106568394 PE=4 SV=1
A0A1S3LTB7	SALSA angiogenic factor with G patch and FHA domains 1 isoform X2 OS=Salmo salar OX=8030 GN=aggf1 PE=4 SV=1
A0A1S3LTE6	SALSA thrombospondin-4-B-like OS=Salmo salar OX=8030 GN=LOC106568354 PE=3 SV=1
A0A1S3LTE9	SALSA Protein-tyrosine sulfotransferase OS=Salmo salar OX=8030 GN=LOC106568446 PE=3 SV=1
A0A1S3LTE9	SALSA Protein-tyrosine sulfotransferase OS=Salmo salar OX=8030 GN=LOC106568446 PE=3 SV=1
A0A1S3LTY0	SALSA protein ERGIC-53 isoform X2 OS=Salmo salar OX=8030 GN=lman1 PE=4 SV=1
A0A1S3LU70	SALSA Claudin OS=Salmo salar OX=8030 GN=LOC106568355 PE=3 SV=1
A0A1S3LUY3	SALSA nucleolar transcription factor 1-A-like isoform X5 OS=Salmo salar OX=8030 GN=LOC106568666 PE=4 SV=1
A0A1S3LV32	SALSA regulator of G-protein signaling 21-like OS=Salmo salar OX=8030 GN=LOC106568734 PE=4 SV=1
A0A1S3LVC7	SALSA regulator of G-protein signaling 8-like OS=Salmo salar OX=8030 GN=LOC106568733 PE=4 SV=1
A0A1S3LVH4	SALSA uncharacterized protein LOC106568803 OS=Salmo salar OX=8030 GN=LOC106568803 PE=4 SV=1
A0A1S3LW66	SALSA transcription factor E2F5-like isoform X1 OS=Salmo salar OX=8030 GN=LOC106568921 PE=3 SV=1
A0A1S3LX01	SALSA kelch-like protein 20 isoform X1 OS=Salmo salar OX=8030 GN=LOC106569069 PE=4 SV=1
A0A1S3LX89	SALSA Kinesin-like protein OS=Salmo salar OX=8030 GN=LOC106569084 PE=3 SV=1
A0A1S3LXF3	SALSA voltage-dependent R-type calcium channel subunit alpha-1E-like isoform X4 OS=Salmo salar OX=8030 GN=LOC106569134 PE=3 SV=1
A0A1S3LXG7	SALSA RING finger protein 122-like OS=Salmo salar OX=8030 GN=LOC106569136 PE=4 SV=1
A0A1S3LXH2	SALSA Angiopoietin-like protein 4 OS=Salmo salar OX=8030 GN=LOC106568957 PE=4 SV=1
A0A1S3LXH2	SALSA Angiopoietin-like protein 4 OS=Salmo salar OX=8030 GN=LOC106568957 PE=4 SV=1
A0A1S3LXI4	SALSA uncharacterized protein LOC106569104 OS=Salmo salar OX=8030 GN=LOC106569104 PE=4 SV=1
A0A1S3LXL9	SALSA coiled-coil domain-containing protein 178 isoform X2 OS=Salmo salar OX=8030 GN=ccdc178 PE=4 SV=1
A0A1S3LXP3	SALSA Phosphatase and actin regulator OS=Salmo salar OX=8030 GN=LOC106569162 PE=3 SV=1
A0A1S3LXX1	SALSA zinc finger BED domain-containing protein 1-like OS=Salmo salar OX=8030 GN=LOC106569191 PE=4 SV=1
A0A1S3LY37	SALSA cytochrome c oxidase assembly factor 1 homolog OS=Salmo salar OX=8030 GN=LOC106569212 PE=4 SV=1
A0A1S3LY54	SALSA Elongation of very long chain fatty acids protein 1 OS=Salmo salar OX=8030 GN=LOC106569200 PE=3 SV=1
A0A1S3LYJ7	SALSA UPF0489 protein C5orf22 homolog OS=Salmo salar OX=8030 GN=cssa14h5orf22 PE=3 SV=1
A0A1S3LYQ3	SALSA outer dense fiber protein 2-like isoform X2 OS=Salmo salar OX=8030 GN=LOC106569305 PE=3 SV=1
A0A1S3LYU4	SALSA Poly(ADP-ribose) glycohydrolase OS=Salmo salar OX=8030 GN=LOC106569224 PE=3 SV=1
A0A1S3LZ30	SALSA Nicastrin OS=Salmo salar OX=8030 GN=LOC106569378 PE=3 SV=1
A0A1S3LZ45	SALSA telomerase protein component 1 OS=Salmo salar OX=8030 GN=tep1 PE=4 SV=1
A0A1S3LZ78	SALSA protein zyg-11 homolog isoform X2 OS=Salmo salar OX=8030 GN=LOC106569408 PE=4 SV=1
A0A1S3LZB0	SALSA methyltransferase-like protein 17, mitochondrial OS=Salmo salar OX=8030 GN=mettl17 PE=4 SV=1
A0A1S3LZL8	SALSA Receptor protein-tyrosine kinase OS=Salmo salar OX=8030 GN=LOC106569453 PE=4 SV=1
A0A1S3LZP0	SALSA HGV2 protein isoform X1 OS=Salmo salar OX=8030 GN=hgv2 PE=4 SV=1
A0A1S3LZU6	SALSA zinc finger protein 567-like isoform X1 OS=Salmo salar OX=8030 GN=LOC106569395 PE=4 SV=1
A0A1S3M099	SALSA C-X-C chemokine receptor type 4-like OS=Salmo salar OX=8030 GN=LOC106569491 PE=3 SV=1
A0A1S3M0M8	SALSA protein FAM111A-like OS=Salmo salar OX=8030 GN=LOC106569698 PE=4 SV=1
A0A1S3M0R0	SALSA elongation factor 1-delta-like isoform X3 OS=Salmo salar OX=8030 GN=LOC106569723 PE=3 SV=1
A0A1S3M0S3	SALSA BAG family molecular chaperone regulator 1 OS=Salmo salar OX=8030 GN=LOC106569734 PE=4 SV=1
A0A1S3M0T0	SALSA Eukaryotic translation initiation factor 3 subunit F OS=Salmo salar OX=8030 GN=LOC106569576 PE=3 SV=1
A0A1S3M0U1	SALSA uncharacterized protein LOC106569621 OS=Salmo salar OX=8030 GN=LOC106569621 PE=4 SV=1
A0A1S3M0W3	SALSA D-threo-3-hydroxyaspartate dehydratase-like OS=Salmo salar OX=8030 GN=LOC106569720 PE=3 SV=1
A0A1S3M0Y2	SALSA Myelin basic protein OS=Salmo salar OX=8030 GN=LOC106569776 PE=3 SV=1
A0A1S3M0Y5	SALSA transcription termination factor 4, mitochondrial OS=Salmo salar OX=8030 GN=mterf4 PE=3 SV=1
A0A1S3M181	SALSA Calreticulin OS=Salmo salar OX=8030 GN=LOC106569608 PE=3 SV=1
A0A1S3M1A5	SALSA Negative elongation factor E OS=Salmo salar OX=8030 GN=nelfe PE=3 SV=1
A0A1S3M1K0	SALSA uncharacterized protein LOC106569888 OS=Salmo salar OX=8030 GN=LOC106569888 PE=4 SV=1
A0A1S3M1Q3	SALSA T-complex protein 1 subunit gamma OS=Salmo salar OX=8030 GN=LOC106569895 PE=3 SV=1
A0A1S3M2N7	SALSA fMet-Leu-Phe receptor-like OS=Salmo salar OX=8030 GN=LOC106570012 PE=4 SV=1
A0A1S3M2W2	SALSA protein Mis18-alpha-like OS=Salmo salar OX=8030 GN=LOC106569961 PE=4 SV=1
A0A1S3M311	SALSA Neurochondrin OS=Salmo salar OX=8030 GN=ncdn PE=3 SV=1
A0A1S3M316	SALSA uncharacterized protein LOC106570113 isoform X1 OS=Salmo salar OX=8030 GN=LOC106570113 PE=4 SV=1
A0A1S3M360	SALSA uncharacterized protein LOC106570150 OS=Salmo salar OX=8030 GN=LOC106570150 PE=4 SV=1
A0A1S3M360	SALSA uncharacterized protein LOC106570150 OS=Salmo salar OX=8030 GN=LOC106570150 PE=4 SV=1
A0A1S3M3B5	SALSA 60S ribosomal protein L11 OS=Salmo salar OX=8030 GN=LOC106570028 PE=3 SV=1
A0A1S3M3B5	SALSA 60S ribosomal protein L11 OS=Salmo salar OX=8030 GN=LOC106570028 PE=3 SV=1
A0A1S3M3F8	SALSA 26S proteasome non-ATPase regulatory subunit 4 OS=Salmo salar OX=8030 GN=LOC106570116 PE=3 SV=1
A0A1S3M3G8	SALSA basic salivary proline-rich protein 4-like OS=Salmo salar OX=8030 GN=LOC106570124 PE=4 SV=1
A0A1S3M3G8	SALSA basic salivary proline-rich protein 4-like OS=Salmo salar OX=8030 GN=LOC106570124 PE=4 SV=1
A0A1S3M3I5	SALSA RNA helicase OS=Salmo salar OX=8030 GN=LOC106570129 PE=3 SV=1
A0A1S3M3K9	SALSA ADNP homeobox protein 2-like OS=Salmo salar OX=8030 GN=LOC106570229 PE=4 SV=1
A0A1S3M3W4	SALSA uncharacterized protein LOC106570113 isoform X2 OS=Salmo salar OX=8030 GN=LOC106570113 PE=4 SV=1
A0A1S3M3W7	SALSA Metaxin OS=Salmo salar OX=8030 GN=mtx1 PE=3 SV=1
A0A1S3M448	SALSA uncharacterized protein LOC106570207 OS=Salmo salar OX=8030 GN=LOC106570207 PE=4 SV=1
A0A1S3M454	SALSA Mediator of RNA polymerase II transcription subunit 10 OS=Salmo salar OX=8030 GN=med10 PE=3 SV=1
A0A1S3M488	SALSA phosphatase and actin regulator 4A-like OS=Salmo salar OX=8030 GN=LOC106570268 PE=3 SV=1
A0A1S3M4D8	SALSA Succinate dehydrogenase assembly factor 3 OS=Salmo salar OX=8030 GN=LOC106570289 PE=3 SV=1
A0A1S3M4N0	SALSA Endonuclease/exonuclease/phosphatase family domain-containing protein 1 OS=Salmo salar OX=8030 GN=LOC106570299 PE=4 SV=1
A0A1S3M576	SALSA coiled-coil domain-containing protein 127 OS=Salmo salar OX=8030 GN=ccdc127 PE=4 SV=1
A0A1S3M5D6	SALSA cilia- and flagella-associated protein 20 isoform X1 OS=Salmo salar OX=8030 GN=LOC106570406 PE=4 SV=1
A0A1S3M5V7	SALSA CD5 antigen-like isoform X1 OS=Salmo salar OX=8030 GN=LOC106570622 PE=4 SV=1
A0A1S3M5Z1	SALSA UDP-N-acetylhexosamine pyrophosphorylase-like protein 1 isoform X1 OS=Salmo salar OX=8030 GN=uap1l1 PE=4 SV=1
A0A1S3M630	SALSA glutenin, high molecular weight subunit DY10-like isoform X3 OS=Salmo salar OX=8030 GN=LOC106570682 PE=4 SV=1
A0A1S3M680	SALSA SH2 domain-containing protein 4A isoform X2 OS=Salmo salar OX=8030 GN=sh2d4a PE=4 SV=1
A0A1S3M6E1	SALSA Sodium/potassium-transporting ATPase subunit beta-1-interacting protein OS=Salmo salar OX=8030 GN=LOC106570599 PE=3 SV=1
A0A1S3M6G9	SALSA beta-1,3-galactosyl-O-glycosyl-glycoprotein beta-1,6-N-acetylglucosaminyltransferase 4-like isoform X1 OS=Salmo salar OX=8030 GN=LOC106570831 PE=4 SV=1
A0A1S3M6H1	SALSA scavenger receptor cysteine-rich type 1 protein M130-like isoform X2 OS=Salmo salar OX=8030 GN=LOC106570622 PE=4 SV=1
A0A1S3M6H1	SALSA scavenger receptor cysteine-rich type 1 protein M130-like isoform X2 OS=Salmo salar OX=8030 GN=LOC106570622 PE=4 SV=1
A0A1S3M754	SALSA serine/threonine-protein kinase Nek6-like OS=Salmo salar OX=8030 GN=LOC106570951 PE=3 SV=1
A0A1S3M776	SALSA stromal cell-derived factor 2-like OS=Salmo salar OX=8030 GN=LOC106570867 PE=4 SV=1
A0A1S3M7E4	SALSA NADH dehydrogenase [ubiquinone] iron-sulfur protein 4, mitochondrial OS=Salmo salar OX=8030 GN=ndufs4 PE=3 SV=1
A0A1S3M7R5	SALSA tumor necrosis factor alpha-induced protein 2-like isoform X2 OS=Salmo salar OX=8030 GN=LOC106571119 PE=3 SV=1
A0A1S3M868	SALSA lysosomal-associated transmembrane protein 4A OS=Salmo salar OX=8030 GN=laptm4a PE=3 SV=1
A0A1S3M8B6	SALSA ER membrane protein complex subunit 7 OS=Salmo salar OX=8030 GN=LOC106571095 PE=3 SV=1
A0A1S3M8E3	SALSA serine/threonine-protein kinase Nek2-like OS=Salmo salar OX=8030 GN=LOC106571199 PE=4 SV=1
A0A1S3M8U3	SALSA connector enhancer of kinase suppressor of ras 3-like isoform X3 OS=Salmo salar OX=8030 GN=LOC106571244 PE=3 SV=1
A0A1S3M8Y4	SALSA radial spoke head protein 3 homolog OS=Salmo salar OX=8030 GN=rsph3 PE=3 SV=1
A0A1S3M928	SALSA Solute carrier family 35 member F6 OS=Salmo salar OX=8030 GN=LOC106571211 PE=3 SV=1
A0A1S3M952	SALSA Serine/threonine-protein kinase PLK OS=Salmo salar OX=8030 GN=plk2 PE=3 SV=1
A0A1S3M9L8	SALSA uncharacterized protein LOC106571384 isoform X2 OS=Salmo salar OX=8030 GN=LOC106571384 PE=4 SV=1
A0A1S3M9P7	SALSA NADH dehydrogenase [ubiquinone] 1 alpha subcomplex assembly factor 4 OS=Salmo salar OX=8030 GN=LOC106571326 PE=3 SV=1
A0A1S3M9R3	SALSA uncharacterized protein C1orf131 homolog OS=Salmo salar OX=8030 GN=cssa15h1orf131 PE=4 SV=1
A0A1S3M9T7	SALSA vacuolar protein sorting-associated protein VTA1 homolog OS=Salmo salar OX=8030 GN=LOC106571414 PE=3 SV=1
A0A1S3M9W8	SALSA kinetochore-associated protein NSL1 homolog isoform X2 OS=Salmo salar OX=8030 GN=nsl1 PE=4 SV=1
A0A1S3MA19	SALSA sterile alpha motif domain-containing protein 12-like OS=Salmo salar OX=8030 GN=LOC106571405 PE=4 SV=1
A0A1S3MA54	SALSA afadin-like isoform X7 OS=Salmo salar OX=8030 GN=LOC106571391 PE=4 SV=1
A0A1S3MA74	SALSA uncharacterized protein LOC106571470 isoform X1 OS=Salmo salar OX=8030 GN=LOC106571470 PE=4 SV=1
A0A1S3MAB0	SALSA uncharacterized protein LOC106571481 OS=Salmo salar OX=8030 GN=LOC106571481 PE=4 SV=1
A0A1S3MAF3	SALSA 6.8 kDa mitochondrial proteolipid OS=Salmo salar OX=8030 GN=cssa15h14orf2 PE=4 SV=1
A0A1S3MAX1	SALSA Aminoacyl-tRNA hydrolase OS=Salmo salar OX=8030 GN=LOC106571548 PE=4 SV=1
A0A1S3MAX1	SALSA Aminoacyl-tRNA hydrolase OS=Salmo salar OX=8030 GN=LOC106571548 PE=4 SV=1
A0A1S3MB90	SALSA ankyrin repeat and EF-hand domain-containing protein 1-like OS=Salmo salar OX=8030 GN=LOC106571587 PE=4 SV=1
A0A1S3MBD4	SALSA FGFR1 oncogene partner-like isoform X23 OS=Salmo salar OX=8030 GN=LOC106571617 PE=3 SV=1
A0A1S3MC30	SALSA alpha-(1,3)-fucosyltransferase 9-like OS=Salmo salar OX=8030 GN=LOC106571727 PE=3 SV=1
A0A1S3MC41	SALSA cell division cycle-associated protein 4-like isoform X4 OS=Salmo salar OX=8030 GN=LOC106571684 PE=4 SV=1
A0A1S3MC45	SALSA tRNA (adenine(58)-N(1))-methyltransferase non-catalytic subunit TRM6 OS=Salmo salar OX=8030 GN=trmt6 PE=3 SV=1
A0A1S3MCP0	SALSA Ras-related protein Rab OS=Salmo salar OX=8030 GN=LOC106571778 PE=3 SV=1
A0A1S3MCP1	SALSA olfactory receptor 2T1-like OS=Salmo salar OX=8030 GN=LOC106571861 PE=4 SV=1
A0A1S3MCR8	SALSA Kinase OS=Salmo salar OX=8030 GN=LOC106571921 PE=3 SV=1
A0A1S3MD04	SALSA Rhodopsin OS=Salmo salar OX=8030 GN=LOC100136369 PE=3 SV=1
A0A1S3MD11	SALSA Voltage-dependent L-type calcium channel subunit alpha OS=Salmo salar OX=8030 GN=LOC106571974 PE=3 SV=1
A0A1S3MD18	SALSA methylglutaconyl-CoA hydratase, mitochondrial OS=Salmo salar OX=8030 GN=auh PE=3 SV=1
A0A1S3MD89	SALSA F-box/WD repeat-containing protein 12 OS=Salmo salar OX=8030 GN=fbxw12 PE=4 SV=1
A0A1S3MD89	SALSA F-box/WD repeat-containing protein 12 OS=Salmo salar OX=8030 GN=fbxw12 PE=4 SV=1
A0A1S3MDC8	SALSA serine/threonine-protein kinase Sgk2-like OS=Salmo salar OX=8030 GN=LOC106571978 PE=3 SV=1
A0A1S3MDC9	SALSA uncharacterized protein LOC106571915 isoform X1 OS=Salmo salar OX=8030 GN=LOC106571915 PE=4 SV=1
A0A1S3MDF4	SALSA Leucine zipper and CTNNBIP1 domain-containing protein OS=Salmo salar OX=8030 GN=lzic PE=3 SV=1
A0A1S3MDM8	SALSA uncharacterized protein LOC106572007 OS=Salmo salar OX=8030 GN=LOC106572007 PE=4 SV=1
A0A1S3MDY8	SALSA TAR DNA-binding protein 43 OS=Salmo salar OX=8030 GN=tardbp PE=4 SV=1
A0A1S3ME10	SALSA solute carrier family 35 member C2 OS=Salmo salar OX=8030 GN=slc35c2 PE=4 SV=1
A0A1S3ME29	SALSA cyclin-G2-like OS=Salmo salar OX=8030 GN=LOC106572117 PE=3 SV=1
A0A1S3ME29	SALSA cyclin-G2-like OS=Salmo salar OX=8030 GN=LOC106572117 PE=3 SV=1
A0A1S3MED6	SALSA DENN domain-containing protein 2D isoform X2 OS=Salmo salar OX=8030 GN=dennd2d PE=4 SV=1
A0A1S3MEG4	SALSA BTB/POZ domain-containing protein KCTD20-like OS=Salmo salar OX=8030 GN=LOC106572174 PE=4 SV=1
A0A1S3MEJ0	SALSA Glutathione synthetase OS=Salmo salar OX=8030 GN=gss PE=3 SV=1
A0A1S3MEK9	SALSA synaptonemal complex protein 2 isoform X2 OS=Salmo salar OX=8030 GN=sycp2 PE=3 SV=1
A0A1S3MEW0	SALSA multiple epidermal growth factor-like domains protein 6 isoform X1 OS=Salmo salar OX=8030 GN=LOC106572132 PE=4 SV=1
A0A1S3MEZ9	SALSA cytosolic acyl coenzyme A thioester hydrolase OS=Salmo salar OX=8030 GN=acot7 PE=4 SV=1
A0A1S3MEZ9	SALSA cytosolic acyl coenzyme A thioester hydrolase OS=Salmo salar OX=8030 GN=acot7 PE=4 SV=1
A0A1S3MF16	SALSA transcription initiation factor TFIID subunit 10-like isoform X1 OS=Salmo salar OX=8030 GN=LOC106572212 PE=3 SV=1
A0A1S3MF69	SALSA Regulator of telomere elongation helicase 1 OS=Salmo salar OX=8030 GN=rtel1 PE=3 SV=1
A0A1S3MG42	SALSA XK-related protein OS=Salmo salar OX=8030 GN=LOC106572471 PE=3 SV=1
A0A1S3MG48	SALSA CCAAT/enhancer-binding protein OS=Salmo salar OX=8030 GN=LOC106572480 PE=3 SV=1
A0A1S3MGH7	SALSA probable carboxypeptidase PM20D1.2 OS=Salmo salar OX=8030 GN=LOC106572400 PE=4 SV=1
A0A1S3MGI3	SALSA ubiquitin-conjugating enzyme E2 variant 1 isoform X1 OS=Salmo salar OX=8030 GN=LOC106572481 PE=4 SV=1
A0A1S3MGQ0	SALSA general receptor for phosphoinositides 1-associated scaffold protein-like OS=Salmo salar OX=8030 GN=LOC106572531 PE=4 SV=1
A0A1S3MHN0	SALSA eukaryotic translation initiation factor 4B-like isoform X5 OS=Salmo salar OX=8030 GN=LOC106572753 PE=4 SV=1
A0A1S3MI33	SALSA SOSS complex subunit C OS=Salmo salar OX=8030 GN=inip PE=3 SV=1
A0A1S3MI61	SALSA Polypeptide N-acetylgalactosaminyltransferase OS=Salmo salar OX=8030 GN=LOC106572703 PE=3 SV=1
A0A1S3MI67	SALSA uncharacterized protein LOC106572866 OS=Salmo salar OX=8030 GN=LOC106572866 PE=4 SV=1
A0A1S3MI67	SALSA uncharacterized protein LOC106572866 OS=Salmo salar OX=8030 GN=LOC106572866 PE=4 SV=1
A0A1S3MID1	SALSA Integrin beta OS=Salmo salar OX=8030 GN=LOC106572729 PE=3 SV=1
A0A1S3MID1	SALSA Integrin beta OS=Salmo salar OX=8030 GN=LOC106572729 PE=3 SV=1
A0A1S3MIS0	SALSA cyclin-dependent kinase 20 OS=Salmo salar OX=8030 GN=cdk20 PE=3 SV=1
A0A1S3MJ44	SALSA vesicle transport protein GOT1B OS=Salmo salar OX=8030 GN=LOC106573068 PE=3 SV=1
A0A1S3MJ79	SALSA UPF0705 protein C11orf49 homolog isoform X1 OS=Salmo salar OX=8030 GN=cssa16h11orf49 PE=3 SV=1
A0A1S3MJ84	SALSA Aurora kinase OS=Salmo salar OX=8030 GN=LOC106573105 PE=3 SV=1
A0A1S3MJA8	SALSA Tyrosine-protein kinase OS=Salmo salar OX=8030 GN=LOC106572901 PE=3 SV=1
A0A1S3MJF0	SALSA transmembrane protein 5 isoform X2 OS=Salmo salar OX=8030 GN=tmem5 PE=4 SV=1
A0A1S3MJL4	SALSA Selenide, water dikinase OS=Salmo salar OX=8030 GN=LOC106572991 PE=4 SV=1
A0A1S3MJY9	SALSA F-spondin OS=Salmo salar OX=8030 GN=LOC106573225 PE=4 SV=1
A0A1S3MK03	SALSA BTB/POZ domain-containing protein 10-like isoform X3 OS=Salmo salar OX=8030 GN=LOC106573214 PE=4 SV=1
A0A1S3MK14	SALSA mitochondrial glutamate carrier 1-like isoform X2 OS=Salmo salar OX=8030 GN=LOC106573189 PE=3 SV=1
A0A1S3MK41	SALSA uncharacterized protein LOC106573063 isoform X1 OS=Salmo salar OX=8030 GN=LOC106573063 PE=3 SV=1
A0A1S3MKB8	SALSA traB domain-containing protein isoform X1 OS=Salmo salar OX=8030 GN=trabd PE=4 SV=1
A0A1S3MLA2	SALSA laminin subunit beta-4 isoform X1 OS=Salmo salar OX=8030 GN=lamb4 PE=4 SV=1
A0A1S3MLR6	SALSA UPF0235 protein C15orf40 homolog OS=Salmo salar OX=8030 GN=cssa16h15orf40 PE=3 SV=1
A0A1S3MM20	SALSA follistatin-related protein 3-like isoform X1 OS=Salmo salar OX=8030 GN=LOC106573607 PE=4 SV=1
A0A1S3MM37	SALSA transmembrane protease serine 9 isoform X2 OS=Salmo salar OX=8030 GN=tmprss9 PE=4 SV=1
A0A1S3MM41	SALSA CD209 antigen-like protein E isoform X1 OS=Salmo salar OX=8030 GN=LOC106573404 PE=4 SV=1
A0A1S3MMA4	SALSA transmembrane protein 221-like OS=Salmo salar OX=8030 GN=LOC106573585 PE=4 SV=1
A0A1S3MMB5	SALSA actin-binding protein anillin-like OS=Salmo salar OX=8030 GN=LOC106573654 PE=4 SV=1
A0A1S3MMJ6	SALSA transmembrane protein 253-like OS=Salmo salar OX=8030 GN=LOC106573478 PE=4 SV=1
A0A1S3MMJ6	SALSA transmembrane protein 253-like OS=Salmo salar OX=8030 GN=LOC106573478 PE=4 SV=1
A0A1S3MML1	SALSA mucosa-associated lymphoid tissue lymphoma translocation protein 1-like OS=Salmo salar OX=8030 GN=LOC106573491 PE=4 SV=1
A0A1S3MMM4	SALSA 1-phosphatidylinositol 4,5-bisphosphate phosphodiesterase gamma OS=Salmo salar OX=8030 GN=plcg2 PE=4 SV=1
A0A1S3MMQ9	SALSA malonyl-CoA decarboxylase, mitochondrial-like OS=Salmo salar OX=8030 GN=LOC106573701 PE=4 SV=1
A0A1S3MMR0	SALSA cyclin-dependent kinase 10 isoform X1 OS=Salmo salar OX=8030 GN=cdk10 PE=3 SV=1
A0A1S3MMW0	SALSA aldose reductase-like OS=Salmo salar OX=8030 GN=LOC106573681 PE=3 SV=1
A0A1S3MN46	SALSA Craniofacial development protein 1 OS=Salmo salar OX=8030 GN=cfdp1 PE=4 SV=1
A0A1S3MN61	SALSA myeloid-derived growth factor-like OS=Salmo salar OX=8030 GN=LOC106573827 PE=4 SV=1
A0A1S3MNB2	SALSA minor histocompatibility protein HA-1-like OS=Salmo salar OX=8030 GN=LOC106573783 PE=4 SV=1
A0A1S3MNB2	SALSA minor histocompatibility protein HA-1-like OS=Salmo salar OX=8030 GN=LOC106573783 PE=4 SV=1
A0A1S3MNH5	SALSA non-homologous end-joining factor 1-like isoform X1 OS=Salmo salar OX=8030 GN=LOC106573851 PE=3 SV=1
A0A1S3MNK2	SALSA Coatomer subunit epsilon OS=Salmo salar OX=8030 GN=LOC106573830 PE=3 SV=1
A0A1S3MNM7	SALSA coactosin-like protein OS=Salmo salar OX=8030 GN=cotl1 PE=4 SV=1
A0A1S3MNQ3	SALSA nectin-4-like isoform X2 OS=Salmo salar OX=8030 GN=LOC106573841 PE=4 SV=1
A0A1S3MNU5	SALSA uncharacterized protein LOC106573921 OS=Salmo salar OX=8030 GN=LOC106573921 PE=4 SV=1
A0A1S3MP07	SALSA interferon-induced protein 44-like isoform X1 OS=Salmo salar OX=8030 GN=LOC106573918 PE=4 SV=1
A0A1S3MP39	SALSA tRNA:m(4)X modification enzyme TRM13 OS=Salmo salar OX=8030 GN=trmt13 PE=3 SV=1
A0A1S3MP42	SALSA interferon-induced protein 44-like isoform X2 OS=Salmo salar OX=8030 GN=LOC106573918 PE=4 SV=1
A0A1S3MP94	SALSA Calreticulin OS=Salmo salar OX=8030 GN=LOC106573818 PE=3 SV=1
A0A1S3MPB3	SALSA leukocyte elastase inhibitor-like OS=Salmo salar OX=8030 GN=LOC106574034 PE=3 SV=1
A0A1S3MPB9	SALSA B-cadherin-like isoform X1 OS=Salmo salar OX=8030 GN=LOC106573979 PE=4 SV=1
A0A1S3MPI2	SALSA tumor protein p63-regulated gene 1-like protein OS=Salmo salar OX=8030 GN=LOC106574100 PE=3 SV=1
A0A1S3MPT4	SALSA unconventional myosin-Ie-like OS=Salmo salar OX=8030 GN=LOC106574105 PE=4 SV=1
A0A1S3MPU8	SALSA interferon-induced protein 44-like isoform X3 OS=Salmo salar OX=8030 GN=LOC106573916 PE=4 SV=1
A0A1S3MQ04	SALSA kinesin-like protein KIF14 isoform X2 OS=Salmo salar OX=8030 GN=LOC106574164 PE=4 SV=1
A0A1S3MQ36	SALSA PI-PLC X domain-containing protein 1-like isoform X2 OS=Salmo salar OX=8030 GN=LOC106574112 PE=4 SV=1
A0A1S3MQB6	SALSA homeobox protein PKNOX1 isoform X2 OS=Salmo salar OX=8030 GN=pknx1 PE=3 SV=1
A0A1S3MQB6	SALSA homeobox protein PKNOX1 isoform X2 OS=Salmo salar OX=8030 GN=pknx1 PE=3 SV=1
A0A1S3MQI8	SALSA Integral membrane protein 2 OS=Salmo salar OX=8030 GN=LOC106574255 PE=3 SV=1
A0A1S3MQQ0	SALSA transmembrane protein 237B-like isoform X3 OS=Salmo salar OX=8030 GN=LOC106574250 PE=3 SV=1
A0A1S3MR23	SALSA Centrosomal protein of 70 kDa OS=Salmo salar OX=8030 GN=LOC106574275 PE=4 SV=1
A0A1S3MR23	SALSA Centrosomal protein of 70 kDa OS=Salmo salar OX=8030 GN=LOC106574275 PE=4 SV=1
A0A1S3MR26	SALSA Neuropilin OS=Salmo salar OX=8030 GN=LOC106574325 PE=3 SV=1
A0A1S3MR51	SALSA patatin-like phospholipase domain-containing protein 4 OS=Salmo salar OX=8030 GN=pnpla4 PE=4 SV=1
A0A1S3MR79	SALSA 26S proteasome non-ATPase regulatory subunit 4 OS=Salmo salar OX=8030 GN=LOC100194679 PE=3 SV=1
A0A1S3MR79	SALSA 26S proteasome non-ATPase regulatory subunit 4 OS=Salmo salar OX=8030 GN=LOC100194679 PE=3 SV=1
A0A1S3MR79	SALSA 26S proteasome non-ATPase regulatory subunit 4 OS=Salmo salar OX=8030 GN=LOC100194679 PE=3 SV=1
A0A1S3MR84	SALSA protein CLN8 OS=Salmo salar OX=8030 GN=cln8 PE=4 SV=1
A0A1S3MRP2	SALSA Glycerol-3-phosphate dehydrogenase [NAD(+)] OS=Salmo salar OX=8030 GN=LOC106574437 PE=3 SV=1
A0A1S3MRX1	SALSA sentrin-specific protease 2-like isoform X1 OS=Salmo salar OX=8030 GN=LOC106574525 PE=3 SV=1
A0A1S3MS42	SALSA LOW QUALITY PROTEIN: D-2-hydroxyglutarate dehydrogenase, mitochondrial-like OS=Salmo salar OX=8030 GN=LOC106574512 PE=3 SV=1
A0A1S3MS77	SALSA retinol dehydrogenase 7-like OS=Salmo salar OX=8030 GN=LOC106574554 PE=3 SV=1
A0A1S3MSB2	SALSA 28S ribosomal protein S9, mitochondrial-like OS=Salmo salar OX=8030 GN=LOC106574616 PE=4 SV=1
A0A1S3MSL1	SALSA protein downstream neighbor of Son OS=Salmo salar OX=8030 GN=donson PE=3 SV=1
A0A1S3MSS3	SALSA Origin recognition complex subunit 4 OS=Salmo salar OX=8030 GN=orc4 PE=3 SV=1
A0A1S3MU32	SALSA Glutathione transferase OS=Salmo salar OX=8030 GN=LOC106575061 PE=3 SV=1
A0A1S3MU94	SALSA protein asteroid homolog 1-like OS=Salmo salar OX=8030 GN=LOC106574784 PE=3 SV=1
A0A1S3MU94	SALSA protein asteroid homolog 1-like OS=Salmo salar OX=8030 GN=LOC106574784 PE=3 SV=1
A0A1S3MUR3	SALSA dual specificity protein phosphatase 19-like OS=Salmo salar OX=8030 GN=LOC106575136 PE=4 SV=1
A0A1S3MUS4	SALSA ubiquitin-conjugating enzyme E2 S OS=Salmo salar OX=8030 GN=ube2s PE=3 SV=1
A0A1S3MUY0	SALSA histone-lysine N-methyltransferase SETDB1-B-like OS=Salmo salar OX=8030 GN=LOC106574954 PE=4 SV=1
A0A1S3MV03	SALSA Formimidoyltransferase-cyclodeaminase OS=Salmo salar OX=8030 GN=LOC106575213 PE=3 SV=1
A0A1S3MV83	SALSA Gamma-glutamylaminecyclotransferase OS=Salmo salar OX=8030 GN=tina1 PE=3 SV=1
A0A1S3MVA4	SALSA actin-related protein 3 isoform X2 OS=Salmo salar OX=8030 GN=LOC106575261 PE=3 SV=1
A0A1S3MVC0	SALSA major facilitator superfamily domain-containing protein 6-A-like isoform X1 OS=Salmo salar OX=8030 GN=LOC106575218 PE=3 SV=1
A0A1S3MVI5	SALSA transcription elongation factor A N-terminal and central domain-containing protein OS=Salmo salar OX=8030 GN=tceanc PE=4 SV=1
A0A1S3MVI5	SALSA transcription elongation factor A N-terminal and central domain-containing protein OS=Salmo salar OX=8030 GN=tceanc PE=4 SV=1
A0A1S3MVJ3	SALSA ATP synthase subunit beta OS=Salmo salar OX=8030 GN=LOC100196679 PE=3 SV=1
A0A1S3MVR9	SALSA LOW QUALITY PROTEIN: N-acetyltransferase 14 OS=Salmo salar OX=8030 GN=nat14 PE=4 SV=1
A0A1S3MVT2	SALSA Ribonuclease H OS=Salmo salar OX=8030 GN=LOC106575331 PE=3 SV=1
A0A1S3MW96	SALSA Centrosomal protein of 70 kDa OS=Salmo salar OX=8030 GN=LOC106575208 PE=4 SV=1
A0A1S3MWE8	SALSA cingulin-like isoform X1 OS=Salmo salar OX=8030 GN=LOC106575505 PE=4 SV=1
A0A1S3MWK3	SALSA tubulin alpha-4A chain-like OS=Salmo salar OX=8030 GN=LOC106575535 PE=3 SV=1
A0A1S3MWT7	SALSA gem-associated protein 8 OS=Salmo salar OX=8030 GN=gemin8 PE=4 SV=1
A0A1S3MX44	SALSA sentrin-specific protease 7-like OS=Salmo salar OX=8030 GN=LOC106575656 PE=3 SV=1
A0A1S3MX60	SALSA proteoglycan 4-like OS=Salmo salar OX=8030 GN=LOC106575367 PE=4 SV=1
A0A1S3MXC3	SALSA cohesin subunit SA-1-like OS=Salmo salar OX=8030 GN=LOC106575422 PE=3 SV=1
A0A1S3MXM0	SALSA tumor necrosis factor receptor superfamily member 5-like OS=Salmo salar OX=8030 GN=LOC106575707 PE=4 SV=1
A0A1S3MXV1	SALSA gamma-crystallin M2-like OS=Salmo salar OX=8030 GN=LOC106575864 PE=3 SV=1
A0A1S3MY29	SALSA BTB/POZ domain-containing protein KCTD12-like OS=Salmo salar OX=8030 GN=LOC106575925 PE=4 SV=1
A0A1S3MYD3	SALSA L-serine ammonia-lyase OS=Salmo salar OX=8030 GN=LOC106575990 PE=4 SV=1
A0A1S3MYH1	SALSA ATP-dependent DNA helicase OS=Salmo salar OX=8030 GN=LOC106576017 PE=3 SV=1
A0A1S3MYK4	SALSA uncharacterized protein LOC106576030 isoform X2 OS=Salmo salar OX=8030 GN=LOC106576030 PE=4 SV=1
A0A1S3MYK9	SALSA Leukotriene A(4) hydrolase OS=Salmo salar OX=8030 GN=LOC106576033 PE=3 SV=1
A0A1S3MYL2	SALSA Mitochondrial tRNA-specific 2-thiouridylase 1 OS=Salmo salar OX=8030 GN=trmu PE=3 SV=1
A0A1S3MYN1	SALSA uncharacterized protein LOC106576030 isoform X3 OS=Salmo salar OX=8030 GN=LOC106576030 PE=4 SV=1
A0A1S3MYQ1	SALSA aldose reductase-like isoform X1 OS=Salmo salar OX=8030 GN=LOC106576053 PE=3 SV=1
A0A1S3MYT5	SALSA Adenylyltransferase and sulfurtransferase MOCS3 OS=Salmo salar OX=8030 GN=LOC106576015 PE=3 SV=1
A0A1S3MZI7	SALSA Splicing factor 45 OS=Salmo salar OX=8030 GN=LOC106576190 PE=4 SV=1
A0A1S3MZX7	SALSA E3 ubiquitin-protein ligase TRIM39-like OS=Salmo salar OX=8030 GN=LOC106576249 PE=4 SV=1
A0A1S3MZX9	SALSA serine-threonine kinase receptor-associated protein-like OS=Salmo salar OX=8030 GN=LOC106576022 PE=4 SV=1
A0A1S3MZZ8	SALSA Cell division cycle protein 123 homolog OS=Salmo salar OX=8030 GN=LOC106576189 PE=3 SV=1
A0A1S3N001	SALSA ubl carboxyl-terminal hydrolase 18-like isoform X2 OS=Salmo salar OX=8030 GN=LOC106576261 PE=4 SV=1
A0A1S3N005	SALSA Splicing factor 45 OS=Salmo salar OX=8030 GN=LOC106576190 PE=4 SV=1
A0A1S3N019	SALSA serine/threonine-protein phosphatase 6 regulatory subunit 2-like isoform X1 OS=Salmo salar OX=8030 GN=LOC106576237 PE=3 SV=1
A0A1S3N024	SALSA E3 ubiquitin-protein ligase Hakai-like isoform X4 OS=Salmo salar OX=8030 GN=LOC106576238 PE=4 SV=1
A0A1S3N098	SALSA E3 ubiquitin-protein ligase TRIM39-like OS=Salmo salar OX=8030 GN=LOC106576219 PE=4 SV=1
A0A1S3N0B8	SALSA Propionate--CoA ligase OS=Salmo salar OX=8030 GN=acss3 PE=3 SV=1
A0A1S3N0E6	SALSA origin recognition complex subunit 5 OS=Salmo salar OX=8030 GN=orc5 PE=4 SV=1
A0A1S3N0J8	SALSA PARP-1 binding protein OS=Salmo salar OX=8030 GN=LOC106576277 PE=3 SV=1
A0A1S3N0X8	SALSA gamma-secretase-activating protein-like OS=Salmo salar OX=8030 GN=LOC106576463 PE=4 SV=1
A0A1S3N126	SALSA uncharacterized protein LOC106576451 OS=Salmo salar OX=8030 GN=LOC106576451 PE=4 SV=1
A0A1S3N1T4	SALSA inhibitor of nuclear factor kappa-B kinase-interacting protein-like isoform X2 OS=Salmo salar OX=8030 GN=LOC106576370 PE=4 SV=1
A0A1S3N2A6	SALSA Glutathione S-transferase kappa OS=Salmo salar OX=8030 GN=LOC106576751 PE=3 SV=1
A0A1S3N2D2	SALSA 2'-deoxynucleoside 5'-phosphate N-hydrolase 1 OS=Salmo salar OX=8030 GN=dnph1 PE=3 SV=1
A0A1S3N2T0	SALSA leucine-rich repeat flightless-interacting protein 2 isoform X11 OS=Salmo salar OX=8030 GN=lrrfip2 PE=3 SV=1
A0A1S3N341	SALSA Suppressor of fused homolog OS=Salmo salar OX=8030 GN=LOC106576854 PE=3 SV=1
A0A1S3N3C1	SALSA baculoviral IAP repeat-containing protein 6-like isoform X14 OS=Salmo salar OX=8030 GN=LOC106576946 PE=4 SV=1
A0A1S3N3D9	SALSA cadherin-23 OS=Salmo salar OX=8030 GN=cdh23 PE=4 SV=1
A0A1S3N3K4	SALSA Eukaryotic translation initiation factor 3 subunit L OS=Salmo salar OX=8030 GN=LOC106576896 PE=3 SV=1
A0A1S3N3P1	SALSA DNA-directed RNA polymerases I and III subunit RPAC1 OS=Salmo salar OX=8030 GN=LOC106576959 PE=3 SV=1
A0A1S3N3P3	SALSA Beaded filament structural protein 1 OS=Salmo salar OX=8030 GN=bfsp1 PE=4 SV=1
A0A1S3N499	SALSA uncharacterized protein LOC106577071 OS=Salmo salar OX=8030 GN=LOC106577071 PE=4 SV=1
A0A1S3N4D7	SALSA alpha-actinin-2 isoform X1 OS=Salmo salar OX=8030 GN=LOC106577061 PE=3 SV=1
A0A1S3N4K1	SALSA atlastin-2-like isoform X3 OS=Salmo salar OX=8030 GN=LOC106577100 PE=3 SV=1
A0A1S3N4M6	SALSA PrdX deacylase domain-containing protein 1 OS=Salmo salar OX=8030 GN=LOC106577117 PE=3 SV=1
A0A1S3N504	SALSA Phosphatidylinositol 3,4,5-trisphosphate 3-phosphatase and dual-specificity protein phosphatase PTEN OS=Salmo salar OX=8030 GN=LOC106577009 PE=3 SV=1
A0A1S3N5G2	SALSA 15-oxoprostaglandin 13-reductase OS=Salmo salar OX=8030 GN=LOC106577270 PE=3 SV=1
A0A1S3N5K7	SALSA Cilia- and flagella-associated protein 36 OS=Salmo salar OX=8030 GN=cfap36 PE=3 SV=1
A0A1S3N5L3	SALSA sialoadhesin-like OS=Salmo salar OX=8030 GN=LOC106577266 PE=4 SV=1
A0A1S3N5M3	SALSA hepatic lectin-like isoform X2 OS=Salmo salar OX=8030 GN=LOC106577272 PE=4 SV=1
A0A1S3N5R1	SALSA Malate dehydrogenase OS=Salmo salar OX=8030 GN=LOC106577387 PE=3 SV=1
A0A1S3N5W4	SALSA Dithiolethione-inducible gene 1 protein OS=Salmo salar OX=8030 GN=LOC106577279 PE=3 SV=1
A0A1S3N5W4	SALSA Dithiolethione-inducible gene 1 protein OS=Salmo salar OX=8030 GN=LOC106577279 PE=3 SV=1
A0A1S3N5W4	SALSA Dithiolethione-inducible gene 1 protein OS=Salmo salar OX=8030 GN=LOC106577279 PE=3 SV=1
A0A1S3N642	SALSA glutaredoxin-3-like OS=Salmo salar OX=8030 GN=LOC106577336 PE=3 SV=1
A0A1S3N656	SALSA L-seryl-tRNA(Sec) kinase-like OS=Salmo salar OX=8030 GN=LOC106577432 PE=4 SV=1
A0A1S3N676	SALSA leucine-rich repeat-containing protein C10orf11 homolog isoform X2 OS=Salmo salar OX=8030 GN=cssa18h10orf11 PE=4 SV=1
A0A1S3N6B2	SALSA Inorganic diphosphatase OS=Salmo salar OX=8030 GN=ppa1 PE=3 SV=1
A0A1S3N6E2	SALSA phospholipase A-2-activating protein isoform X1 OS=Salmo salar OX=8030 GN=plap PE=3 SV=1
A0A1S3N6J9	SALSA methyltransferase-like protein 12, mitochondrial isoform X1 OS=Salmo salar OX=8030 GN=LOC106577536 PE=4 SV=1
A0A1S3N6K8	SALSA hepatic lectin-like isoform X1 OS=Salmo salar OX=8030 GN=LOC106577272 PE=4 SV=1
A0A1S3N6L1	SALSA Chitinase OS=Salmo salar OX=8030 GN=LOC106577510 PE=3 SV=1
A0A1S3N6L5	SALSA ectonucleoside triphosphate diphosphohydrolase 1 OS=Salmo salar OX=8030 GN=entpd1 PE=3 SV=1
A0A1S3N6S4	SALSA regulator of G-protein signaling 12-like OS=Salmo salar OX=8030 GN=LOC106577570 PE=4 SV=1
A0A1S3N6S4	SALSA regulator of G-protein signaling 12-like OS=Salmo salar OX=8030 GN=LOC106577570 PE=4 SV=1
A0A1S3N6U7	SALSA protein NLRC3-like isoform X1 OS=Salmo salar OX=8030 GN=LOC106577579 PE=4 SV=1
A0A1S3N705	SALSA DNA damage-inducible transcript 4 protein-like OS=Salmo salar OX=8030 GN=LOC106577395 PE=3 SV=1
A0A1S3N720	SALSA DENN domain-containing protein 4C-like isoform X1 OS=Salmo salar OX=8030 GN=LOC106577584 PE=4 SV=1
A0A1S3N721	SALSA E3 ubiquitin-protein ligase OS=Salmo salar OX=8030 GN=LOC106577571 PE=3 SV=1
A0A1S3N729	SALSA RNA-binding protein 4.1-like isoform X4 OS=Salmo salar OX=8030 GN=LOC106577530 PE=4 SV=1
A0A1S3N767	SALSA zinc finger protein 135-like OS=Salmo salar OX=8030 GN=LOC106577602 PE=4 SV=1
A0A1S3N7G1	SALSA uncharacterized protein LOC106577640 OS=Salmo salar OX=8030 GN=LOC106577640 PE=4 SV=1
A0A1S3N7P0	SALSA probable G-protein coupled receptor 132 OS=Salmo salar OX=8030 GN=LOC106577691 PE=3 SV=1
A0A1S3N7P0	SALSA probable G-protein coupled receptor 132 OS=Salmo salar OX=8030 GN=LOC106577691 PE=3 SV=1
A0A1S3N7Q4	SALSA oocyte zinc finger protein XlCOF6-like isoform X3 OS=Salmo salar OX=8030 GN=LOC106577660 PE=4 SV=1
A0A1S3N7Z1	SALSA uncharacterized protein LOC106577782 OS=Salmo salar OX=8030 GN=LOC106577782 PE=4 SV=1
A0A1S3N828	SALSA Perilipin OS=Salmo salar OX=8030 GN=LOC100380740 PE=3 SV=1
A0A1S3N837	SALSA interleukin-13 receptor subunit alpha-2-like OS=Salmo salar OX=8030 GN=LOC106577668 PE=4 SV=1
A0A1S3N894	SALSA RAB6A-GEF complex partner protein 2 OS=Salmo salar OX=8030 GN=rgp1 PE=4 SV=1
A0A1S3N8C4	SALSA UPF0687 protein C20orf27 homolog OS=Salmo salar OX=8030 GN=LOC106577840 PE=3 SV=1
A0A1S3N8K7	SALSA Mannose-P-dolichol utilization defect 1 protein homolog OS=Salmo salar OX=8030 GN=LOC106577903 PE=3 SV=1
A0A1S3N8M7	SALSA potential DNA-binding protein C17orf49 homolog isoform X3 OS=Salmo salar OX=8030 GN=cq049 PE=4 SV=1
A0A1S3N8P8	SALSA AP-1 complex subunit sigma-1A-like isoform X1 OS=Salmo salar OX=8030 GN=LOC106577896 PE=3 SV=1
A0A1S3N8R9	SALSA plasminogen activator inhibitor 1-like OS=Salmo salar OX=8030 GN=LOC106577897 PE=3 SV=1
A0A1S3N8S1	SALSA RNA-binding protein 4B-like OS=Salmo salar OX=8030 GN=LOC106577684 PE=4 SV=1
A0A1S3N8U8	SALSA cytosolic phospholipase A2 gamma-like isoform X2 OS=Salmo salar OX=8030 GN=LOC106577847 PE=4 SV=1
A0A1S3N919	SALSA proline and serine-rich protein 3-like isoform X2 OS=Salmo salar OX=8030 GN=LOC106577938 PE=4 SV=1
A0A1S3N932	SALSA nuclear factor 7, brain-like OS=Salmo salar OX=8030 GN=LOC106577966 PE=4 SV=1
A0A1S3N979	SALSA B-cell receptor CD22-like OS=Salmo salar OX=8030 GN=LOC106577812 PE=4 SV=1
A0A1S3N9A0	SALSA immunoglobulin superfamily member 1-like OS=Salmo salar OX=8030 GN=LOC106577825 PE=4 SV=1
A0A1S3N9A4	SALSA urokinase plasminogen activator surface receptor-like OS=Salmo salar OX=8030 GN=LOC106578012 PE=4 SV=1
A0A1S3N9A5	SALSA uncharacterized protein LOC106577829 OS=Salmo salar OX=8030 GN=LOC106577829 PE=3 SV=1
A0A1S3N9B9	SALSA Shootin-1 OS=Salmo salar OX=8030 GN=LOC106577838 PE=3 SV=1
A0A1S3N9B9	SALSA Shootin-1 OS=Salmo salar OX=8030 GN=LOC106577838 PE=3 SV=1
A0A1S3N9D9	SALSA putative ferric-chelate reductase 1 isoform X1 OS=Salmo salar OX=8030 GN=LOC106578055 PE=4 SV=1
A0A1S3N9Q1	SALSA zinc finger protein 416-like isoform X1 OS=Salmo salar OX=8030 GN=LOC106578114 PE=4 SV=1
A0A1S3N9U2	SALSA circularly permutated Ras protein 1-like OS=Salmo salar OX=8030 GN=LOC106578113 PE=4 SV=1
A0A1S3N9Y2	SALSA butyrophilin subfamily 2 member A1-like isoform X1 OS=Salmo salar OX=8030 GN=LOC106577959 PE=3 SV=1
A0A1S3NA65	SALSA urokinase plasminogen activator surface receptor-like OS=Salmo salar OX=8030 GN=LOC106578009 PE=4 SV=1
A0A1S3NAA4	SALSA uncharacterized protein LOC106578023 isoform X5 OS=Salmo salar OX=8030 GN=LOC106578023 PE=4 SV=1
A0A1S3NAE7	SALSA B-cell receptor CD22-like OS=Salmo salar OX=8030 GN=LOC106578274 PE=4 SV=1
A0A1S3NAL6	SALSA B-cell receptor CD22-like OS=Salmo salar OX=8030 GN=LOC106578340 PE=4 SV=1
A0A1S3NAR9	SALSA tudor domain-containing protein 1 isoform X6 OS=Salmo salar OX=8030 GN=tdrd1 PE=4 SV=1
A0A1S3NAV2	SALSA Telomere length regulation protein TEL2 homolog OS=Salmo salar OX=8030 GN=telo2 PE=3 SV=1
A0A1S3NAY1	SALSA 3-hydroxy-3-methylglutarate-CoA lyase OS=Salmo salar OX=8030 GN=LOC106578367 PE=3 SV=1
A0A1S3NAY5	SALSA Thiamine pyrophosphokinase OS=Salmo salar OX=8030 GN=tpk1 PE=3 SV=1
A0A1S3NB17	SALSA Peroxin-2 OS=Salmo salar OX=8030 GN=pex2 PE=3 SV=1
A0A1S3NB18	SALSA Protein disulfide-isomerase A4 OS=Salmo salar OX=8030 GN=LOC106578385 PE=3 SV=1
A0A1S3NB18	SALSA Protein disulfide-isomerase A4 OS=Salmo salar OX=8030 GN=LOC106578385 PE=3 SV=1
A0A1S3NB46	SALSA 26S protease regulatory subunit 8 isoform X1 OS=Salmo salar OX=8030 GN=prs8 PE=3 SV=1
A0A1S3NB46	SALSA 26S protease regulatory subunit 8 isoform X1 OS=Salmo salar OX=8030 GN=prs8 PE=3 SV=1
A0A1S3NB69	SALSA rotatin isoform X1 OS=Salmo salar OX=8030 GN=rttn PE=4 SV=1
A0A1S3NBG0	SALSA Component of oligomeric Golgi complex 7 OS=Salmo salar OX=8030 GN=LOC106578298 PE=3 SV=1
A0A1S3NBG8	SALSA cullin-1-like OS=Salmo salar OX=8030 GN=LOC106578388 PE=3 SV=1
A0A1S3NBN2	SALSA ATP-binding cassette sub-family D member 3-like OS=Salmo salar OX=8030 GN=LOC106578486 PE=3 SV=1
A0A1S3NBN4	SALSA putative ferric-chelate reductase 1 isoform X1 OS=Salmo salar OX=8030 GN=LOC106578511 PE=3 SV=1
A0A1S3NBQ6	SALSA tRNA (Cytosine(38)-C(5))-methyltransferase isoform X1 OS=Salmo salar OX=8030 GN=trdmt1 PE=3 SV=1
A0A1S3NBT4	SALSA Isopentenyl-diphosphate Delta-isomerase OS=Salmo salar OX=8030 GN=idi1 PE=3 SV=1
A0A1S3NBZ3	SALSA V-set domain containing T-cell activation inhibitor 1-like isoform X1 OS=Salmo salar OX=8030 GN=LOC106578554 PE=4 SV=1
A0A1S3NCL3	SALSA DNA topoisomerase 2-binding protein 1-A-like isoform X2 OS=Salmo salar OX=8030 GN=LOC106578660 PE=4 SV=1
A0A1S3ND38	SALSA Coiled-coil domain-containing protein 75 OS=Salmo salar OX=8030 GN=gpatch11 PE=3 SV=1
A0A1S3NDL8	SALSA uncharacterized protein LOC106578729 isoform X4 OS=Salmo salar OX=8030 GN=LOC106578729 PE=4 SV=1
A0A1S3NDS6	SALSA carcinoembryonic antigen-related cell adhesion molecule 20-like OS=Salmo salar OX=8030 GN=LOC106578696 PE=4 SV=1
A0A1S3NDU7	SALSA 39S ribosomal protein L38, mitochondrial OS=Salmo salar OX=8030 GN=mrpl38 PE=4 SV=1
A0A1S3NE48	SALSA C-X-C chemokine receptor type 3-like isoform X3 OS=Salmo salar OX=8030 GN=LOC106578808 PE=3 SV=1
A0A1S3NE77	SALSA C-X-C chemokine receptor type 3-like OS=Salmo salar OX=8030 GN=LOC106578794 PE=3 SV=1
A0A1S3NE97	SALSA AMSH-like protease isoform X2 OS=Salmo salar OX=8030 GN=LOC106578960 PE=3 SV=1
A0A1S3NEB8	SALSA retinol-binding protein 4-B OS=Salmo salar OX=8030 GN=LOC106578982 PE=3 SV=1
A0A1S3NED1	SALSA interferon-induced protein with tetratricopeptide repeats 5-like OS=Salmo salar OX=8030 GN=LOC106578964 PE=4 SV=1
A0A1S3NED8	SALSA Arginase OS=Salmo salar OX=8030 GN=LOC100500786 PE=3 SV=1
A0A1S3NEI0	SALSA Tubulin-folding cofactor C OS=Salmo salar OX=8030 GN=LOC106578912 PE=3 SV=1
A0A1S3NEM0	SALSA RING finger protein unkempt homolog OS=Salmo salar OX=8030 GN=LOC106578874 PE=3 SV=1
A0A1S3NEN6	SALSA snaclec 1-like OS=Salmo salar OX=8030 GN=LOC106578890 PE=4 SV=1
A0A1S3NF63	SALSA Protein pelota homolog OS=Salmo salar OX=8030 GN=pelo PE=3 SV=1
A0A1S3NFC2	SALSA Acyl-CoA-binding domain-containing protein 5 OS=Salmo salar OX=8030 GN=LOC106579108 PE=3 SV=1
A0A1S3NFD3	SALSA serine protease HTRA1B isoform X2 OS=Salmo salar OX=8030 GN=LOC106578991 PE=3 SV=1
A0A1S3NFD4	SALSA Ribosomal protein L19 OS=Salmo salar OX=8030 GN=rpl19 PE=3 SV=1
A0A1S3NFM7	SALSA zinc finger protein 91-like isoform X2 OS=Salmo salar OX=8030 GN=LOC106579141 PE=4 SV=1
A0A1S3NFT8	SALSA L-threonine 3-dehydrogenase, mitochondrial-like OS=Salmo salar OX=8030 GN=LOC106579056 PE=4 SV=1
A0A1S3NG22	SALSA sesquipedalian-1-like OS=Salmo salar OX=8030 GN=LOC106579077 PE=4 SV=1
A0A1S3NG57	SALSA uncharacterized protein LOC106579221 OS=Salmo salar OX=8030 GN=LOC106579221 PE=4 SV=1
A0A1S3NG65	SALSA RING-type E3 ubiquitin transferase OS=Salmo salar OX=8030 GN=LOC106579159 PE=4 SV=1
A0A1S3NG67	SALSA UPF0488 protein C8orf33 homolog isoform X1 OS=Salmo salar OX=8030 GN=LOC106579225 PE=3 SV=1
A0A1S3NG78	SALSA tRNA (guanine(10)-N2)-methyltransferase homolog OS=Salmo salar OX=8030 GN=LOC106579246 PE=4 SV=1
A0A1S3NGE2	SALSA nuclear receptor coactivator 7-like isoform X3 OS=Salmo salar OX=8030 GN=LOC106579269 PE=4 SV=1
A0A1S3NGF0	SALSA uncharacterized protein LOC106579185 isoform X2 OS=Salmo salar OX=8030 GN=LOC106579185 PE=4 SV=1
A0A1S3NGL2	SALSA Inhibitor of nuclear factor kappa-B kinase subunit alpha OS=Salmo salar OX=8030 GN=LOC106579286 PE=4 SV=1
A0A1S3NH45	SALSA interferon regulatory factor 3 isoform X2 OS=Salmo salar OX=8030 GN=irf-3 PE=4 SV=1
A0A1S3NH74	SALSA src kinase-associated phosphoprotein 1 isoform X2 OS=Salmo salar OX=8030 GN=skap1 PE=3 SV=1
A0A1S3NHN7	SALSA 60S ribosomal protein L21 OS=Salmo salar OX=8030 GN=rpl21 PE=3 SV=1
A0A1S3NHN7	SALSA 60S ribosomal protein L21 OS=Salmo salar OX=8030 GN=rpl21 PE=3 SV=1
A0A1S3NHW8	SALSA pituitary tumor-transforming gene 1 protein-interacting protein-like OS=Salmo salar OX=8030 GN=LOC106579409 PE=4 SV=1
A0A1S3NI00	SALSA Folate gamma-glutamyl hydrolase OS=Salmo salar OX=8030 GN=LOC106579566 PE=3 SV=1
A0A1S3NI82	SALSA 5'-AMP-activated protein kinase subunit gamma-1-like isoform X1 OS=Salmo salar OX=8030 GN=LOC106579597 PE=4 SV=1
A0A1S3NIC5	SALSA Flap endonuclease 1 OS=Salmo salar OX=8030 GN=fen1 PE=3 SV=1
A0A1S3NIH8	SALSA zinc finger protein 384-like isoform X7 OS=Salmo salar OX=8030 GN=LOC106579530 PE=4 SV=1
A0A1S3NIQ4	SALSA mitochondrial calcium uniporter regulator 1 isoform X1 OS=Salmo salar OX=8030 GN=mcur1 PE=3 SV=1
A0A1S3NIU4	SALSA Telomeric repeat-binding factor OS=Salmo salar OX=8030 GN=terf1 PE=4 SV=1
A0A1S3NJ86	SALSA F-box only protein 21 isoform X2 OS=Salmo salar OX=8030 GN=fbxo21 PE=4 SV=1
A0A1S3NJD4	SALSA Cyclooxygenase-1 OS=Salmo salar OX=8030 GN=pgh1 PE=3 SV=1
A0A1S3NJG7	SALSA light ear protein isoform X1 OS=Salmo salar OX=8030 GN=hps4 PE=4 SV=1
A0A1S3NJT0	SALSA centromere-associated protein E isoform X6 OS=Salmo salar OX=8030 GN=cenpe PE=4 SV=1
A0A1S3NJT7	SALSA centromere-associated protein E isoform X4 OS=Salmo salar OX=8030 GN=cenpe PE=4 SV=1
A0A1S3NJT7	SALSA centromere-associated protein E isoform X4 OS=Salmo salar OX=8030 GN=cenpe PE=4 SV=1
A0A1S3NKD2	SALSA Serine/threonine-protein phosphatase OS=Salmo salar OX=8030 GN=ppp1cc PE=3 SV=1
A0A1S3NKL1	SALSA adhesion G-protein coupled receptor D2-like isoform X1 OS=Salmo salar OX=8030 GN=LOC106579989 PE=3 SV=1
A0A1S3NKU5	SALSA aspartate beta-hydroxylase domain-containing protein 2-like OS=Salmo salar OX=8030 GN=LOC106579935 PE=3 SV=1
A0A1S3NL56	SALSA uncharacterized protein LOC106580062 OS=Salmo salar OX=8030 GN=LOC106580062 PE=4 SV=1
A0A1S3NL59	SALSA retinal dehydrogenase 1-like isoform X1 OS=Salmo salar OX=8030 GN=LOC106580065 PE=3 SV=1
A0A1S3NLB8	SALSA probable assembly chaperone of rpl4 isoform X1 OS=Salmo salar OX=8030 GN=LOC106580016 PE=4 SV=1
A0A1S3NLE0	SALSA membrane-spanning 4-domains subfamily A member 4A-like OS=Salmo salar OX=8030 GN=LOC106580098 PE=3 SV=1
A0A1S3NLG5	SALSA Corrinoid adenosyltransferase OS=Salmo salar OX=8030 GN=mmab PE=3 SV=1
A0A1S3NLI2	SALSA zinc finger protein 462-like isoform X3 OS=Salmo salar OX=8030 GN=LOC106580032 PE=4 SV=1
A0A1S3NLK8	SALSA RING finger and CHY zinc finger domain-containing protein 1-like OS=Salmo salar OX=8030 GN=LOC106580050 PE=4 SV=1
A0A1S3NLS8	SALSA Carnosine N-methyltransferase OS=Salmo salar OX=8030 GN=carnmt1 PE=3 SV=1
A0A1S3NM35	SALSA DNA-directed RNA polymerase III subunit RPC7-like OS=Salmo salar OX=8030 GN=LOC106580193 PE=3 SV=1
A0A1S3NMC9	SALSA AIDB protein isoform X1 OS=Salmo salar OX=8030 GN=aidb PE=3 SV=1
A0A1S3NMG0	SALSA transmembrane emp24 domain-containing protein 7-like OS=Salmo salar OX=8030 GN=LOC106580180 PE=3 SV=1
A0A1S3NMR5	SALSA interleukin enhancer-binding factor 2 homolog OS=Salmo salar OX=8030 GN=LOC106580325 PE=4 SV=1
A0A1S3NMU2	SALSA LOW QUALITY PROTEIN: BTB/POZ domain-containing adapter for CUL3-mediated RhoA degradation protein 3 OS=Salmo salar OX=8030 GN=kctd10 PE=4 SV=1
A0A1S3NMV3	SALSA UPF0561 protein C2orf68 homolog OS=Salmo salar OX=8030 GN=LOC106580345 PE=3 SV=1
A0A1S3NMW7	SALSA selenoprotein M-like OS=Salmo salar OX=8030 GN=LOC106580350 PE=3 SV=1
A0A1S3NNB2	SALSA L-serine ammonia-lyase OS=Salmo salar OX=8030 GN=LOC106580394 PE=4 SV=1
A0A1S3NNE6	SALSA Protein disulfide-isomerase OS=Salmo salar OX=8030 GN=LOC106580339 PE=3 SV=1
A0A1S3NNE9	SALSA T-complex protein 1 subunit gamma OS=Salmo salar OX=8030 GN=LOC106580348 PE=3 SV=1
A0A1S3NNE9	SALSA T-complex protein 1 subunit gamma OS=Salmo salar OX=8030 GN=LOC106580348 PE=3 SV=1
A0A1S3NNE9	SALSA T-complex protein 1 subunit gamma OS=Salmo salar OX=8030 GN=LOC106580348 PE=3 SV=1
A0A1S3NNF0	SALSA 39S ribosomal protein L40, mitochondrial isoform X1 OS=Salmo salar OX=8030 GN=mrpl40 PE=3 SV=1
A0A1S3NNH3	SALSA uncharacterized protein LOC106580363 OS=Salmo salar OX=8030 GN=LOC106580363 PE=4 SV=1
A0A1S3NNK8	SALSA Septin OS=Salmo salar OX=8030 GN=LOC106580436 PE=3 SV=1
A0A1S3NNV2	SALSA DNA polymerase OS=Salmo salar OX=8030 GN=LOC106580473 PE=3 SV=1
A0A1S3NP09	SALSA cytochrome b ascorbate-dependent protein 3-like isoform X1 OS=Salmo salar OX=8030 GN=LOC106580523 PE=4 SV=1
A0A1S3NPA3	SALSA uncharacterized protein LOC106580583 OS=Salmo salar OX=8030 GN=LOC106580583 PE=4 SV=1
A0A1S3NPQ2	SALSA Tetraspanin OS=Salmo salar OX=8030 GN=LOC106580528 PE=3 SV=1
A0A1S3NQ52	SALSA intracellular hyaluronan-binding protein 4 isoform X1 OS=Salmo salar OX=8030 GN=habp4 PE=4 SV=1
A0A1S3NQF4	SALSA probable G-protein coupled receptor 171 isoform X4 OS=Salmo salar OX=8030 GN=gpr171 PE=4 SV=1
A0A1S3NQF8	SALSA protein FAM57A-like OS=Salmo salar OX=8030 GN=LOC106580778 PE=4 SV=1
A0A1S3NQJ0	SALSA Tektin OS=Salmo salar OX=8030 GN=LOC106580793 PE=3 SV=1
A0A1S3NQM5	SALSA Bleomycin hydrolase OS=Salmo salar OX=8030 GN=blmh PE=3 SV=1
A0A1S3NR26	SALSA transmembrane protein 255B-like OS=Salmo salar OX=8030 GN=LOC106580879 PE=3 SV=1
A0A1S3NR57	SALSA uncharacterized protein LOC106580886 OS=Salmo salar OX=8030 GN=LOC106580886 PE=4 SV=1
A0A1S3NR99	SALSA Interleukin-18 OS=Salmo salar OX=8030 GN=il18 PE=3 SV=1
A0A1S3NRE4	SALSA delta(3,5)-Delta(2,4)-dienoyl-CoA isomerase, mitochondrial OS=Salmo salar OX=8030 GN=ech1 PE=4 SV=1
A0A1S3NRK2	SALSA Structural maintenance of chromosomes protein OS=Salmo salar OX=8030 GN=LOC106580963 PE=3 SV=1
A0A1S3NRM8	SALSA exocyst complex component 3-like protein 2 OS=Salmo salar OX=8030 GN=exoc3l2 PE=3 SV=1
A0A1S3NRS7	SALSA complement C4-B-like OS=Salmo salar OX=8030 GN=LOC106581002 PE=4 SV=1
A0A1S3NRZ6	SALSA apoptosis-inducing factor 3-like isoform X1 OS=Salmo salar OX=8030 GN=LOC106581043 PE=4 SV=1
A0A1S3NS23	SALSA intraflagellar transport protein 80 homolog isoform X1 OS=Salmo salar OX=8030 GN=LOC106580944 PE=4 SV=1
A0A1S3NS46	SALSA T-complex protein 1 subunit zeta-like OS=Salmo salar OX=8030 GN=LOC106581054 PE=3 SV=1
A0A1S3NS46	SALSA T-complex protein 1 subunit zeta-like OS=Salmo salar OX=8030 GN=LOC106581054 PE=3 SV=1
A0A1S3NS76	SALSA transmembrane protein 49 isoform X1 OS=Salmo salar OX=8030 GN=tmm49 PE=4 SV=1
A0A1S3NSW4	SALSA Glia maturation factor OS=Salmo salar OX=8030 GN=LOC106581164 PE=3 SV=1
A0A1S3NSW4	SALSA Glia maturation factor OS=Salmo salar OX=8030 GN=LOC106581164 PE=3 SV=1
A0A1S3NT15	SALSA calfacilitin-like OS=Salmo salar OX=8030 GN=LOC106581192 PE=4 SV=1
A0A1S3NTA1	SALSA dehydrogenase/reductase SDR family member 13-like isoform X2 OS=Salmo salar OX=8030 GN=LOC106581235 PE=3 SV=1
A0A1S3NTH4	SALSA 28S ribosomal protein S23, mitochondrial-like OS=Salmo salar OX=8030 GN=LOC106581268 PE=3 SV=1
A0A1S3NTW6	SALSA leucine-rich repeat extensin-like protein 2 OS=Salmo salar OX=8030 GN=LOC106581264 PE=4 SV=1
A0A1S3NU41	SALSA CD83 antigen-like OS=Salmo salar OX=8030 GN=LOC106581291 PE=4 SV=1
A0A1S3NUK2	SALSA PCTP-like protein OS=Salmo salar OX=8030 GN=LOC106581404 PE=4 SV=1
A0A1S3NUL0	SALSA truncated CD4-2A-like protein isoform X1 OS=Salmo salar OX=8030 GN=LOC100169853 PE=4 SV=1
A0A1S3NV23	SALSA Dolichyl-phosphate-mannose--protein mannosyltransferase OS=Salmo salar OX=8030 GN=tmtc4 PE=3 SV=1
A0A1S3NV64	SALSA mitochondrial ornithine transporter 1-like OS=Salmo salar OX=8030 GN=LOC106581545 PE=3 SV=1
A0A1S3NV85	SALSA non-syndromic hearing impairment protein 5 homolog OS=Salmo salar OX=8030 GN=LOC106581647 PE=4 SV=1
A0A1S3NVE5	SALSA uncharacterized protein LOC106581682 OS=Salmo salar OX=8030 GN=LOC106581682 PE=4 SV=1
A0A1S3NVI9	SALSA methyltransferase-like protein 5 isoform X1 OS=Salmo salar OX=8030 GN=mettl5 PE=4 SV=1
A0A1S3NVM5	SALSA uncharacterized protein LOC106581740 isoform X2 OS=Salmo salar OX=8030 GN=LOC106581740 PE=4 SV=1
A0A1S3NVQ5	SALSA GTP-binding protein 8 OS=Salmo salar OX=8030 GN=gtpbp8 PE=3 SV=1
A0A1S3NVW7	SALSA uncharacterized protein C14orf28 homolog OS=Salmo salar OX=8030 GN=LOC106581668 PE=4 SV=1
A0A1S3NWD8	SALSA Kinetochore protein SPC25 OS=Salmo salar OX=8030 GN=spc25 PE=3 SV=1
A0A1S3NWI9	SALSA LOW QUALITY PROTEIN: TRAF family member-associated NF-kappa-B activator OS=Salmo salar OX=8030 GN=tank PE=4 SV=1
A0A1S3NWU7	SALSA mannose-1-phosphate guanyltransferase alpha-A-like isoform X2 OS=Salmo salar OX=8030 GN=LOC106581839 PE=3 SV=1
A0A1S3NX83	SALSA DDB1- and CUL4-associated factor 6 isoform X6 OS=Salmo salar OX=8030 GN=dcaf6 PE=4 SV=1
A0A1S3NXA0	SALSA Deoxyribonuclease II OS=Salmo salar OX=8030 GN=LOC106581956 PE=3 SV=1
A0A1S3NXC9	SALSA Transcription factor OS=Salmo salar OX=8030 GN=LOC106581971 PE=3 SV=1
A0A1S3NXN8	SALSA Phosphoinositide phospholipase C OS=Salmo salar OX=8030 GN=LOC106582018 PE=4 SV=1
A0A1S3NXX5	SALSA RCC1 and BTB domain-containing protein 1-like isoform X3 OS=Salmo salar OX=8030 GN=LOC106582015 PE=4 SV=1
A0A1S3NXY5	SALSA uncharacterized protein LOC106582017 isoform X4 OS=Salmo salar OX=8030 GN=LOC106582017 PE=4 SV=1
A0A1S3NXZ5	SALSA guanine nucleotide exchange factor DBS-like isoform X6 OS=Salmo salar OX=8030 GN=LOC106582019 PE=4 SV=1
A0A1S3NYB3	SALSA ras-related protein Rab-5A-like OS=Salmo salar OX=8030 GN=LOC106582071 PE=4 SV=1
A0A1S3NYL7	SALSA mitotic checkpoint serine/threonine-protein kinase BUB1 beta-like OS=Salmo salar OX=8030 GN=LOC106582108 PE=4 SV=1
A0A1S3NYL7	SALSA mitotic checkpoint serine/threonine-protein kinase BUB1 beta-like OS=Salmo salar OX=8030 GN=LOC106582108 PE=4 SV=1
A0A1S3NYS7	SALSA Peptidyl-prolyl cis-trans isomerase OS=Salmo salar OX=8030 GN=LOC106582156 PE=3 SV=1
A0A1S3NZ03	SALSA plastin-2 OS=Salmo salar OX=8030 GN=LOC106582249 PE=4 SV=1
A0A1S3NZ08	SALSA CCR4-NOT transcription complex subunit 11 OS=Salmo salar OX=8030 GN=LOC106582250 PE=3 SV=1
A0A1S3NZ23	SALSA Frizzled-related protein 1 OS=Salmo salar OX=8030 GN=LOC106582261 PE=3 SV=1
A0A1S3NZ89	SALSA serine/threonine-protein kinase Nek5 isoform X1 OS=Salmo salar OX=8030 GN=nek5 PE=4 SV=1
A0A1S3NZA7	SALSA BRCA1-associated RING domain protein 1-like OS=Salmo salar OX=8030 GN=LOC106582294 PE=4 SV=1
A0A1S3NZC2	SALSA basic leucine zipper and W2 domain-containing protein 1-A-like OS=Salmo salar OX=8030 GN=LOC106582300 PE=3 SV=1
A0A1S3NZD4	SALSA BCL2-associated athanogene 6 OS=Salmo salar OX=8030 GN=bag6 PE=4 SV=1
A0A1S3NZF9	SALSA sorting nexin-4-like isoform X2 OS=Salmo salar OX=8030 GN=LOC106582281 PE=3 SV=1
A0A1S3NZN9	SALSA Very-long-chain (3R)-3-hydroxyacyl-CoA dehydratase OS=Salmo salar OX=8030 GN=hacd2 PE=3 SV=1
A0A1S3NZT3	SALSA dnaJ homolog subfamily B member 11-like OS=Salmo salar OX=8030 GN=LOC106582367 PE=4 SV=1
A0A1S3P0I8	SALSA interferon-induced guanylate-binding protein 1-like OS=Salmo salar OX=8030 GN=LOC106582503 PE=3 SV=1
A0A1S3P0K6	SALSA interferon-induced guanylate-binding protein 1-like OS=Salmo salar OX=8030 GN=LOC106582501 PE=3 SV=1
A0A1S3P0T6	SALSA Small ubiquitin-related modifier OS=Salmo salar OX=8030 GN=LOC106582552 PE=3 SV=1
A0A1S3P123	SALSA cytochrome c1, heme protein, mitochondrial-like OS=Salmo salar OX=8030 GN=LOC106582630 PE=3 SV=1
A0A1S3P146	SALSA transmembrane protein 41A OS=Salmo salar OX=8030 GN=tmem41a PE=3 SV=1
A0A1S3P1J7	SALSA uncharacterized protein LOC106582662 isoform X2 OS=Salmo salar OX=8030 GN=LOC106582662 PE=4 SV=1
A0A1S3P1S0	SALSA protein phosphatase 1H-like isoform X1 OS=Salmo salar OX=8030 GN=LOC106582733 PE=4 SV=1
A0A1S3P2B2	SALSA phosphopantothenate--cysteine ligase isoform X1 OS=Salmo salar OX=8030 GN=ppcs PE=3 SV=1
A0A1S3P2C2	SALSA myosin heavy chain, embryonic smooth muscle isoform-like isoform X6 OS=Salmo salar OX=8030 GN=LOC106582817 PE=4 SV=1
A0A1S3P2C2	SALSA myosin heavy chain, embryonic smooth muscle isoform-like isoform X6 OS=Salmo salar OX=8030 GN=LOC106582817 PE=4 SV=1
A0A1S3P2E5	SALSA Zinc finger MYND domain-containing protein 10 OS=Salmo salar OX=8030 GN=zmynd10 PE=3 SV=1
A0A1S3P2E6	SALSA intraflagellar transport protein 52 homolog OS=Salmo salar OX=8030 GN=ift52 PE=4 SV=1
A0A1S3P2H8	SALSA uncharacterized protein LOC106582803 isoform X2 OS=Salmo salar OX=8030 GN=LOC106582803 PE=4 SV=1
A0A1S3P2I6	SALSA paramyosin-like isoform X3 OS=Salmo salar OX=8030 GN=LOC106582817 PE=4 SV=1
A0A1S3P2L7	SALSA prostamide/prostaglandin F synthase OS=Salmo salar OX=8030 GN=fam213b PE=4 SV=1
A0A1S3P2W0	SALSA Alkyl transferase OS=Salmo salar OX=8030 GN=LOC106582847 PE=3 SV=1
A0A1S3P3B5	SALSA E3 ubiquitin-protein ligase TRAIP OS=Salmo salar OX=8030 GN=LOC100380687 PE=4 SV=1
A0A1S3P3C0	SALSA Draxin OS=Salmo salar OX=8030 GN=LOC106582973 PE=3 SV=1
A0A1S3P3P6	SALSA glycosyltransferase 8 domain-containing protein 1 isoform X1 OS=Salmo salar OX=8030 GN=glt8d1 PE=4 SV=1
A0A1S3P3T9	SALSA 28S ribosomal protein S16, mitochondrial-like OS=Salmo salar OX=8030 GN=LOC106583050 PE=3 SV=1
A0A1S3P3W5	SALSA 26S proteasome non-ATPase regulatory subunit 6 OS=Salmo salar OX=8030 GN=LOC106583025 PE=3 SV=1
A0A1S3P3X0	SALSA mitogen-activated protein kinase kinase kinase 5-like OS=Salmo salar OX=8030 GN=LOC106583027 PE=3 SV=1
A0A1S3P422	SALSA tripartite motif-containing protein 16-like protein OS=Salmo salar OX=8030 GN=LOC106583080 PE=4 SV=1
A0A1S3P442	SALSA TRAF3-interacting JNK-activating modulator-like isoform X2 OS=Salmo salar OX=8030 GN=LOC106583070 PE=4 SV=1
A0A1S3P446	SALSA G1/S-specific cyclin-D2-like OS=Salmo salar OX=8030 GN=LOC106583090 PE=3 SV=1
A0A1S3P448	SALSA dual serine/threonine and tyrosine protein kinase OS=Salmo salar OX=8030 GN=LOC106583092 PE=4 SV=1
A0A1S3P468	SALSA Nuclear transcription factor Y subunit OS=Salmo salar OX=8030 GN=LOC106583083 PE=3 SV=1
A0A1S3P472	SALSA microfibrillar-associated protein 2 isoform X1 OS=Salmo salar OX=8030 GN=mfap2 PE=3 SV=1
A0A1S3P4D6	SALSA zinc finger CCCH domain-containing protein 10-like OS=Salmo salar OX=8030 GN=LOC106583159 PE=4 SV=1
A0A1S3P4U0	SALSA Protein RFT1 homolog OS=Salmo salar OX=8030 GN=rft1 PE=3 SV=1
A0A1S3P4X4	SALSA NADH-cytochrome b5 reductase OS=Salmo salar OX=8030 GN=LOC106583258 PE=3 SV=1
A0A1S3P545	SALSA guanine nucleotide exchange factor MSS4-like OS=Salmo salar OX=8030 GN=LOC106583260 PE=4 SV=1
A0A1S3P554	SALSA Tubulin alpha chain OS=Salmo salar OX=8030 GN=LOC100380681 PE=3 SV=1
A0A1S3P583	SALSA tRNA (guanine-N(7)-)-methyltransferase OS=Salmo salar OX=8030 GN=mettl1 PE=3 SV=1
A0A1S3P586	SALSA cyclin-dependent kinase 4-like isoform X3 OS=Salmo salar OX=8030 GN=LOC106583286 PE=4 SV=1
A0A1S3P5G7	SALSA tectonic-1 isoform X2 OS=Salmo salar OX=8030 GN=tctn1 PE=3 SV=1
A0A1S3P5K0	SALSA uncharacterized protein C20orf96 homolog isoform X1 OS=Salmo salar OX=8030 GN=cssa22h20orf96 PE=4 SV=1
A0A1S3P5L8	SALSA NGFI-A-binding protein 2-like isoform X2 OS=Salmo salar OX=8030 GN=LOC106583339 PE=3 SV=1
A0A1S3P5P5	SALSA protein canopy homolog 2-like OS=Salmo salar OX=8030 GN=LOC106583349 PE=3 SV=1
A0A1S3P5T3	SALSA SOSS complex subunit B1-like OS=Salmo salar OX=8030 GN=LOC106583347 PE=4 SV=1
A0A1S3P5W6	SALSA uncharacterized protein LOC106583398 isoform X4 OS=Salmo salar OX=8030 GN=LOC106583398 PE=4 SV=1
A0A1S3P5X0	SALSA low affinity immunoglobulin gamma Fc region receptor II-like isoform X1 OS=Salmo salar OX=8030 GN=LOC106583402 PE=4 SV=1
A0A1S3P606	SALSA Bis(5'-nucleosyl)-tetraphosphatase [asymmetrical] OS=Salmo salar OX=8030 GN=nudt2 PE=4 SV=1
A0A1S3P673	SALSA retinol dehydrogenase 12-like OS=Salmo salar OX=8030 GN=LOC106583428 PE=4 SV=1
A0A1S3P6I3	SALSA retinoblastoma-binding protein 5-like isoform X1 OS=Salmo salar OX=8030 GN=LOC106583489 PE=4 SV=1
A0A1S3P6N0	SALSA zinc finger CCCH domain-containing protein 11A-like isoform X1 OS=Salmo salar OX=8030 GN=LOC106583515 PE=4 SV=1
A0A1S3P6N0	SALSA zinc finger CCCH domain-containing protein 11A-like isoform X1 OS=Salmo salar OX=8030 GN=LOC106583515 PE=4 SV=1
A0A1S3P6N2	SALSA Protein aurora borealis OS=Salmo salar OX=8030 GN=bora PE=3 SV=1
A0A1S3P6P4	SALSA testis-expressed sequence 264 protein-like OS=Salmo salar OX=8030 GN=LOC106583522 PE=4 SV=1
A0A1S3P6U2	SALSA zinc finger CCCH domain-containing protein 11A-like isoform X4 OS=Salmo salar OX=8030 GN=LOC106583515 PE=4 SV=1
A0A1S3P780	SALSA pleckstrin homology domain-containing family G member 4B-like isoform X2 OS=Salmo salar OX=8030 GN=LOC106583602 PE=4 SV=1
A0A1S3P782	SALSA keratin, type I cytoskeletal 18-like OS=Salmo salar OX=8030 GN=LOC106583606 PE=3 SV=1
A0A1S3P795	SALSA rac GTPase-activating protein 1-like isoform X1 OS=Salmo salar OX=8030 GN=LOC106583587 PE=4 SV=1
A0A1S3P7A2	SALSA uncharacterized protein LOC106583623 isoform X2 OS=Salmo salar OX=8030 GN=LOC106583623 PE=4 SV=1
A0A1S3P7J1	SALSA E3 ubiquitin-protein ligase RNF213-like OS=Salmo salar OX=8030 GN=LOC106583653 PE=4 SV=1
A0A1S3P7R8	SALSA Deoxynucleotidyltransferase terminal-interacting protein 1 OS=Salmo salar OX=8030 GN=dnttip1 PE=4 SV=1
A0A1S3P7V0	SALSA cytochrome c oxidase assembly protein COX14 homolog isoform X1 OS=Salmo salar OX=8030 GN=LOC106583697 PE=4 SV=1
A0A1S3P7Z7	SALSA coiled-coil domain-containing protein 51-like OS=Salmo salar OX=8030 GN=LOC106583718 PE=4 SV=1
A0A1S3P819	SALSA nuclear factor 7, brain-like OS=Salmo salar OX=8030 GN=LOC106583734 PE=4 SV=1
A0A1S3P853	SALSA nicolin-1 OS=Salmo salar OX=8030 GN=nicn1 PE=4 SV=1
A0A1S3P866	SALSA GATOR complex protein SEC13 OS=Salmo salar OX=8030 GN=sec13 PE=3 SV=1
A0A1S3P8B9	SALSA Transcription and mRNA export factor ENY2 OS=Salmo salar OX=8030 GN=LOC106583768 PE=3 SV=1
A0A1S3P8G8	SALSA p53 and DNA damage-regulated protein 1 OS=Salmo salar OX=8030 GN=pdrg1 PE=3 SV=1
A0A1S3P8H1	SALSA centromere protein P OS=Salmo salar OX=8030 GN=cenpp PE=4 SV=1
A0A1S3P8H5	SALSA uncharacterized protein LOC106583812 OS=Salmo salar OX=8030 GN=LOC106583812 PE=4 SV=1
A0A1S3P8I6	SALSA Phosphatase and actin regulator OS=Salmo salar OX=8030 GN=LOC106583825 PE=3 SV=1
A0A1S3P8L3	SALSA dual specificity protein kinase Ttk-like isoform X1 OS=Salmo salar OX=8030 GN=LOC106583830 PE=4 SV=1
A0A1S3P8P3	SALSA THO complex subunit 6 homolog isoform X2 OS=Salmo salar OX=8030 GN=thoc6 PE=3 SV=1
A0A1S3P8Z4	SALSA uncharacterized protein LOC106583903 isoform X1 OS=Salmo salar OX=8030 GN=LOC106583903 PE=4 SV=1
A0A1S3P986	SALSA Hermansky-Pudlak syndrome 3 protein-like OS=Salmo salar OX=8030 GN=LOC106583958 PE=4 SV=1
A0A1S3P999	SALSA zinc finger protein 572-like OS=Salmo salar OX=8030 GN=LOC106583941 PE=4 SV=1
A0A1S3P9A9	SALSA interferon regulatory factor 4 isoform X2 OS=Salmo salar OX=8030 GN=irf4 PE=4 SV=1
A0A1S3P9E1	SALSA Ubiquitin carboxyl-terminal hydrolase OS=Salmo salar OX=8030 GN=LOC106583983 PE=3 SV=1
A0A1S3P9M3	SALSA G-protein-signaling modulator 2-like isoform X1 OS=Salmo salar OX=8030 GN=LOC106584051 PE=3 SV=1
A0A1S3P9S0	SALSA nuclear autoantigenic sperm protein-like isoform X3 OS=Salmo salar OX=8030 GN=LOC106584054 PE=3 SV=1
A0A1S3P9U4	SALSA phospholipase D4-like isoform X4 OS=Salmo salar OX=8030 GN=LOC106583826 PE=3 SV=1
A0A1S3P9Z8	SALSA NAD-dependent protein deacylase sirtuin-5, mitochondrial OS=Salmo salar OX=8030 GN=sirt5 PE=3 SV=1
A0A1S3PA25	SALSA uncharacterized protein LOC106584099 OS=Salmo salar OX=8030 GN=LOC106584099 PE=4 SV=1
A0A1S3PA72	SALSA sec1 family domain-containing protein 2 OS=Salmo salar OX=8030 GN=scfd2 PE=3 SV=1
A0A1S3PA88	SALSA ubiquitin carboxyl-terminal hydrolase 46 isoform X2 OS=Salmo salar OX=8030 GN=LOC106584112 PE=4 SV=1
A0A1S3PA89	SALSA UDP-N-acetylhexosamine pyrophosphorylase-like isoform X1 OS=Salmo salar OX=8030 GN=LOC106584139 PE=4 SV=1
A0A1S3PA96	SALSA prolactin regulatory element-binding protein-like isoform X2 OS=Salmo salar OX=8030 GN=LOC106584151 PE=4 SV=1
A0A1S3PAA2	SALSA Carbohydrate sulfotransferase OS=Salmo salar OX=8030 GN=LOC106584126 PE=3 SV=1
A0A1S3PAB3	SALSA Polyprenol reductase OS=Salmo salar OX=8030 GN=srd5a3 PE=3 SV=1
A0A1S3PAD1	SALSA Glutamine synthetase OS=Salmo salar OX=8030 GN=LOC106584177 PE=3 SV=1
A0A1S3PAL1	SALSA elongation factor 1-delta-like isoform X3 OS=Salmo salar OX=8030 GN=LOC106584198 PE=3 SV=1
A0A1S3PAU9	SALSA Geranylgeranyl transferase type-2 subunit alpha OS=Salmo salar OX=8030 GN=rabggta PE=3 SV=1
A0A1S3PAV1	SALSA forkhead box C1-A-like OS=Salmo salar OX=8030 GN=LOC106584201 PE=4 SV=1
A0A1S3PAY5	SALSA Proteasome subunit beta OS=Salmo salar OX=8030 GN=LOC106584215 PE=3 SV=1
A0A1S3PAZ3	SALSA phosphatidylinositol N-acetylglucosaminyltransferase subunit C OS=Salmo salar OX=8030 GN=pigc PE=3 SV=1
A0A1S3PBC6	SALSA 1-Cys peroxiredoxin OS=Salmo salar OX=8030 GN=LOC106584278 PE=3 SV=1
A0A1S3PBJ4	SALSA torsin-1A-like isoform X4 OS=Salmo salar OX=8030 GN=LOC106584322 PE=3 SV=1
A0A1S3PBY9	SALSA UBX domain-containing protein 6-like OS=Salmo salar OX=8030 GN=LOC106584400 PE=4 SV=1
A0A1S3PC21	SALSA outer dense fiber protein 3-like protein 2 isoform X2 OS=Salmo salar OX=8030 GN=LOC106584417 PE=4 SV=1
A0A1S3PC98	SALSA C3 and PZP-like alpha-2-macroglobulin domain-containing protein 8 OS=Salmo salar OX=8030 GN=LOC106584419 PE=3 SV=1
A0A1S3PCD8	SALSA SRSF protein kinase 2-like isoform X4 OS=Salmo salar OX=8030 GN=LOC106584470 PE=4 SV=1
A0A1S3PCF8	SALSA G patch domain-containing protein 3 isoform X2 OS=Salmo salar OX=8030 GN=gpatch3 PE=4 SV=1
A0A1S3PCJ2	SALSA uncharacterized aarF domain-containing protein kinase 2 OS=Salmo salar OX=8030 GN=adck2 PE=3 SV=1
A0A1S3PCK0	SALSA Ferritin OS=Salmo salar OX=8030 GN=LOC106584527 PE=3 SV=1
A0A1S3PDB0	SALSA nucleobindin-2-like OS=Salmo salar OX=8030 GN=LOC106584632 PE=3 SV=1
A0A1S3PDB3	SALSA E3 ubiquitin/ISG15 ligase TRIM25-like OS=Salmo salar OX=8030 GN=LOC106584677 PE=4 SV=1
A0A1S3PDB5	SALSA UPF0676 protein C1494.01-like OS=Salmo salar OX=8030 GN=LOC106584635 PE=3 SV=1
A0A1S3PDB5	SALSA UPF0676 protein C1494.01-like OS=Salmo salar OX=8030 GN=LOC106584635 PE=3 SV=1
A0A1S3PDM4	SALSA ceramide kinase OS=Salmo salar OX=8030 GN=cerk PE=4 SV=1
A0A1S3PDN7	SALSA Eukaryotic translation initiation factor 3 subunit J OS=Salmo salar OX=8030 GN=LOC106584719 PE=3 SV=1
A0A1S3PDP0	SALSA sulfide:quinone oxidoreductase, mitochondrial-like OS=Salmo salar OX=8030 GN=LOC106584721 PE=4 SV=1
A0A1S3PE34	SALSA von Willebrand factor A domain-containing protein 9-like OS=Salmo salar OX=8030 GN=LOC106584868 PE=4 SV=1
A0A1S3PEC9	SALSA protein SAAL1 isoform X1 OS=Salmo salar OX=8030 GN=saal1 PE=4 SV=1
A0A1S3PEV6	SALSA Transitional endoplasmic reticulum ATPase OS=Salmo salar OX=8030 GN=LOC106585012 PE=3 SV=1
A0A1S3PF31	SALSA uncharacterized protein LOC106585067 OS=Salmo salar OX=8030 GN=LOC106585067 PE=4 SV=1
A0A1S3PF41	SALSA dnaJ homolog subfamily B member 5 OS=Salmo salar OX=8030 GN=dnajb5 PE=4 SV=1
A0A1S3PF51	SALSA cysteine-rich protein 2-binding protein-like OS=Salmo salar OX=8030 GN=LOC106584902 PE=4 SV=1
A0A1S3PF62	SALSA 28S ribosomal protein S36, mitochondrial-like isoform X1 OS=Salmo salar OX=8030 GN=LOC106585031 PE=4 SV=1
A0A1S3PF70	SALSA CI142 protein isoform X1 OS=Salmo salar OX=8030 GN=ci142 PE=4 SV=1
A0A1S3PFC9	SALSA fumarylacetoacetate hydrolase domain-containing protein 2-like isoform X1 OS=Salmo salar OX=8030 GN=LOC106585073 PE=3 SV=1
A0A1S3PFG6	SALSA Condensin complex subunit 2 OS=Salmo salar OX=8030 GN=LOC106585119 PE=3 SV=1
A0A1S3PFI1	SALSA Serine/threonine-protein phosphatase OS=Salmo salar OX=8030 GN=LOC106585124 PE=3 SV=1
A0A1S3PFQ3	SALSA 2-oxoglutarate and iron-dependent oxygenase domain-containing protein 2 isoform X2 OS=Salmo salar OX=8030 GN=ogfod2 PE=4 SV=1
A0A1S3PFW3	SALSA dual specificity testis-specific protein kinase 2 isoform X1 OS=Salmo salar OX=8030 GN=LOC100195200 PE=4 SV=1
A0A1S3PGH0	SALSA Fanconi anemia group C protein isoform X1 OS=Salmo salar OX=8030 GN=fancc PE=4 SV=1
A0A1S3PGH0	SALSA Fanconi anemia group C protein isoform X1 OS=Salmo salar OX=8030 GN=fancc PE=4 SV=1
A0A1S3PGU8	SALSA general transcription factor IIH subunit 3 OS=Salmo salar OX=8030 GN=gtf2h3 PE=3 SV=1
A0A1S3PGV4	SALSA vacuolar protein sorting-associated protein 33A-like OS=Salmo salar OX=8030 GN=LOC106585293 PE=3 SV=1
A0A1S3PH49	SALSA Annexin OS=Salmo salar OX=8030 GN=LOC106585350 PE=3 SV=1
A0A1S3PH63	SALSA 28S ribosomal protein S30, mitochondrial-like OS=Salmo salar OX=8030 GN=LOC106585386 PE=4 SV=1
A0A1S3PH88	SALSA adhesion G protein-coupled receptor E2-like OS=Salmo salar OX=8030 GN=LOC106585402 PE=4 SV=1
A0A1S3PHC6	SALSA [Histone H4]-lysine(20) N-methyltransferase OS=Salmo salar OX=8030 GN=setd8 PE=4 SV=1
A0A1S3PHJ6	SALSA 72 kDa inositol polyphosphate 5-phosphatase-like OS=Salmo salar OX=8030 GN=LOC106585421 PE=4 SV=1
A0A1S3PHN9	SALSA anaphase-promoting complex subunit 7-like OS=Salmo salar OX=8030 GN=LOC106585471 PE=4 SV=1
A0A1S3PHN9	SALSA anaphase-promoting complex subunit 7-like OS=Salmo salar OX=8030 GN=LOC106585471 PE=4 SV=1
A0A1S3PHP0	SALSA nuclear receptor subfamily 5 group A member 2-like isoform X2 OS=Salmo salar OX=8030 GN=LOC106585443 PE=3 SV=1
A0A1S3PHS6	SALSA breakpoint cluster region protein-like isoform X2 OS=Salmo salar OX=8030 GN=LOC106585467 PE=4 SV=1
A0A1S3PHX5	SALSA Cytochrome c oxidase subunit OS=Salmo salar OX=8030 GN=LOC106585487 PE=3 SV=1
A0A1S3PHZ6	SALSA protein unc-119 homolog B-like OS=Salmo salar OX=8030 GN=LOC106585495 PE=3 SV=1
A0A1S3PIA6	SALSA Probable cytosolic iron-sulfur protein assembly protein CIAO1 OS=Salmo salar OX=8030 GN=LOC106585549 PE=3 SV=1
A0A1S3PIH4	SALSA Glutamine--fructose-6-phosphate transaminase (isomerizing) OS=Salmo salar OX=8030 GN=LOC106585600 PE=4 SV=1
A0A1S3PIN0	SALSA transcription factor 7-like 1-B isoform X1 OS=Salmo salar OX=8030 GN=LOC106585616 PE=3 SV=1
A0A1S3PIW3	SALSA BTB/POZ domain-containing adapter for CUL3-mediated RhoA degradation protein 3 OS=Salmo salar OX=8030 GN=LOC100196092 PE=3 SV=1
A0A1S3PIY1	SALSA small G protein signaling modulator 1-like isoform X3 OS=Salmo salar OX=8030 GN=LOC106585677 PE=4 SV=1
A0A1S3PJ17	SALSA Mevalonate kinase OS=Salmo salar OX=8030 GN=LOC106585666 PE=3 SV=1
A0A1S3PJ18	SALSA Tubulin-glutamate carboxypeptidase OS=Salmo salar OX=8030 GN=agtpbp1 PE=3 SV=1
A0A1S3PJD0	SALSA 26S proteasome non-ATPase regulatory subunit 12-like OS=Salmo salar OX=8030 GN=LOC106585705 PE=3 SV=1
A0A1S3PJG5	SALSA mediator of RNA polymerase II transcription subunit 27-like OS=Salmo salar OX=8030 GN=LOC106585644 PE=3 SV=1
A0A1S3PJI5	SALSA DNA repair protein XRCC4-like isoform X2 OS=Salmo salar OX=8030 GN=LOC106585761 PE=3 SV=1
A0A1S3PJI8	SALSA uncharacterized protein LOC106585755 isoform X1 OS=Salmo salar OX=8030 GN=LOC106585755 PE=3 SV=1
A0A1S3PJP7	SALSA DNA repair protein XRCC4-like isoform X3 OS=Salmo salar OX=8030 GN=LOC106585761 PE=3 SV=1
A0A1S3PJQ9	SALSA nuclear receptor subfamily 2 group F member 1-A isoform X2 OS=Salmo salar OX=8030 GN=LOC106585791 PE=3 SV=1
A0A1S3PJS2	SALSA Queuosine salvage protein OS=Salmo salar OX=8030 GN=cssa24h9orf64 PE=3 SV=1
A0A1S3PJY4	SALSA COMM domain-containing protein 1 OS=Salmo salar OX=8030 GN=LOC106585818 PE=4 SV=1
A0A1S3PK14	SALSA protocadherin Fat 4-like OS=Salmo salar OX=8030 GN=LOC106585813 PE=4 SV=1
A0A1S3PK60	SALSA Gluconokinase OS=Salmo salar OX=8030 GN=idnk PE=3 SV=1
A0A1S3PKI5	SALSA Phosphate transporter OS=Salmo salar OX=8030 GN=LOC106585937 PE=3 SV=1
A0A1S3PKS0	SALSA chromosome transmission fidelity protein 18 homolog OS=Salmo salar OX=8030 GN=chtf18 PE=4 SV=1
A0A1S3PKT8	SALSA cell division cycle protein 16 homolog isoform X4 OS=Salmo salar OX=8030 GN=LOC106586025 PE=4 SV=1
A0A1S3PL32	SALSA citrate lyase subunit beta-like protein, mitochondrial OS=Salmo salar OX=8030 GN=clybl PE=4 SV=1
A0A1S3PL72	SALSA trichohyalin-like OS=Salmo salar OX=8030 GN=LOC106585893 PE=4 SV=1
A0A1S3PL76	SALSA microtubule-associated tumor suppressor 1 homolog A-like OS=Salmo salar OX=8030 GN=LOC106586055 PE=3 SV=1
A0A1S3PLG2	SALSA uncharacterized protein C2orf47 homolog, mitochondrial isoform X1 OS=Salmo salar OX=8030 GN=cssa25h2orf47 PE=4 SV=1
A0A1S3PLH5	SALSA probable hydrolase PNKD OS=Salmo salar OX=8030 GN=pnkd PE=3 SV=1
A0A1S3PLM1	SALSA Threonyl-tRNA synthetase OS=Salmo salar OX=8030 GN=LOC106585996 PE=3 SV=1
A0A1S3PLN2	SALSA plakophilin-4-like isoform X4 OS=Salmo salar OX=8030 GN=LOC106586174 PE=3 SV=1
A0A1S3PLU4	SALSA F-box only protein 48 OS=Salmo salar OX=8030 GN=fbxo48 PE=4 SV=1
A0A1S3PLZ4	SALSA retinol dehydrogenase 7-like isoform X2 OS=Salmo salar OX=8030 GN=LOC106586205 PE=3 SV=1
A0A1S3PM39	SALSA Protein-serine/threonine kinase OS=Salmo salar OX=8030 GN=pdk1 PE=3 SV=1
A0A1S3PM63	SALSA Histone acetyltransferase type B catalytic subunit OS=Salmo salar OX=8030 GN=hat1 PE=3 SV=1
A0A1S3PM81	SALSA D-3-phosphoglycerate dehydrogenase OS=Salmo salar OX=8030 GN=LOC106586211 PE=3 SV=1
A0A1S3PMA4	SALSA Golgi reassembly-stacking protein 2-like isoform X4 OS=Salmo salar OX=8030 GN=LOC106586219 PE=3 SV=1
A0A1S3PMC4	SALSA neurabin-1-like isoform X2 OS=Salmo salar OX=8030 GN=LOC106586230 PE=4 SV=1
A0A1S3PMK0	SALSA uncharacterized protein LOC106586294 isoform X1 OS=Salmo salar OX=8030 GN=LOC106586294 PE=4 SV=1
A0A1S3PMQ9	SALSA uncharacterized protein LOC106586296 OS=Salmo salar OX=8030 GN=LOC106586296 PE=4 SV=1
A0A1S3PMV2	SALSA Dipeptidyl peptidase 4 OS=Salmo salar OX=8030 GN=LOC106586187 PE=3 SV=1
A0A1S3PN51	SALSA RNA-binding protein 44 isoform X2 OS=Salmo salar OX=8030 GN=rbm44 PE=4 SV=1
A0A1S3PN79	SALSA Component 3 of promoter of RISC OS=Salmo salar OX=8030 GN=LOC106586424 PE=3 SV=1
A0A1S3PND5	SALSA Component 3 of promoter of RISC OS=Salmo salar OX=8030 GN=LOC106586424 PE=3 SV=1
A0A1S3PNI1	SALSA sterile alpha motif domain-containing protein 9-like OS=Salmo salar OX=8030 GN=LOC106586429 PE=4 SV=1
A0A1S3PNU5	SALSA interleukin-1 receptor type 1-like OS=Salmo salar OX=8030 GN=LOC106586476 PE=3 SV=1
A0A1S3PNW2	SALSA uncharacterized protein KIAA0226-like homolog OS=Salmo salar OX=8030 GN=kiaa0226l PE=4 SV=1
A0A1S3PNW8	SALSA plastin-2 OS=Salmo salar OX=8030 GN=lcp1 PE=4 SV=1
A0A1S3PNX8	SALSA epithelial-stromal interaction protein 1 isoform X2 OS=Salmo salar OX=8030 GN=epsti1 PE=4 SV=1
A0A1S3PP81	SALSA Integrin beta OS=Salmo salar OX=8030 GN=LOC106586391 PE=3 SV=1
A0A1S3PPP4	SALSA ras-related protein Rab-20-like OS=Salmo salar OX=8030 GN=LOC106586672 PE=4 SV=1
A0A1S3PPQ7	SALSA ankyrin repeat domain-containing protein 10-like isoform X1 OS=Salmo salar OX=8030 GN=LOC106586677 PE=4 SV=1
A0A1S3PPT8	SALSA Cystathionine beta-synthase OS=Salmo salar OX=8030 GN=LOC106586691 PE=3 SV=1
A0A1S3PQ26	SALSA protein CMSS1 isoform X2 OS=Salmo salar OX=8030 GN=cmss1 PE=4 SV=1
A0A1S3PQ47	SALSA Cytochrome c oxidase assembly factor 5 OS=Salmo salar OX=8030 GN=LOC106586742 PE=3 SV=1
A0A1S3PQI3	SALSA butyrophilin subfamily 1 member A1-like isoform X2 OS=Salmo salar OX=8030 GN=LOC106586801 PE=4 SV=1
A0A1S3PRD4	SALSA uncharacterized protein LOC106586979 OS=Salmo salar OX=8030 GN=LOC106586979 PE=4 SV=1
A0A1S3PS73	SALSA zinc finger protein 501-like OS=Salmo salar OX=8030 GN=LOC106587083 PE=4 SV=1
A0A1S3PSD8	SALSA tubulin alpha chain OS=Salmo salar OX=8030 GN=LOC106586917 PE=3 SV=1
A0A1S3PSE3	SALSA Tubulin alpha chain OS=Salmo salar OX=8030 GN=LOC106586921 PE=3 SV=1
A0A1S3PSM0	SALSA FAS-associated death domain protein-like OS=Salmo salar OX=8030 GN=LOC106587129 PE=4 SV=1
A0A1S3PSM1	SALSA 26S protease regulatory subunit 6A isoform X1 OS=Salmo salar OX=8030 GN=prs6a PE=3 SV=1
A0A1S3PSV5	SALSA protein FAM26F-like OS=Salmo salar OX=8030 GN=LOC106587172 PE=3 SV=1
A0A1S3PSX2	SALSA alpha-parvin OS=Salmo salar OX=8030 GN=LOC106587194 PE=3 SV=1
A0A1S3PSX4	SALSA 60S ribosomal protein L13 OS=Salmo salar OX=8030 GN=LOC106587182 PE=3 SV=1
A0A1S3PT82	SALSA ubiquitin-like protein 7 isoform X1 OS=Salmo salar OX=8030 GN=LOC106587231 PE=4 SV=1
A0A1S3PTA4	SALSA uncharacterized protein LOC106587218 isoform X2 OS=Salmo salar OX=8030 GN=LOC106587218 PE=4 SV=1
A0A1S3PTL5	SALSA histamine H3 receptor-like isoform X2 OS=Salmo salar OX=8030 GN=LOC106587300 PE=3 SV=1
A0A1S3PTM8	SALSA lysosomal acid phosphatase OS=Salmo salar OX=8030 GN=acp2 PE=4 SV=1
A0A1S3PTV2	SALSA unconventional myosin-Ie isoform X2 OS=Salmo salar OX=8030 GN=myo1e PE=3 SV=1
A0A1S3PTW2	SALSA SAFB-like transcription modulator isoform X1 OS=Salmo salar OX=8030 GN=LOC106587340 PE=4 SV=1
A0A1S3PU14	SALSA uncharacterized protein LOC106587367 isoform X1 OS=Salmo salar OX=8030 GN=LOC106587367 PE=4 SV=1
A0A1S3PU52	SALSA kinesin-like protein kif7 OS=Salmo salar OX=8030 GN=LOC106587389 PE=4 SV=1
A0A1S3PU66	SALSA lysozyme G-like OS=Salmo salar OX=8030 GN=LOC106587400 PE=3 SV=1
A0A1S3PU72	SALSA retinitis pigmentosa 1-like 1 protein isoform X1 OS=Salmo salar OX=8030 GN=LOC106587408 PE=3 SV=1
A0A1S3PUA2	SALSA inactive serine/threonine-protein kinase VRK3-like OS=Salmo salar OX=8030 GN=LOC106587413 PE=4 SV=1
A0A1S3PUD4	SALSA Meiosis-specific nuclear structural protein 1 OS=Salmo salar OX=8030 GN=LOC106587436 PE=3 SV=1
A0A1S3PUG8	SALSA uncharacterized protein LOC106587218 isoform X1 OS=Salmo salar OX=8030 GN=LOC106587218 PE=4 SV=1
A0A1S3PUU9	SALSA Succinate dehydrogenase assembly factor 2, mitochondrial OS=Salmo salar OX=8030 GN=sdhaf2 PE=3 SV=1
A0A1S3PV34	SALSA switch-associated protein 70-like isoform X2 OS=Salmo salar OX=8030 GN=LOC106587550 PE=4 SV=1
A0A1S3PV75	SALSA Glucose-6-phosphate isomerase OS=Salmo salar OX=8030 GN=LOC106587569 PE=3 SV=1
A0A1S3PVK7	SALSA centrobin-like OS=Salmo salar OX=8030 GN=LOC106587410 PE=4 SV=1
A0A1S3PVN2	SALSA Tumor necrosis factor receptor type 1-associated DEATH domain protein OS=Salmo salar OX=8030 GN=LOC106587422 PE=4 SV=1
A0A1S3PVN2	SALSA Tumor necrosis factor receptor type 1-associated DEATH domain protein OS=Salmo salar OX=8030 GN=LOC106587422 PE=4 SV=1
A0A1S3PVN6	SALSA methylthioribulose-1-phosphate dehydratase-like OS=Salmo salar OX=8030 GN=LOC106587697 PE=3 SV=1
A0A1S3PVZ4	SALSA Kinesin-like protein OS=Salmo salar OX=8030 GN=LOC106587484 PE=3 SV=1
A0A1S3PW39	SALSA Transaldolase OS=Salmo salar OX=8030 GN=LOC106587773 PE=3 SV=1
A0A1S3PW87	SALSA protein Lines homolog OS=Salmo salar OX=8030 GN=LOC106587824 PE=4 SV=1
A0A1S3PWD8	SALSA LDLR chaperone MESD OS=Salmo salar OX=8030 GN=LOC106587883 PE=3 SV=1
A0A1S3PWD8	SALSA LDLR chaperone MESD OS=Salmo salar OX=8030 GN=LOC106587883 PE=3 SV=1
A0A1S3PWS4	SALSA NAD(P)H dehydrogenase [quinone] 1-like OS=Salmo salar OX=8030 GN=LOC106587985 PE=3 SV=1
A0A1S3PWT1	SALSA V-type proton ATPase subunit OS=Salmo salar OX=8030 GN=LOC106588021 PE=3 SV=1
A0A1S3PX24	SALSA 39S ribosomal protein L45, mitochondrial-like OS=Salmo salar OX=8030 GN=LOC106587683 PE=4 SV=1
A0A1S3PX33	SALSA transmembrane emp24 domain-containing protein 3-like OS=Salmo salar OX=8030 GN=LOC106588119 PE=3 SV=1
A0A1S3PXL8	SALSA prostate stem cell antigen-like OS=Salmo salar OX=8030 GN=LOC106588212 PE=4 SV=1
A0A1S3PXN2	SALSA CUB domain-containing protein 1 isoform X1 OS=Salmo salar OX=8030 GN=cdcp1 PE=4 SV=1
A0A1S3PXQ6	SALSA programmed cell death 1 ligand 1-like OS=Salmo salar OX=8030 GN=LOC106588224 PE=4 SV=1
A0A1S3PY36	SALSA uncharacterized protein LOC106588302 OS=Salmo salar OX=8030 GN=LOC106588302 PE=4 SV=1
A0A1S3PY36	SALSA uncharacterized protein LOC106588302 OS=Salmo salar OX=8030 GN=LOC106588302 PE=4 SV=1
A0A1S3PY36	SALSA uncharacterized protein LOC106588302 OS=Salmo salar OX=8030 GN=LOC106588302 PE=4 SV=1
A0A1S3PY36	SALSA uncharacterized protein LOC106588302 OS=Salmo salar OX=8030 GN=LOC106588302 PE=4 SV=1
A0A1S3PY36	SALSA uncharacterized protein LOC106588302 OS=Salmo salar OX=8030 GN=LOC106588302 PE=4 SV=1
A0A1S3PY36	SALSA uncharacterized protein LOC106588302 OS=Salmo salar OX=8030 GN=LOC106588302 PE=4 SV=1
A0A1S3PY36	SALSA uncharacterized protein LOC106588302 OS=Salmo salar OX=8030 GN=LOC106588302 PE=4 SV=1
A0A1S3PY36	SALSA uncharacterized protein LOC106588302 OS=Salmo salar OX=8030 GN=LOC106588302 PE=4 SV=1
A0A1S3PY36	SALSA uncharacterized protein LOC106588302 OS=Salmo salar OX=8030 GN=LOC106588302 PE=4 SV=1
A0A1S3PY36	SALSA uncharacterized protein LOC106588302 OS=Salmo salar OX=8030 GN=LOC106588302 PE=4 SV=1
A0A1S3PY36	SALSA uncharacterized protein LOC106588302 OS=Salmo salar OX=8030 GN=LOC106588302 PE=4 SV=1
A0A1S3PYB6	SALSA leucine-rich repeat-containing protein 28-like isoform X2 OS=Salmo salar OX=8030 GN=LOC106588055 PE=4 SV=1
A0A1S3PYE2	SALSA tumor necrosis factor alpha-induced protein 8-like protein 2 OS=Salmo salar OX=8030 GN=LOC106588354 PE=4 SV=1
A0A1S3PYE8	SALSA interleukin enhancer-binding factor 2 homolog OS=Salmo salar OX=8030 GN=LOC106588321 PE=4 SV=1
A0A1S3PYF2	SALSA putative deoxyribonuclease TATDN1 isoform X2 OS=Salmo salar OX=8030 GN=tatdn1 PE=3 SV=1
A0A1S3PYJ0	SALSA Proteasome subunit beta OS=Salmo salar OX=8030 GN=LOC106588338 PE=3 SV=1
A0A1S3PYJ5	SALSA 60S ribosome subunit biogenesis protein NIP7 homolog OS=Salmo salar OX=8030 GN=LOC106588123 PE=3 SV=1
A0A1S3PYP7	SALSA 26S proteasome non-ATPase regulatory subunit 4 OS=Salmo salar OX=8030 GN=LOC106588160 PE=3 SV=1
A0A1S3PYU1	SALSA Cell division control protein 42 homolog OS=Salmo salar OX=8030 GN=LOC106588426 PE=3 SV=1
A0A1S3PZ24	SALSA 2-phospho-D-glycerate hydro-lyase OS=Salmo salar OX=8030 GN=LOC106588424 PE=3 SV=1
A0A1S3PZK3	SALSA Prolyl endopeptidase OS=Salmo salar OX=8030 GN=LOC106588491 PE=3 SV=1
A0A1S3PZL3	SALSA C-C chemokine receptor type 7-like OS=Salmo salar OX=8030 GN=LOC106588537 PE=3 SV=1
A0A1S3PZN5	SALSA Protein disulfide-isomerase OS=Salmo salar OX=8030 GN=LOC106588328 PE=3 SV=1
A0A1S3PZW2	SALSA LOW QUALITY PROTEIN: zinc fingers and homeoboxes protein 1-like OS=Salmo salar OX=8030 GN=LOC106588369 PE=3 SV=1
A0A1S3PZX1	SALSA uncharacterized protein LOC106588565 OS=Salmo salar OX=8030 GN=LOC106588565 PE=4 SV=1
A0A1S3PZX2	SALSA Inositol 1,4,5-trisphosphate receptor-interacting protein OS=Salmo salar OX=8030 GN=LOC106588599 PE=3 SV=1
A0A1S3PZY3	SALSA Nuclear distribution protein C homolog OS=Salmo salar OX=8030 GN=LOC106588611 PE=3 SV=1
A0A1S3Q035	SALSA Kinesin-like protein OS=Salmo salar OX=8030 GN=LOC106588407 PE=3 SV=1
A0A1S3Q0N4	SALSA Ribosomal protein OS=Salmo salar OX=8030 GN=LOC106588703 PE=3 SV=1
A0A1S3Q0R0	SALSA centromere protein K-like isoform X6 OS=Salmo salar OX=8030 GN=LOC106588720 PE=3 SV=1
A0A1S3Q0U3	SALSA Gamma-glutamylcyclotransferase OS=Salmo salar OX=8030 GN=LOC106588758 PE=4 SV=1
A0A1S3Q174	SALSA kelch-like protein 7 OS=Salmo salar OX=8030 GN=klhl7 PE=4 SV=1
A0A1S3Q1C8	SALSA zinc finger protein OZF-like OS=Salmo salar OX=8030 GN=LOC106588825 PE=4 SV=1
A0A1S3Q1G1	SALSA Palmitoyltransferase OS=Salmo salar OX=8030 GN=LOC106588637 PE=3 SV=1
A0A1S3Q1H5	SALSA protein FAM8A1-like OS=Salmo salar OX=8030 GN=LOC106588812 PE=4 SV=1
A0A1S3Q1R1	SALSA shugoshin-like 1 isoform X1 OS=Salmo salar OX=8030 GN=LOC106588889 PE=3 SV=1
A0A1S3Q1U9	SALSA chromatin accessibility complex protein 1-like OS=Salmo salar OX=8030 GN=LOC106588921 PE=4 SV=1
A0A1S3Q1V3	SALSA L-serine-phosphatidylethanolamine phosphatidyltransferase OS=Salmo salar OX=8030 GN=LOC106588913 PE=3 SV=1
A0A1S3Q1V5	SALSA Adenylate cyclase OS=Salmo salar OX=8030 GN=LOC106588693 PE=3 SV=1
A0A1S3Q237	SALSA granulins-like isoform X1 OS=Salmo salar OX=8030 GN=LOC106588950 PE=3 SV=1
A0A1S3Q2B7	SALSA U5 small nuclear ribonucleoprotein 40 kDa protein-like OS=Salmo salar OX=8030 GN=LOC106588762 PE=4 SV=1
A0A1S3Q2R1	SALSA cell division cycle-associated 7-like protein isoform X1 OS=Salmo salar OX=8030 GN=LOC106588796 PE=4 SV=1
A0A1S3Q310	SALSA ribonuclease P protein subunit p30 isoform X2 OS=Salmo salar OX=8030 GN=rpp30 PE=3 SV=1
A0A1S3Q336	SALSA Oxysterol-binding protein OS=Salmo salar OX=8030 GN=LOC106588858 PE=3 SV=1
A0A1S3Q377	SALSA Palmitoyltransferase OS=Salmo salar OX=8030 GN=zdhhc4 PE=3 SV=1
A0A1S3Q395	SALSA phosphatidylinositol-glycan biosynthesis class F protein OS=Salmo salar OX=8030 GN=pigf PE=3 SV=1
A0A1S3Q3R5	SALSA uncharacterized protein LOC106589316 isoform X2 OS=Salmo salar OX=8030 GN=LOC106589316 PE=4 SV=1
A0A1S3Q3T3	SALSA RNA helicase OS=Salmo salar OX=8030 GN=LOC106589301 PE=4 SV=1
A0A1S3Q3Y1	SALSA HEAT repeat-containing protein 1 OS=Salmo salar OX=8030 GN=heatr1 PE=3 SV=1
A0A1S3Q423	SALSA centrosomal protein of 55 kDa isoform X1 OS=Salmo salar OX=8030 GN=cep55 PE=4 SV=1
A0A1S3Q468	SALSA pantothenate kinase 3-like isoform X2 OS=Salmo salar OX=8030 GN=LOC106589384 PE=4 SV=1
A0A1S3Q4C9	SALSA protein phosphatase 1B-like isoform X1 OS=Salmo salar OX=8030 GN=LOC106589410 PE=3 SV=1
A0A1S3Q4P7	SALSA E3 ubiquitin-protein ligase TRIM39-like OS=Salmo salar OX=8030 GN=LOC106589433 PE=4 SV=1
A0A1S3Q4Q4	SALSA WW domain-binding protein 2-like OS=Salmo salar OX=8030 GN=LOC106589470 PE=4 SV=1
A0A1S3Q5F8	SALSA eukaryotic translation initiation factor 2-alpha kinase 1-like isoform X1 OS=Salmo salar OX=8030 GN=LOC106589587 PE=4 SV=1
A0A1S3Q5G7	SALSA uncharacterized protein LOC106589561 OS=Salmo salar OX=8030 GN=LOC106589561 PE=4 SV=1
A0A1S3Q5I5	SALSA glucose-induced degradation protein 4 homolog OS=Salmo salar OX=8030 GN=LOC106589573 PE=4 SV=1
A0A1S3Q5J0	SALSA Mediator of RNA polymerase II transcription subunit 9 OS=Salmo salar OX=8030 GN=LOC106589335 PE=3 SV=1
A0A1S3Q5K8	SALSA disks large-associated protein 5 OS=Salmo salar OX=8030 GN=dlgap5 PE=3 SV=1
A0A1S3Q5S1	SALSA kinesin-like protein KIF20A OS=Salmo salar OX=8030 GN=LOC106589381 PE=4 SV=1
A0A1S3Q625	SALSA legumain-like OS=Salmo salar OX=8030 GN=LOC106589466 PE=3 SV=1
A0A1S3Q683	SALSA Prolyl endopeptidase OS=Salmo salar OX=8030 GN=prepl PE=3 SV=1
A0A1S3Q6C8	SALSA Calmodulin-lysine N-methyltransferase OS=Salmo salar OX=8030 GN=camkmt PE=4 SV=1
A0A1S3Q6K6	SALSA dystonin-like OS=Salmo salar OX=8030 GN=LOC106589788 PE=4 SV=1
A0A1S3Q6U9	SALSA cytohesin-1-like isoform X4 OS=Salmo salar OX=8030 GN=LOC106589836 PE=4 SV=1
A0A1S3Q703	SALSA ATP synthase mitochondrial F1 complex assembly factor 2-like isoform X2 OS=Salmo salar OX=8030 GN=LOC106589571 PE=3 SV=1
A0A1S3Q7A4	SALSA tripartite motif-containing protein 16-like OS=Salmo salar OX=8030 GN=LOC106589889 PE=4 SV=1
A0A1S3Q7B6	SALSA mitochondrial genome maintenance exonuclease 1 OS=Salmo salar OX=8030 GN=mgme1 PE=4 SV=1
A0A1S3Q7C9	SALSA charged multivesicular body protein 6-like OS=Salmo salar OX=8030 GN=LOC106589902 PE=3 SV=1
A0A1S3Q7I1	SALSA calpain-1 catalytic subunit-like OS=Salmo salar OX=8030 GN=LOC106589958 PE=3 SV=1
A0A1S3Q7I8	SALSA PHD finger protein 10 OS=Salmo salar OX=8030 GN=LOC106589650 PE=3 SV=1
A0A1S3Q7X9	SALSA 40S ribosomal protein S20 OS=Salmo salar OX=8030 GN=rps20 PE=3 SV=1
A0A1S3Q817	SALSA glucagon family neuropeptides isoform X2 OS=Salmo salar OX=8030 GN=paca PE=3 SV=1
A0A1S3Q863	SALSA uncharacterized protein LOC106590110 isoform X3 OS=Salmo salar OX=8030 GN=LOC106590110 PE=4 SV=1
A0A1S3Q8B3	SALSA uracil nucleotide/cysteinyl leukotriene receptor-like OS=Salmo salar OX=8030 GN=LOC106590116 PE=4 SV=1
A0A1S3Q8G6	SALSA tripartite motif-containing protein 16-like isoform X1 OS=Salmo salar OX=8030 GN=LOC106590148 PE=4 SV=1
A0A1S3Q8W9	SALSA Chemerin OS=Salmo salar OX=8030 GN=LOC106590176 PE=4 SV=1
A0A1S3Q906	SALSA DNA topoisomerase 2-binding protein 1-A-like OS=Salmo salar OX=8030 GN=LOC106590185 PE=4 SV=1
A0A1S3Q974	SALSA uncharacterized protein C8orf59 homolog OS=Salmo salar OX=8030 GN=cssa29h8orf59 PE=4 SV=1
A0A1S3Q9A9	SALSA neuroguidin OS=Salmo salar OX=8030 GN=ngdn PE=4 SV=1
A0A1S3Q9E6	SALSA CCAAT/enhancer-binding protein epsilon-like isoform X1 OS=Salmo salar OX=8030 GN=LOC106590243 PE=4 SV=1
A0A1S3Q9J6	SALSA patched domain-containing protein 3-like isoform X2 OS=Salmo salar OX=8030 GN=LOC106590296 PE=4 SV=1
A0A1S3Q9M5	SALSA uncharacterized protein LOC106590316 OS=Salmo salar OX=8030 GN=LOC106590316 PE=3 SV=1
A0A1S3Q9S7	SALSA band 4.1-like protein 3 isoform X9 OS=Salmo salar OX=8030 GN=LOC106590342 PE=4 SV=1
A0A1S3QA61	SALSA 2-(3-amino-3-carboxypropyl)histidine synthase subunit 2 OS=Salmo salar OX=8030 GN=dph2 PE=3 SV=1
A0A1S3QA73	SALSA uncharacterized protein C18orf8-like isoform X1 OS=Salmo salar OX=8030 GN=LOC106590363 PE=4 SV=1
A0A1S3QA83	SALSA xaa-Pro aminopeptidase 1-like OS=Salmo salar OX=8030 GN=LOC106590365 PE=4 SV=1
A0A1S3QAF1	SALSA Folate gamma-glutamyl hydrolase OS=Salmo salar OX=8030 GN=LOC106590426 PE=3 SV=1
A0A1S3QAY5	SALSA Protein disulfide-isomerase A4 OS=Salmo salar OX=8030 GN=LOC106590560 PE=3 SV=1
A0A1S3QAY8	SALSA zinc finger protein 2 homolog OS=Salmo salar OX=8030 GN=LOC106590567 PE=4 SV=1
A0A1S3QB70	SALSA procollagen C-endopeptidase enhancer 2-like OS=Salmo salar OX=8030 GN=LOC106590626 PE=4 SV=1
A0A1S3QBI9	SALSA peptidase inhibitor 15-A-like OS=Salmo salar OX=8030 GN=LOC106590674 PE=3 SV=1
A0A1S3QBK7	SALSA F-box only protein 45 OS=Salmo salar OX=8030 GN=LOC106590630 PE=3 SV=1
A0A1S3QBW9	SALSA Translation machinery-associated protein 16 OS=Salmo salar OX=8030 GN=tma16 PE=3 SV=1
A0A1S3QC08	SALSA protein FAM83F-like OS=Salmo salar OX=8030 GN=LOC106590876 PE=3 SV=1
A0A1S3QCD2	SALSA uncharacterized serine-rich protein C215.13-like isoform X1 OS=Salmo salar OX=8030 GN=LOC106590517 PE=4 SV=1
A0A1S3QCE2	SALSA Eukaryotic translation initiation factor 5A OS=Salmo salar OX=8030 GN=LOC106590523 PE=3 SV=1
A0A1S3QCH8	SALSA zinc-binding protein A33-like OS=Salmo salar OX=8030 GN=LOC106590541 PE=4 SV=1
A0A1S3QD10	SALSA uncharacterized protein LOC106591064 isoform X1 OS=Salmo salar OX=8030 GN=LOC106591064 PE=4 SV=1
A0A1S3QDN9	SALSA Serine hydroxymethyltransferase OS=Salmo salar OX=8030 GN=LOC106591425 PE=3 SV=1
A0A1S3QDV4	SALSA general transcription factor II-I repeat domain-containing protein 2-like OS=Salmo salar OX=8030 GN=LOC106590953 PE=4 SV=1
A0A1S3QDW3	SALSA up-regulator of cell proliferation-like OS=Salmo salar OX=8030 GN=LOC106591338 PE=3 SV=1
A0A1S3QEJ1	SALSA Thymidine kinase OS=Salmo salar OX=8030 GN=LOC106591566 PE=3 SV=1
A0A1S3QEW4	SALSA uncharacterized protein LOC106591262 isoform X3 OS=Salmo salar OX=8030 GN=LOC106591262 PE=4 SV=1
A0A1S3QEZ3	SALSA heterogeneous nuclear ribonucleoprotein U-like protein 1 OS=Salmo salar OX=8030 GN=LOC106591821 PE=4 SV=1
A0A1S3QF98	SALSA piggyBac transposable element-derived protein 3-like OS=Salmo salar OX=8030 GN=LOC106591423 PE=4 SV=1
A0A1S3QG15	SALSA GTPase IMAP family member 8-like OS=Salmo salar OX=8030 GN=LOC106591684 PE=3 SV=1
A0A1S3QHG2	SALSA serine/threonine-protein kinase haspin-like OS=Salmo salar OX=8030 GN=LOC106592654 PE=4 SV=1
A0A1S3QHG4	SALSA uncharacterized protein LOC106592653 OS=Salmo salar OX=8030 GN=LOC106592653 PE=4 SV=1
A0A1S3QHG4	SALSA uncharacterized protein LOC106592653 OS=Salmo salar OX=8030 GN=LOC106592653 PE=4 SV=1
A0A1S3QHG4	SALSA uncharacterized protein LOC106592653 OS=Salmo salar OX=8030 GN=LOC106592653 PE=4 SV=1
A0A1S3QIP7	SALSA Maleylacetoacetate isomerase OS=Salmo salar OX=8030 GN=gstz1 PE=3 SV=1
A0A1S3QIR3	SALSA DNA-directed DNA polymerase OS=Salmo salar OX=8030 GN=LOC106592423 PE=3 SV=1
A0A1S3QIY2	SALSA DNA damage-inducible transcript 4 protein-like OS=Salmo salar OX=8030 GN=LOC106592479 PE=3 SV=1
A0A1S3QIY2	SALSA DNA damage-inducible transcript 4 protein-like OS=Salmo salar OX=8030 GN=LOC106592479 PE=3 SV=1
A0A1S3QJ18	SALSA GTPase IMAP family member 4-like OS=Salmo salar OX=8030 GN=LOC106593185 PE=3 SV=1
A0A1S3QJ35	SALSA Transmembrane protein 192 OS=Salmo salar OX=8030 GN=tmem192 PE=3 SV=1
A0A1S3QJK0	SALSA non-syndromic hearing impairment protein 5 homolog OS=Salmo salar OX=8030 GN=LOC106593404 PE=3 SV=1
A0A1S3QJK3	SALSA GTPase IMAP family member 4-like OS=Salmo salar OX=8030 GN=LOC106592730 PE=3 SV=1
A0A1S3QJR8	SALSA zinc finger BED domain-containing protein 4-like OS=Salmo salar OX=8030 GN=LOC106593432 PE=4 SV=1
A0A1S3QJY4	SALSA zinc finger protein 2 homolog OS=Salmo salar OX=8030 GN=LOC106593538 PE=4 SV=1
A0A1S3QKC1	SALSA immunoglobulin lambda-like polypeptide 1 OS=Salmo salar OX=8030 GN=LOC106592986 PE=4 SV=1
A0A1S3QKE6	SALSA phosphoribosyl pyrophosphate synthase-associated protein 2-like OS=Salmo salar OX=8030 GN=LOC106593658 PE=3 SV=1
A0A1S3QKE9	SALSA Pyruvate dehydrogenase E1 component subunit beta OS=Salmo salar OX=8030 GN=LOC106593429 PE=4 SV=1
A0A1S3QKX6	SALSA BAG family molecular chaperone regulator 1-like OS=Salmo salar OX=8030 GN=LOC106593846 PE=4 SV=1
A0A1S3QKY8	SALSA zinc finger BED domain-containing protein 5-like OS=Salmo salar OX=8030 GN=LOC106593825 PE=4 SV=1
A0A1S3QL70	SALSA RNA methyltransferase OS=Salmo salar OX=8030 GN=LOC106593295 PE=3 SV=1
A0A1S3QL88	SALSA RNA-splicing ligase RtcB homolog OS=Salmo salar OX=8030 GN=rtcb PE=3 SV=1
A0A1S3QL88	SALSA RNA-splicing ligase RtcB homolog OS=Salmo salar OX=8030 GN=rtcb PE=3 SV=1
A0A1S3QLK8	SALSA alpha-2-macroglobulin receptor-associated protein isoform X1 OS=Salmo salar OX=8030 GN=lrpap1 PE=4 SV=1
A0A1S3QMJ8	SALSA nuclear factor 7, brain-like OS=Salmo salar OX=8030 GN=LOC106594118 PE=4 SV=1
A0A1S3QN50	SALSA swi5-dependent recombination DNA repair protein 1 homolog OS=Salmo salar OX=8030 GN=LOC106594547 PE=4 SV=1
A0A1S3QPG0	SALSA probable E3 ubiquitin-protein ligase HERC1 OS=Salmo salar OX=8030 GN=LOC106594430 PE=4 SV=1
A0A1S3QPI8	SALSA protein-lysine methyltransferase METTL21E-like isoform X1 OS=Salmo salar OX=8030 GN=LOC106594760 PE=4 SV=1
A0A1S3QPM9	SALSA gastrula zinc finger protein XlCGF17.1-like OS=Salmo salar OX=8030 GN=LOC106595095 PE=4 SV=1
A0A1S3QPN7	SALSA pseudouridylate synthase 7 homolog-like protein isoform X2 OS=Salmo salar OX=8030 GN=LOC106595172 PE=3 SV=1
A0A1S3QPZ7	SALSA Cyclin-Q OS=Salmo salar OX=8030 GN=fam58a PE=3 SV=1
A0A1S3QQ17	SALSA protein kinase C and casein kinase substrate in neurons protein 3-like OS=Salmo salar OX=8030 GN=LOC106595301 PE=4 SV=1
A0A1S3QQ89	SALSA leucine-rich repeat-containing protein 20-like isoform X1 OS=Salmo salar OX=8030 GN=LOC106594692 PE=4 SV=1
A0A1S3QQJ4	SALSA uncharacterized protein LOC106595406 OS=Salmo salar OX=8030 GN=LOC106595406 PE=4 SV=1
A0A1S3QR87	SALSA beta-1-syntrophin-like OS=Salmo salar OX=8030 GN=LOC106595750 PE=3 SV=1
A0A1S3QR96	SALSA uncharacterized protein LOC100169857 OS=Salmo salar OX=8030 GN=LOC100169857 PE=4 SV=1
A0A1S3QRA4	SALSA kinesin-like protein KIF23 OS=Salmo salar OX=8030 GN=LOC106595677 PE=4 SV=1
A0A1S3QRC1	SALSA zinc-binding protein A33-like OS=Salmo salar OX=8030 GN=LOC106595751 PE=4 SV=1
A0A1S3QRE2	SALSA eukaryotic translation initiation factor 2-alpha kinase 3-like OS=Salmo salar OX=8030 GN=LOC106595807 PE=3 SV=1
A0A1S3QRT5	SALSA eukaryotic translation initiation factor 3 subunit A-like isoform X1 OS=Salmo salar OX=8030 GN=LOC106595879 PE=4 SV=1
A0A1S3QRX7	SALSA Non-specific serine/threonine protein kinase OS=Salmo salar OX=8030 GN=LOC106596001 PE=4 SV=1
A0A1S3QS24	SALSA gastrula zinc finger protein XlCGF57.1-like OS=Salmo salar OX=8030 GN=LOC106595974 PE=4 SV=1
A0A1S3QS58	SALSA GTPase IMAP family member 8-like OS=Salmo salar OX=8030 GN=LOC106595695 PE=3 SV=1
A0A1S3QS58	SALSA GTPase IMAP family member 8-like OS=Salmo salar OX=8030 GN=LOC106595695 PE=3 SV=1
A0A1S3QS69	SALSA protein odd-skipped-related 2-A isoform X2 OS=Salmo salar OX=8030 GN=LOC106596036 PE=4 SV=1
A0A1S3QSH7	SALSA growth hormone-inducible transmembrane protein-like OS=Salmo salar OX=8030 GN=LOC106596147 PE=3 SV=1
A0A1S3QSK9	SALSA piggyBac transposable element-derived protein 4-like OS=Salmo salar OX=8030 GN=LOC106596281 PE=4 SV=1
A0A1S3QSL1	SALSA protein tyrosine phosphatase type IVA 3-like OS=Salmo salar OX=8030 GN=LOC106596188 PE=4 SV=1
A0A1S3QSN9	SALSA protein odd-skipped-related 2 isoform X1 OS=Salmo salar OX=8030 GN=LOC106596310 PE=4 SV=1
A0A1S3QST0	SALSA pollen-specific leucine-rich repeat extensin-like protein 1 OS=Salmo salar OX=8030 GN=LOC106595606 PE=4 SV=1
A0A1S3QSY0	SALSA Nucleoside-diphosphate kinase OS=Salmo salar OX=8030 GN=ak5 PE=3 SV=1
A0A1S3QSY6	SALSA uncharacterized protein LOC106591262 isoform X4 OS=Salmo salar OX=8030 GN=LOC106596317 PE=4 SV=1
A0A1S3QT29	SALSA Interleukin OS=Salmo salar OX=8030 GN=LOC106596454 PE=3 SV=1
A0A1S3QTF9	SALSA INO80 complex subunit C-like OS=Salmo salar OX=8030 GN=LOC106596175 PE=4 SV=1
A0A1S3QTH4	SALSA histone-binding protein RBBP7-like OS=Salmo salar OX=8030 GN=LOC106596532 PE=4 SV=1
A0A1S3QTT5	SALSA alpha-(1,3)-fucosyltransferase 9-like OS=Salmo salar OX=8030 GN=LOC106596297 PE=3 SV=1
A0A1S3QTV9	SALSA testis-expressed sequence 10 protein homolog OS=Salmo salar OX=8030 GN=LOC106596059 PE=4 SV=1
A0A1S3QU45	SALSA nucleolar and spindle-associated protein 1-like isoform X3 OS=Salmo salar OX=8030 GN=LOC106594936 PE=3 SV=1
A0A1S3QUI1	SALSA putative E3 ubiquitin-protein ligase UBR7 isoform X1 OS=Salmo salar OX=8030 GN=LOC106597037 PE=4 SV=1
A0A1S3QUX5	SALSA Malate dehydrogenase OS=Salmo salar OX=8030 GN=LOC106596468 PE=3 SV=1
A0A1S3QV02	SALSA zinc finger and BTB domain-containing protein 14-like OS=Salmo salar OX=8030 GN=LOC106596749 PE=4 SV=1
A0A1S3QV28	SALSA uncharacterized protein LOC106597293 OS=Salmo salar OX=8030 GN=LOC106597293 PE=4 SV=1
A0A1S3QV28	SALSA uncharacterized protein LOC106597293 OS=Salmo salar OX=8030 GN=LOC106597293 PE=4 SV=1
A0A1S3QV28	SALSA uncharacterized protein LOC106597293 OS=Salmo salar OX=8030 GN=LOC106597293 PE=4 SV=1
A0A1S3QV28	SALSA uncharacterized protein LOC106597293 OS=Salmo salar OX=8030 GN=LOC106597293 PE=4 SV=1
A0A1S3QV28	SALSA uncharacterized protein LOC106597293 OS=Salmo salar OX=8030 GN=LOC106597293 PE=4 SV=1
A0A1S3QV60	SALSA collagen alpha-1(VI) chain-like OS=Salmo salar OX=8030 GN=LOC106597294 PE=4 SV=1
A0A1S3QV60	SALSA collagen alpha-1(VI) chain-like OS=Salmo salar OX=8030 GN=LOC106597294 PE=4 SV=1
A0A1S3QVF7	SALSA Exodeoxyribonuclease III OS=Salmo salar OX=8030 GN=LOC106596922 PE=3 SV=1
A0A1S3QVR5	SALSA C-type lectin lectoxin-Thr1-like OS=Salmo salar OX=8030 GN=LOC106597314 PE=4 SV=1
A0A1S3QVZ1	SALSA up-regulator of cell proliferation-like OS=Salmo salar OX=8030 GN=LOC106597121 PE=3 SV=1
A0A1S3QW54	SALSA uncharacterized protein LOC106597683 OS=Salmo salar OX=8030 GN=LOC106597683 PE=4 SV=1
A0A1S3QWZ0	SALSA serine/threonine-protein kinase 19-like isoform X2 OS=Salmo salar OX=8030 GN=LOC106597807 PE=4 SV=1
A0A1S3QWZ7	SALSA natterin-like protein OS=Salmo salar OX=8030 GN=LOC106598085 PE=3 SV=1
A0A1S3QXY0	SALSA tripartite motif-containing protein 16-like OS=Salmo salar OX=8030 GN=LOC106597924 PE=4 SV=1
A0A1S3QYH0	SALSA probable palmitoyltransferase ZDHHC11 OS=Salmo salar OX=8030 GN=LOC106598660 PE=4 SV=1
A0A1S3QYZ6	SALSA UDP-N-acetylglucosamine transporter-like isoform X1 OS=Salmo salar OX=8030 GN=LOC106598841 PE=3 SV=1
A0A1S3QZ14	SALSA COP9 signalosome complex subunit 9 OS=Salmo salar OX=8030 GN=LOC106598352 PE=3 SV=1
A0A1S3QZ39	SALSA transforming acidic coiled-coil-containing protein 3 isoform X1 OS=Salmo salar OX=8030 GN=LOC100195680 PE=3 SV=1
A0A1S3QZ62	SALSA 15 kDa selenoprotein-like OS=Salmo salar OX=8030 GN=LOC106598901 PE=3 SV=1
A0A1S3QZ77	SALSA zinc finger protein Gfi-1-like OS=Salmo salar OX=8030 GN=LOC106598913 PE=4 SV=1					e
A0A1S3QZH0	SALSA GTPase IMAP family member 8-like OS=Salmo salar OX=8030 GN=LOC106598333 PE=3 SV=1
A0A1S3QZJ8	SALSA UDP-N-acetylglucosamine transporter-like isoform X2 OS=Salmo salar OX=8030 GN=LOC106598841 PE=3 SV=1
A0A1S3QZW3	SALSA complement C1q-like protein 2 OS=Salmo salar OX=8030 GN=LOC106599107 PE=4 SV=1
A0A1S3R077	SALSA homer protein homolog 3-like isoform X3 OS=Salmo salar OX=8030 GN=LOC106599029 PE=3 SV=1
A0A1S3R0C1	SALSA sorting nexin-16-like OS=Salmo salar OX=8030 GN=LOC106598832 PE=4 SV=1
A0A1S3R0N9	SALSA Holocytochrome c-type synthase OS=Salmo salar OX=8030 GN=LOC106599140 PE=3 SV=1
A0A1S3R0U4	SALSA protein canopy-1-like OS=Salmo salar OX=8030 GN=LOC106599333 PE=3 SV=1
A0A1S3R1B4	SALSA zinc finger CCHC domain-containing protein 2-like isoform X1 OS=Salmo salar OX=8030 GN=LOC106599295 PE=4 SV=1
A0A1S3R1D2	SALSA uncharacterized protein LOC106599119 OS=Salmo salar OX=8030 GN=LOC106599119 PE=4 SV=1
A0A1S3R1J7	SALSA ATP-binding cassette sub-family D member 3-like OS=Salmo salar OX=8030 GN=LOC106599146 PE=3 SV=1
A0A1S3R1Y0	SALSA Calreticulin OS=Salmo salar OX=8030 GN=LOC106599148 PE=3 SV=1
A0A1S3R1Z0	SALSA 39S ribosomal protein L37, mitochondrial OS=Salmo salar OX=8030 GN=mrpl37 PE=4 SV=1
A0A1S3R2L6	SALSA transmembrane protein 70, mitochondrial-like OS=Salmo salar OX=8030 GN=LOC106599322 PE=3 SV=1
A0A1S3R2X2	SALSA Kinesin-like protein OS=Salmo salar OX=8030 GN=LOC106599389 PE=3 SV=1
A0A1S3R310	SALSA Parathion hydrolase-related protein OS=Salmo salar OX=8030 GN=pter PE=3 SV=1
A0A1S3R3Q0	SALSA uncharacterized protein CXorf38 homolog isoform X1 OS=Salmo salar OX=8030 GN=LOC106600186 PE=4 SV=1
A0A1S3R418	SALSA E3 ubiquitin/ISG15 ligase TRIM25-like OS=Salmo salar OX=8030 GN=LOC106600323 PE=4 SV=1
A0A1S3R418	SALSA E3 ubiquitin/ISG15 ligase TRIM25-like OS=Salmo salar OX=8030 GN=LOC106600323 PE=4 SV=1
A0A1S3R499	SALSA Coiled-coil domain-containing protein 16 OS=Salmo salar OX=8030 GN=LOC106599772 PE=4 SV=1
A0A1S3R4A1	SALSA zinc finger protein 34-like OS=Salmo salar OX=8030 GN=LOC106600398 PE=4 SV=1
A0A1S3R4E9	SALSA ubiquitin-conjugating enzyme E2 variant 2 isoform X1 OS=Salmo salar OX=8030 GN=ube2v2 PE=4 SV=1
A0A1S3R4I3	SALSA AP-1 complex subunit gamma OS=Salmo salar OX=8030 GN=LOC100380629 PE=3 SV=1
A0A1S3R4K6	SALSA uncharacterized protein LOC106600457 OS=Salmo salar OX=8030 GN=LOC106600457 PE=4 SV=1
A0A1S3R4K6	SALSA uncharacterized protein LOC106600457 OS=Salmo salar OX=8030 GN=LOC106600457 PE=4 SV=1
A0A1S3R4N8	SALSA protein C9orf72-like OS=Salmo salar OX=8030 GN=LOC106600466 PE=4 SV=1
A0A1S3R4W4	SALSA rho GTPase-activating protein 30-like OS=Salmo salar OX=8030 GN=LOC106600392 PE=4 SV=1
A0A1S3R4X6	SALSA fizzy-related protein homolog isoform X1 OS=Salmo salar OX=8030 GN=LOC106599985 PE=3 SV=1
A0A1S3R511	SALSA outer dense fiber protein 2-like isoform X2 OS=Salmo salar OX=8030 GN=LOC106600419 PE=3 SV=1
A0A1S3R527	SALSA COMM domain-containing protein 8-like isoform X2 OS=Salmo salar OX=8030 GN=LOC106600549 PE=4 SV=1
A0A1S3R5H7	SALSA phosphatidylinositol transfer protein beta isoform-like isoform X1 OS=Salmo salar OX=8030 GN=LOC106600642 PE=4 SV=1
A0A1S3R5H9	SALSA uncharacterized protein CXorf38 homolog isoform X3 OS=Salmo salar OX=8030 GN=LOC106600186 PE=4 SV=1
A0A1S3R5I9	SALSA protein FAM173A isoform X2 OS=Salmo salar OX=8030 GN=fam173a PE=3 SV=1
A0A1S3R5U4	SALSA decaprenyl-diphosphate synthase subunit 2 isoform X3 OS=Salmo salar OX=8030 GN=pdss2 PE=3 SV=1
A0A1S3R5W3	SALSA uncharacterized protein LOC106600711 OS=Salmo salar OX=8030 GN=LOC106600711 PE=4 SV=1
A0A1S3R630	SALSA transmembrane protein 69-like OS=Salmo salar OX=8030 GN=LOC106600404 PE=4 SV=1
A0A1S3R723	SALSA zinc finger protein 773-like isoform X3 OS=Salmo salar OX=8030 GN=LOC106600912 PE=4 SV=1
A0A1S3R7E6	SALSA BEN domain-containing protein 3-like OS=Salmo salar OX=8030 GN=LOC106600707 PE=4 SV=1
A0A1S3R7F4	SALSA RING-type E3 ubiquitin transferase OS=Salmo salar OX=8030 GN=LOC106600992 PE=4 SV=1
A0A1S3R7I8	SALSA U1 small nuclear ribonucleoprotein 70 kDa OS=Salmo salar OX=8030 GN=LOC106600692 PE=4 SV=1
A0A1S3R7L7	SALSA E3 ubiquitin-protein ligase RNF25-like OS=Salmo salar OX=8030 GN=LOC106600708 PE=4 SV=1
A0A1S3R7S2	SALSA uncharacterized protein LOC106600917 isoform X2 OS=Salmo salar OX=8030 GN=LOC106600917 PE=4 SV=1
A0A1S3R7W9	SALSA uncharacterized protein LOC106601081 OS=Salmo salar OX=8030 GN=LOC106601081 PE=4 SV=1
A0A1S3R8C6	SALSA CD9 antigen isoform X2 OS=Salmo salar OX=8030 GN=cd9 PE=3 SV=1
A0A1S3R8X3	SALSA 116 kDa U5 small nuclear ribonucleoprotein component OS=Salmo salar OX=8030 GN=LOC106600990 PE=3 SV=1
A0A1S3R8Z4	SALSA collagen alpha-1(XI) chain-like isoform X2 OS=Salmo salar OX=8030 GN=LOC106601277 PE=4 SV=1
A0A1S3R973	SALSA ankyrin repeat domain-containing protein 54-like OS=Salmo salar OX=8030 GN=LOC106601323 PE=4 SV=1
A0A1S3R983	SALSA Homologous-pairing protein 2 homolog OS=Salmo salar OX=8030 GN=hop2 PE=3 SV=1
A0A1S3R9A8	SALSA heme-binding protein 1-like OS=Salmo salar OX=8030 GN=LOC106601210 PE=3 SV=1
A0A1S3R9F0	SALSA uncharacterized protein LOC106601234 OS=Salmo salar OX=8030 GN=LOC106601234 PE=4 SV=1
A0A1S3R9K2	SALSA ubiquitin carboxyl-terminal hydrolase 43-like OS=Salmo salar OX=8030 GN=LOC106601383 PE=4 SV=1
A0A1S3RA56	SALSA uncharacterized protein LOC106601363 isoform X7 OS=Salmo salar OX=8030 GN=LOC106601363 PE=4 SV=1
A0A1S3RA71	SALSA NF-kappa-B inhibitor alpha-like OS=Salmo salar OX=8030 GN=LOC106601178 PE=4 SV=1
A0A1S3RAQ0	SALSA son of sevenless homolog 2 OS=Salmo salar OX=8030 GN=sos2 PE=4 SV=1
A0A1S3RB58	SALSA DNA helicase OS=Salmo salar OX=8030 GN=LOC106601412 PE=3 SV=1
A0A1S3RBC2	SALSA deleted in malignant brain tumors 1 protein-like OS=Salmo salar OX=8030 GN=LOC106601384 PE=4 SV=1
A0A1S3RBF1	SALSA phosphoribosyl pyrophosphate synthase-associated protein 1-like OS=Salmo salar OX=8030 GN=LOC106601403 PE=3 SV=1
A0A1S3RBM0	SALSA CDAN1-interacting nuclease 1 OS=Salmo salar OX=8030 GN=cssa01h15orf41 PE=4 SV=1
A0A1S3RBS4	SALSA sterile alpha motif domain-containing protein 9-like OS=Salmo salar OX=8030 GN=LOC106601757 PE=4 SV=1
A0A1S3RBX5	SALSA sterile alpha motif domain-containing protein 9-like OS=Salmo salar OX=8030 GN=LOC106601794 PE=4 SV=1
A0A1S3RBX5	SALSA sterile alpha motif domain-containing protein 9-like OS=Salmo salar OX=8030 GN=LOC106601794 PE=4 SV=1
A0A1S3RC07	SALSA uncharacterized protein LOC106601973 OS=Salmo salar OX=8030 GN=LOC106601973 PE=4 SV=1
A0A1S3RC41	SALSA protein NLRC3-like isoform X1 OS=Salmo salar OX=8030 GN=LOC106602008 PE=3 SV=1
A0A1S3RC72	SALSA uncharacterized protein C17orf53 homolog isoform X1 OS=Salmo salar OX=8030 GN=LOC106601646 PE=4 SV=1
A0A1S3RCG8	SALSA hepatocyte cell adhesion molecule-like OS=Salmo salar OX=8030 GN=LOC106602107 PE=4 SV=1
A0A1S3RCI7	SALSA Tubulin beta chain OS=Salmo salar OX=8030 GN=LOC106601653 PE=3 SV=1
A0A1S3RCQ5	SALSA egl nine homolog 3 OS=Salmo salar OX=8030 GN=egln3 PE=4 SV=1
A0A1S3RDE3	SALSA Elongation factor Tu OS=Salmo salar OX=8030 GN=LOC106601877 PE=3 SV=1
A0A1S3RDG1	SALSA jmjC domain-containing protein 8-like OS=Salmo salar OX=8030 GN=LOC106601894 PE=4 SV=1
A0A1S3RDH0	SALSA acidic leucine-rich nuclear phosphoprotein 32 family member B-like isoform X1 OS=Salmo salar OX=8030 GN=LOC106602332 PE=3 SV=1
A0A1S3RDH0	SALSA acidic leucine-rich nuclear phosphoprotein 32 family member B-like isoform X1 OS=Salmo salar OX=8030 GN=LOC106602332 PE=3 SV=1
A0A1S3RDM6	SALSA dual specificity testis-specific protein kinase 2-like OS=Salmo salar OX=8030 GN=LOC106602228 PE=4 SV=1
A0A1S3RDU8	SALSA acyl-CoA synthetase family member 2, mitochondrial-like OS=Salmo salar OX=8030 GN=LOC106602020 PE=3 SV=1
A0A1S3RDU8	SALSA acyl-CoA synthetase family member 2, mitochondrial-like OS=Salmo salar OX=8030 GN=LOC106602020 PE=3 SV=1
A0A1S3RE09	SALSA UPF0462 protein C4orf33 homolog OS=Salmo salar OX=8030 GN=LOC106602151 PE=4 SV=1
A0A1S3RE85	SALSA tumor suppressor candidate 3 OS=Salmo salar OX=8030 GN=LOC106602198 PE=3 SV=1
A0A1S3REF0	SALSA CD209 antigen-like protein C OS=Salmo salar OX=8030 GN=LOC106602241 PE=4 SV=1
A0A1S3REL3	SALSA C-type lectin domain family 4 member M-like OS=Salmo salar OX=8030 GN=LOC106602245 PE=4 SV=1
A0A1S3RER0	SALSA probable E3 ubiquitin-protein ligase HERC6 OS=Salmo salar OX=8030 GN=LOC106602320 PE=4 SV=1
A0A1S3RF47	SALSA Pre-mRNA-processing factor 19 OS=Salmo salar OX=8030 GN=LOC106602585 PE=3 SV=1
A0A1S3RFQ3	SALSA centrobin-like isoform X3 OS=Salmo salar OX=8030 GN=LOC106602799 PE=4 SV=1
A0A1S3RFY3	SALSA 28S ribosomal protein S17, mitochondrial isoform X1 OS=Salmo salar OX=8030 GN=mrps17 PE=3 SV=1
A0A1S3RG07	SALSA DNA-directed RNA polymerase III subunit RPC9 OS=Salmo salar OX=8030 GN=crcp PE=3 SV=1
A0A1S3RGH7	SALSA SLAM family member 5-like OS=Salmo salar OX=8030 GN=LOC106602655 PE=4 SV=1
A0A1S3RGK3	SALSA mitochondrial ornithine transporter 1 OS=Salmo salar OX=8030 GN=slc25a15 PE=3 SV=1
A0A1S3RGR6	SALSA Meiotic nuclear division protein 1 homolog OS=Salmo salar OX=8030 GN=mnd1 PE=3 SV=1
A0A1S3RH36	SALSA RNA transcription, translation and transport factor protein OS=Salmo salar OX=8030 GN=LOC106603001 PE=3 SV=1
A0A1S3RHD5	SALSA Ribosomal protein S6 kinase OS=Salmo salar OX=8030 GN=LOC106603065 PE=3 SV=1
A0A1S3RHD5	SALSA Ribosomal protein S6 kinase OS=Salmo salar OX=8030 GN=LOC106603065 PE=3 SV=1
A0A1S3RHK0	SALSA Protein-tyrosine sulfotransferase OS=Salmo salar OX=8030 GN=tpst1 PE=3 SV=1
A0A1S3RI51	SALSA translation initiation factor IF-3, mitochondrial OS=Salmo salar OX=8030 GN=mtif3 PE=3 SV=1
A0A1S3RIA0	SALSA cell growth regulator with EF hand domain protein 1-like isoform X2 OS=Salmo salar OX=8030 GN=LOC106603201 PE=4 SV=1
A0A1S3RID0	SALSA chromosome-associated kinesin KIF4-like isoform X2 OS=Salmo salar OX=8030 GN=LOC106603166 PE=4 SV=1
A0A1S3RID5	SALSA ras and Rab interactor 2-like OS=Salmo salar OX=8030 GN=LOC106602976 PE=4 SV=1
A0A1S3RIV6	SALSA Alpha-L-fucosidase OS=Salmo salar OX=8030 GN=LOC106603269 PE=3 SV=1
A0A1S3RIX6	SALSA Galectin OS=Salmo salar OX=8030 GN=LOC106603287 PE=4 SV=1
A0A1S3RJ66	SALSA sororin-like OS=Salmo salar OX=8030 GN=LOC106603131 PE=4 SV=1
A0A1S3RJD6	SALSA mitochondrial uncoupling protein 2 isoform X1 OS=Salmo salar OX=8030 GN=LOC106603348 PE=3 SV=1
A0A1S3RJD6	SALSA mitochondrial uncoupling protein 2 isoform X1 OS=Salmo salar OX=8030 GN=LOC106603348 PE=3 SV=1
A0A1S3RJF0	SALSA Lys-63-specific deubiquitinase OS=Salmo salar OX=8030 GN=LOC106603169 PE=3 SV=1
A0A1S3RJS3	SALSA serrate RNA effector molecule homolog OS=Salmo salar OX=8030 GN=LOC106603397 PE=3 SV=1
A0A1S3RJT2	SALSA transient receptor potential cation channel subfamily V member 1 isoform X2 OS=Salmo salar OX=8030 GN=trpv1 PE=4 SV=1
A0A1S3RJT7	SALSA transmembrane protein 120A isoform X1 OS=Salmo salar OX=8030 GN=t120a PE=3 SV=1
A0A1S3RJV0	SALSA proline-rich protein 11 isoform X1 OS=Salmo salar OX=8030 GN=prr11 PE=4 SV=1
A0A1S3RJX3	SALSA Protein SMG8 OS=Salmo salar OX=8030 GN=LOC106603437 PE=3 SV=1
A0A1S3RK30	SALSA Derlin OS=Salmo salar OX=8030 GN=LOC106603453 PE=3 SV=1
A0A1S3RK58	SALSA DNA repair protein RAD51 homolog 3 OS=Salmo salar OX=8030 GN=rad51c PE=4 SV=1
A0A1S3RKA5	SALSA non-POU domain-containing octamer-binding protein-like isoform X1 OS=Salmo salar OX=8030 GN=LOC106603296 PE=4 SV=1
A0A1S3RKS1	SALSA acetyl-CoA acetyltransferase, mitochondrial OS=Salmo salar OX=8030 GN=acat1 PE=3 SV=1
A0A1S3RKW4	SALSA AP-4 complex subunit mu-1 OS=Salmo salar OX=8030 GN=ap4m1 PE=3 SV=1
A0A1S3RL09	SALSA protein NLRC3-like isoform X2 OS=Salmo salar OX=8030 GN=LOC106603395 PE=4 SV=1
A0A1S3RL81	SALSA hypoxia up-regulated protein 1 OS=Salmo salar OX=8030 GN=LOC100380749 PE=3 SV=1
A0A1S3RLT3	SALSA nuclear receptor corepressor 1-like isoform X4 OS=Salmo salar OX=8030 GN=LOC106603505 PE=3 SV=1
A0A1S3RLZ8	SALSA A-kinase anchor protein 12-like OS=Salmo salar OX=8030 GN=LOC106603498 PE=4 SV=1
A0A1S3RMB1	SALSA Serine/threonine-protein phosphatase OS=Salmo salar OX=8030 GN=LOC106603816 PE=3 SV=1
A0A1S3RMU7	SALSA protein spinster homolog 3-like OS=Salmo salar OX=8030 GN=LOC106603928 PE=3 SV=1
A0A1S3RMX2	SALSA P2X purinoceptor OS=Salmo salar OX=8030 GN=LOC106603936 PE=3 SV=1
A0A1S3RN81	SALSA L-asparaginase-like OS=Salmo salar OX=8030 GN=LOC106603750 PE=4 SV=1
A0A1S3RN87	SALSA uncharacterized protein LOC106603989 OS=Salmo salar OX=8030 GN=LOC106603989 PE=4 SV=1
A0A1S3RNL9	SALSA Enoyl-CoA hydratase OS=Salmo salar OX=8030 GN=LOC106603767 PE=3 SV=1
A0A1S3RNZ1	SALSA DNA-binding protein Ikaros isoform X3 OS=Salmo salar OX=8030 GN=ikzf1 PE=4 SV=1
A0A1S3RP57	SALSA hepatitis A virus cellular receptor 1 homolog OS=Salmo salar OX=8030 GN=LOC106603908 PE=4 SV=1
A0A1S3RPH5	SALSA tetratricopeptide repeat protein 1-like OS=Salmo salar OX=8030 GN=LOC106603910 PE=4 SV=1
A0A1S3RPH8	SALSA uncharacterized protein LOC106604270 isoform X1 OS=Salmo salar OX=8030 GN=LOC106604270 PE=4 SV=1
A0A1S3RPT1	SALSA SLAIN motif-containing protein-like isoform X5 OS=Salmo salar OX=8030 GN=LOC106604327 PE=3 SV=1
A0A1S3RPW8	SALSA heterogeneous nuclear ribonucleoprotein H isoform X1 OS=Salmo salar OX=8030 GN=hnrh1 PE=4 SV=1
A0A1S3RPX7	SALSA uncharacterized protein LOC106604057 isoform X1 OS=Salmo salar OX=8030 GN=LOC106604057 PE=4 SV=1
A0A1S3RPZ1	SALSA thiosulfate sulfurtransferase/rhodanese-like domain-containing protein 1 OS=Salmo salar OX=8030 GN=LOC106604364 PE=4 SV=1
A0A1S3RQ37	SALSA nuclear RNA export factor 1-like isoform X1 OS=Salmo salar OX=8030 GN=LOC106604390 PE=3 SV=1
A0A1S3RQ78	SALSA FAS-associated factor 2 OS=Salmo salar OX=8030 GN=faf2 PE=4 SV=1
A0A1S3RQA1	SALSA 60S ribosomal protein L39 isoform X1 OS=Salmo salar OX=8030 GN=rl39 PE=3 SV=1
A0A1S3RQG3	SALSA cytochrome c oxidase assembly protein COX15 homolog OS=Salmo salar OX=8030 GN=LOC106604458 PE=3 SV=1
A0A1S3RQG7	SALSA Tyrosine-protein kinase OS=Salmo salar OX=8030 GN=btk PE=3 SV=1
A0A1S3RQN1	SALSA ATP synthase subunit O, mitochondrial-like OS=Salmo salar OX=8030 GN=LOC106604209 PE=4 SV=1
A0A1S3RQW1	SALSA vesicular integral-membrane protein VIP36-like isoform X2 OS=Salmo salar OX=8030 GN=LOC106604201 PE=4 SV=1
A0A1S3RQX6	SALSA uncharacterized protein LOC106604207 OS=Salmo salar OX=8030 GN=LOC106604207 PE=4 SV=1
A0A1S3RQZ0	SALSA prominin-1-A-like isoform X2 OS=Salmo salar OX=8030 GN=LOC106604539 PE=3 SV=1
A0A1S3RQZ1	SALSA prominin-1-A-like isoform X8 OS=Salmo salar OX=8030 GN=LOC106604539 PE=3 SV=1
A0A1S3RR04	SALSA N(4)-(Beta-N-acetylglucosaminyl)-L-asparaginase OS=Salmo salar OX=8030 GN=aga PE=3 SV=1
A0A1S3RR18	SALSA protein farnesyltransferase/geranylgeranyltransferase type-1 subunit alpha-like isoform X1 OS=Salmo salar OX=8030 GN=LOC106604549 PE=3 SV=1
A0A1S3RR92	SALSA uncharacterized protein LOC106604275 OS=Salmo salar OX=8030 GN=LOC106604275 PE=4 SV=1
A0A1S3RT05	SALSA uncharacterized protein LOC106604860 isoform X3 OS=Salmo salar OX=8030 GN=LOC106604860 PE=4 SV=1
A0A1S3RT79	SALSA TBC1 domain family member 2A-like isoform X3 OS=Salmo salar OX=8030 GN=LOC106604634 PE=4 SV=1
A0A1S3RTK1	SALSA uncharacterized protein LOC106604981 isoform X1 OS=Salmo salar OX=8030 GN=LOC106604981 PE=4 SV=1
A0A1S3RTM7	SALSA cornichon homolog 4 isoform X1 OS=Salmo salar OX=8030 GN=cnih4 PE=3 SV=1
A0A1S3RTN2	SALSA Ubiquitin carboxyl-terminal hydrolase OS=Salmo salar OX=8030 GN=ubp5 PE=3 SV=1
A0A1S3RTN3	SALSA N-acetylglucosaminyldiphosphodolichol N-acetylglucosaminyltransferase OS=Salmo salar OX=8030 GN=LOC106604701 PE=3 SV=1
A0A1S3RTS8	SALSA Pentaxin OS=Salmo salar OX=8030 GN=LOC106604759 PE=3 SV=1
A0A1S3RTS8	SALSA Pentaxin OS=Salmo salar OX=8030 GN=LOC106604759 PE=3 SV=1
A0A1S3RTT4	SALSA RRP15-like protein OS=Salmo salar OX=8030 GN=LOC106605018 PE=3 SV=1
A0A1S3RTV4	SALSA protein phosphatase Slingshot homolog 3-like OS=Salmo salar OX=8030 GN=LOC106604772 PE=3 SV=1
A0A1S3RTW2	SALSA prolactin regulatory element-binding protein-like isoform X1 OS=Salmo salar OX=8030 GN=LOC106605034 PE=4 SV=1
A0A1S3RU44	SALSA ancient ubiquitous protein 1-like isoform X2 OS=Salmo salar OX=8030 GN=LOC106604766 PE=4 SV=1
A0A1S3RU54	SALSA uncharacterized protein LOC106604769 OS=Salmo salar OX=8030 GN=LOC106604769 PE=4 SV=1
A0A1S3RU66	SALSA placenta-specific protein 9-like OS=Salmo salar OX=8030 GN=LOC106605068 PE=4 SV=1
A0A1S3RU85	SALSA zinc finger protein 432-like isoform X2 OS=Salmo salar OX=8030 GN=LOC106604860 PE=4 SV=1
A0A1S3RUD2	SALSA trans-2-enoyl-CoA reductase, mitochondrial isoform X3 OS=Salmo salar OX=8030 GN=mecr PE=4 SV=1
A0A1S3RUG4	SALSA uncharacterized protein LOC106604897 OS=Salmo salar OX=8030 GN=LOC106604897 PE=4 SV=1
A0A1S3RUI9	SALSA smad nuclear-interacting protein 1-like OS=Salmo salar OX=8030 GN=LOC106605131 PE=4 SV=1
A0A1S3RUP2	SALSA Electron transfer flavoprotein subunit beta OS=Salmo salar OX=8030 GN=LOC106605159 PE=3 SV=1
A0A1S3RUQ7	SALSA cornifelin-like OS=Salmo salar OX=8030 GN=LOC106605178 PE=3 SV=1
A0A1S3RV04	SALSA Protein Spindly OS=Salmo salar OX=8030 GN=spdl1 PE=3 SV=1
A0A1S3RV41	SALSA ras-related protein RABA2a isoform X1 OS=Salmo salar OX=8030 GN=raa2a PE=4 SV=1
A0A1S3RV96	SALSA raftlin-like isoform X1 OS=Salmo salar OX=8030 GN=LOC106605274 PE=3 SV=1
A0A1S3RV97	SALSA G-protein-signaling modulator 2-like OS=Salmo salar OX=8030 GN=LOC106605277 PE=4 SV=1
A0A1S3RVK0	SALSA tyrosine-protein phosphatase non-receptor type 23-like isoform X2 OS=Salmo salar OX=8030 GN=LOC106605337 PE=4 SV=1
A0A1S3RVK7	SALSA receptor-binding cancer antigen expressed on SiSo cells-like OS=Salmo salar OX=8030 GN=LOC106605053 PE=4 SV=1
A0A1S3RVK9	SALSA GA-binding protein subunit beta-1-like isoform X3 OS=Salmo salar OX=8030 GN=LOC106605340 PE=4 SV=1
A0A1S3RVN5	SALSA dynactin subunit 3-like OS=Salmo salar OX=8030 GN=LOC106605350 PE=4 SV=1
A0A1S3RVQ8	SALSA uncharacterized protein LOC106605365 OS=Salmo salar OX=8030 GN=LOC106605365 PE=4 SV=1
A0A1S3RVT0	SALSA cell division cycle-associated protein 3-like OS=Salmo salar OX=8030 GN=LOC106605090 PE=4 SV=1
A0A1S3RVY9	SALSA B-cell receptor CD22-like OS=Salmo salar OX=8030 GN=LOC106605162 PE=4 SV=1
A0A1S3RW39	SALSA Alkyl transferase OS=Salmo salar OX=8030 GN=LOC106605152 PE=3 SV=1
A0A1S3RW39	SALSA Alkyl transferase OS=Salmo salar OX=8030 GN=LOC106605152 PE=3 SV=1
A0A1S3RW61	SALSA heterogeneous nuclear ribonucleoprotein L-like isoform X2 OS=Salmo salar OX=8030 GN=hnrll PE=4 SV=1
A0A1S3RW86	SALSA 26S proteasome AAA-ATPase subunit RPT3 OS=Salmo salar OX=8030 GN=LOC106605234 PE=3 SV=1
A0A1S3RWA9	SALSA probable assembly chaperone of rpl4 isoform X2 OS=Salmo salar OX=8030 GN=LOC106605429 PE=4 SV=1
A0A1S3RWJ5	SALSA rho guanine nucleotide exchange factor 2-like isoform X3 OS=Salmo salar OX=8030 GN=LOC106605464 PE=4 SV=1
A0A1S3RWJ9	SALSA glucocorticoid-induced transcript 1 protein-like isoform X1 OS=Salmo salar OX=8030 GN=LOC106605259 PE=4 SV=1
A0A1S3RWK6	SALSA 2,4-dienoyl-CoA reductase, mitochondrial OS=Salmo salar OX=8030 GN=decr1 PE=4 SV=1
A0A1S3RWP2	SALSA zinc finger protein ZFPM2-like OS=Salmo salar OX=8030 GN=LOC106605482 PE=4 SV=1
A0A1S3RWU5	SALSA Gamma-glutamylcyclotransferase OS=Salmo salar OX=8030 GN=ggct PE=4 SV=1
A0A1S3RWU8	SALSA nucleotide-binding oligomerization domain-containing protein 1-like OS=Salmo salar OX=8030 GN=LOC106605511 PE=4 SV=1
A0A1S3RWV9	SALSA T-cell differentiation antigen CD6-like isoform X2 OS=Salmo salar OX=8030 GN=LOC106605368 PE=4 SV=1
A0A1S3RWZ1	SALSA uncharacterized protein LOC106605384 OS=Salmo salar OX=8030 GN=LOC106605384 PE=4 SV=1
A0A1S3RX28	SALSA CD83 antigen isoform X2 OS=Salmo salar OX=8030 GN=LOC100136479 PE=4 SV=1
A0A1S3RX45	SALSA platelet-activating factor acetylhydrolase IB subunit gamma-like isoform X2 OS=Salmo salar OX=8030 GN=LOC106605558 PE=4 SV=1
A0A1S3RXJ6	SALSA zinc transporter ZIP1-like OS=Salmo salar OX=8030 GN=LOC106605457 PE=4 SV=1
A0A1S3RXS6	SALSA GON-4-like protein isoform X5 OS=Salmo salar OX=8030 GN=LOC106605460 PE=4 SV=1
A0A1S3RY06	SALSA uncharacterized protein LOC106605504 OS=Salmo salar OX=8030 GN=LOC106605504 PE=4 SV=1
A0A1S3RY62	SALSA Protein SMG9 OS=Salmo salar OX=8030 GN=smg9 PE=3 SV=1
A0A1S3RYD2	SALSA C3a anaphylatoxin chemotactic receptor-like OS=Salmo salar OX=8030 GN=LOC106605612 PE=4 SV=1
A0A1S3RYL5	SALSA ribonuclease P protein subunit p25-like OS=Salmo salar OX=8030 GN=LOC106605870 PE=4 SV=1
A0A1S3RYM6	SALSA TBC1 domain family member 15-like OS=Salmo salar OX=8030 GN=LOC106605609 PE=4 SV=1
A0A1S3RYS0	SALSA transmembrane protein 91-like OS=Salmo salar OX=8030 GN=LOC106605631 PE=3 SV=1
A0A1S3RYS5	SALSA neural cell adhesion molecule 1-like isoform X2 OS=Salmo salar OX=8030 GN=LOC106605634 PE=4 SV=1
A0A1S3RYT3	SALSA zinc-binding protein A33-like OS=Salmo salar OX=8030 GN=LOC106605724 PE=4 SV=1
A0A1S3RYT9	SALSA uncharacterized protein LOC106605731 OS=Salmo salar OX=8030 GN=LOC106605731 PE=4 SV=1
A0A1S3RYU6	SALSA uncharacterized protein LOC106605928 isoform X2 OS=Salmo salar OX=8030 GN=LOC106605928 PE=4 SV=1
A0A1S3RZ11	SALSA sialic acid-binding Ig-like lectin 15 OS=Salmo salar OX=8030 GN=LOC106605966 PE=4 SV=1
A0A1S3RZA0	SALSA protein phosphatase 1 regulatory subunit 35-like isoform X2 OS=Salmo salar OX=8030 GN=LOC106606012 PE=4 SV=1
A0A1S3RZB2	SALSA leukocyte receptor cluster member 9-like OS=Salmo salar OX=8030 GN=LOC106605766 PE=4 SV=1
A0A1S3RZT9	SALSA 40S ribosomal protein S27 OS=Salmo salar OX=8030 GN=LOC106605923 PE=3 SV=1
A0A1S3RZV4	SALSA GTP-binding protein 10 isoform X2 OS=Salmo salar OX=8030 GN=gtpba PE=4 SV=1
A0A1S3RZW7	SALSA src-like-adapter isoform X1 OS=Salmo salar OX=8030 GN=LOC106606136 PE=4 SV=1
A0A1S3RZX3	SALSA dysbindin-A-like isoform X1 OS=Salmo salar OX=8030 GN=LOC106606149 PE=3 SV=1
A0A1S3RZY9	SALSA 39S ribosomal protein L13, mitochondrial-like OS=Salmo salar OX=8030 GN=LOC106606163 PE=3 SV=1
A0A1S3RZZ2	SALSA protein phosphatase 1 regulatory subunit 35-like isoform X1 OS=Salmo salar OX=8030 GN=LOC106606012 PE=4 SV=1
A0A1S3S004	SALSA beta-microseminoprotein-like OS=Salmo salar OX=8030 GN=LOC106606171 PE=3 SV=1
A0A1S3S026	SALSA O-acyltransferase OS=Salmo salar OX=8030 GN=LOC106605973 PE=3 SV=1
A0A1S3S086	SALSA ninein-like protein isoform X3 OS=Salmo salar OX=8030 GN=LOC106605994 PE=4 SV=1
A0A1S3S088	SALSA uncharacterized protein LOC106606238 isoform X1 OS=Salmo salar OX=8030 GN=LOC106606238 PE=4 SV=1
A0A1S3S0A2	SALSA ninein-like protein isoform X5 OS=Salmo salar OX=8030 GN=LOC106605994 PE=4 SV=1
A0A1S3S0C5	SALSA Carboxypeptidase Q OS=Salmo salar OX=8030 GN=LOC106606032 PE=4 SV=1
A0A1S3S0K7	SALSA steroid 21-hydroxylase isoform X2 OS=Salmo salar OX=8030 GN=LOC106606086 PE=3 SV=1
A0A1S3S0K7	SALSA steroid 21-hydroxylase isoform X2 OS=Salmo salar OX=8030 GN=LOC106606086 PE=3 SV=1
A0A1S3S0V9	SALSA cytohesin-1-like OS=Salmo salar OX=8030 GN=LOC106606423 PE=4 SV=1
A0A1S3S1M2	SALSA nuclear GTPase SLIP-GC-like OS=Salmo salar OX=8030 GN=LOC106606551 PE=4 SV=1
A0A1S3S1M2	SALSA nuclear GTPase SLIP-GC-like OS=Salmo salar OX=8030 GN=LOC106606551 PE=4 SV=1
A0A1S3S1P2	SALSA Metalloproteinase inhibitor 2 OS=Salmo salar OX=8030 GN=LOC106606432 PE=3 SV=1
A0A1S3S249	SALSA baculoviral IAP repeat-containing protein 6-like isoform X15 OS=Salmo salar OX=8030 GN=LOC106606575 PE=4 SV=1
A0A1S3S274	SALSA serine/threonine-protein kinase/endoribonuclease IRE1-like isoform X2 OS=Salmo salar OX=8030 GN=LOC106606683 PE=4 SV=1
A0A1S3S274	SALSA serine/threonine-protein kinase/endoribonuclease IRE1-like isoform X2 OS=Salmo salar OX=8030 GN=LOC106606683 PE=4 SV=1
A0A1S3S2B6	SALSA collagen alpha-1(XXVIII) chain-like OS=Salmo salar OX=8030 GN=LOC106606710 PE=4 SV=1
A0A1S3S2G0	SALSA interferon-induced protein 44-like OS=Salmo salar OX=8030 GN=LOC106606746 PE=4 SV=1
A0A1S3S2I5	SALSA uncharacterized protein LOC106606764 OS=Salmo salar OX=8030 GN=LOC106606764 PE=4 SV=1
A0A1S3S2I6	SALSA L-methionine (R)-S-oxide reductase OS=Salmo salar OX=8030 GN=LOC106606701 PE=3 SV=1
A0A1S3S2J9	SALSA ATP-dependent Clp protease proteolytic subunit OS=Salmo salar OX=8030 GN=LOC106606781 PE=3 SV=1
A0A1S3S2N0	SALSA ER lumen protein-retaining receptor OS=Salmo salar OX=8030 GN=LOC106606750 PE=3 SV=1
A0A1S3S2N0	SALSA ER lumen protein-retaining receptor OS=Salmo salar OX=8030 GN=LOC106606750 PE=3 SV=1
A0A1S3S2T1	SALSA hydroxyacylglutathione hydrolase, mitochondrial isoform X1 OS=Salmo salar OX=8030 GN=LOC106606699 PE=3 SV=1
A0A1S3S330	SALSA Coronin OS=Salmo salar OX=8030 GN=cor1a PE=3 SV=1
A0A1S3S3A3	SALSA Eukaryotic translation initiation factor 3 subunit D OS=Salmo salar OX=8030 GN=LOC106606913 PE=3 SV=1
A0A1S3S3A3	SALSA Eukaryotic translation initiation factor 3 subunit D OS=Salmo salar OX=8030 GN=LOC106606913 PE=3 SV=1
A0A1S3S3X4	SALSA Transcription factor jun-B OS=Salmo salar OX=8030 GN=LOC106607038 PE=3 SV=1
A0A1S3S3Y9	SALSA Protein KRI1 homolog OS=Salmo salar OX=8030 GN=LOC100286593 PE=3 SV=1
A0A1S3S3Z2	SALSA Kinetochore protein Spc24 OS=Salmo salar OX=8030 GN=LOC106607046 PE=3 SV=1
A0A1S3S3Z2	SALSA Kinetochore protein Spc24 OS=Salmo salar OX=8030 GN=LOC106607046 PE=3 SV=1
A0A1S3S3Z8	SALSA ankyrin repeat domain-containing protein 54-like OS=Salmo salar OX=8030 GN=LOC106607054 PE=4 SV=1
A0A1S3S412	SALSA phosphoinositide 3-kinase regulatory subunit 6-like isoform X1 OS=Salmo salar OX=8030 GN=LOC106607060 PE=4 SV=1
A0A1S3S424	SALSA Importin subunit alpha OS=Salmo salar OX=8030 GN=LOC106607066 PE=3 SV=1
A0A1S3S424	SALSA Importin subunit alpha OS=Salmo salar OX=8030 GN=LOC106607066 PE=3 SV=1
A0A1S3S4B2	SALSA integrator complex subunit 1-like OS=Salmo salar OX=8030 GN=LOC106607114 PE=4 SV=1
A0A1S3S4F9	SALSA ER lumen protein-retaining receptor OS=Salmo salar OX=8030 GN=LOC106607138 PE=3 SV=1
A0A1S3S4G7	SALSA interferon-induced very large GTPase 1-like OS=Salmo salar OX=8030 GN=LOC106607153 PE=3 SV=1
A0A1S3S4L4	SALSA hsc70-interacting protein-like isoform X1 OS=Salmo salar OX=8030 GN=LOC106607171 PE=3 SV=1
A0A1S3S4T3	SALSA zinc finger protein OZF-like OS=Salmo salar OX=8030 GN=LOC106607165 PE=4 SV=1
A0A1S3S5E0	SALSA RING-type E3 ubiquitin transferase OS=Salmo salar OX=8030 GN=LOC106607261 PE=4 SV=1
A0A1S3S5E0	SALSA RING-type E3 ubiquitin transferase OS=Salmo salar OX=8030 GN=LOC106607261 PE=4 SV=1
A0A1S3S5F3	SALSA dnaJ homolog subfamily C member 7-like isoform X1 OS=Salmo salar OX=8030 GN=LOC106607285 PE=4 SV=1
A0A1S3S5P6	SALSA apoptosis regulator BAX-like OS=Salmo salar OX=8030 GN=LOC106607328 PE=3 SV=1
A0A1S3S5W8	SALSA 3-phosphoinositide-dependent protein kinase 1 OS=Salmo salar OX=8030 GN=LOC106607353 PE=3 SV=1
A0A1S3S5W9	SALSA uncharacterized protein LOC106607365 OS=Salmo salar OX=8030 GN=LOC106607365 PE=3 SV=1
A0A1S3S654	SALSA Junction plakoglobin OS=Salmo salar OX=8030 GN=LOC106607413 PE=3 SV=1
A0A1S3S660	SALSA uncharacterized protein LOC106607422 isoform X2 OS=Salmo salar OX=8030 GN=LOC106607422 PE=4 SV=1
A0A1S3S677	SALSA peroxisomal membrane protein PMP34-like isoform X1 OS=Salmo salar OX=8030 GN=LOC106607431 PE=3 SV=1
A0A1S3S688	SALSA nuclear body protein SP140-like protein OS=Salmo salar OX=8030 GN=LOC106607432 PE=4 SV=1
A0A1S3S6L2	SALSA male-specific lethal 1-like 1 OS=Salmo salar OX=8030 GN=LOC106607497 PE=4 SV=1
A0A1S3S757	SALSA vps20-associated 1 like 1 isoform X2 OS=Salmo salar OX=8030 GN=LOC100194664 PE=3 SV=1
A0A1S3S782	SALSA Katanin p60 ATPase-containing subunit A1 OS=Salmo salar OX=8030 GN=katna1 PE=3 SV=1
A0A1S3S7H7	SALSA cell division cycle-associated protein 4-like isoform X3 OS=Salmo salar OX=8030 GN=LOC106607648 PE=4 SV=1
A0A1S3S7K8	SALSA TATA box-binding protein-associated factor 1B OS=Salmo salar OX=8030 GN=LOC106607661 PE=3 SV=1
A0A1S3S7L8	SALSA ribonucleoside-diphosphate reductase subunit M2 OS=Salmo salar OX=8030 GN=rrm2 PE=3 SV=1
A0A1S3S7P6	SALSA crooked neck-like protein 1 OS=Salmo salar OX=8030 GN=LOC106607683 PE=4 SV=1
A0A1S3S7U3	SALSA sorting nexin-14-like isoform X6 OS=Salmo salar OX=8030 GN=LOC106607698 PE=3 SV=1
A0A1S3S875	SALSA lethal(3)malignant brain tumor-like protein 3 OS=Salmo salar OX=8030 GN=LOC106607759 PE=4 SV=1
A0A1S3S8H8	SALSA Coiled-coil domain-containing protein 25 OS=Salmo salar OX=8030 GN=ccdc25 PE=3 SV=1
A0A1S3S8H8	SALSA Coiled-coil domain-containing protein 25 OS=Salmo salar OX=8030 GN=ccdc25 PE=3 SV=1
A0A1S3S8I7	SALSA lymphokine-activated killer T-cell-originated protein kinase homolog OS=Salmo salar OX=8030 GN=LOC106607811 PE=4 SV=1
A0A1S3S8M7	SALSA cyclin-dependent kinase 1-like OS=Salmo salar OX=8030 GN=LOC106607826 PE=3 SV=1
A0A1S3S8R6	SALSA uncharacterized protein LOC106607840 OS=Salmo salar OX=8030 GN=LOC106607840 PE=4 SV=1
A0A1S3S8W6	SALSA kinesin-like protein KIF11 OS=Salmo salar OX=8030 GN=LOC106607864 PE=4 SV=1
A0A1S3S906	SALSA uncharacterized protein LOC106607882 OS=Salmo salar OX=8030 GN=LOC106607882 PE=4 SV=1
A0A1S3S912	SALSA uncharacterized protein LOC106607886 isoform X1 OS=Salmo salar OX=8030 GN=LOC106607886 PE=4 SV=1
A0A1S3S919	SALSA DNA repair protein RAD51 homolog OS=Salmo salar OX=8030 GN=LOC106607888 PE=3 SV=1
A0A1S3S9C2	SALSA Cyclin-C OS=Salmo salar OX=8030 GN=LOC106607947 PE=3 SV=1
A0A1S3S9E6	SALSA polyphosphoinositide phosphatase OS=Salmo salar OX=8030 GN=fig4 PE=4 SV=1
A0A1S3S9H5	SALSA Cilia- and flagella-associated protein 36 OS=Salmo salar OX=8030 GN=LOC106607969 PE=3 SV=1
A0A1S3S9K8	SALSA ankyrin repeat and SOCS box protein 2-like isoform X1 OS=Salmo salar OX=8030 GN=LOC106607989 PE=4 SV=1
A0A1S3S9U5	SALSA dynein light chain Tctex-type 1 isoform X1 OS=Salmo salar OX=8030 GN=dynlt1 PE=3 SV=1
A0A1S3S9W4	SALSA echinoderm microtubule-associated protein-like 6 isoform X6 OS=Salmo salar OX=8030 GN=LOC106608004 PE=3 SV=1
A0A1S3SA95	SALSA actin-related protein 10-like isoform X1 OS=Salmo salar OX=8030 GN=LOC106608088 PE=3 SV=1
A0A1S3SAT7	SALSA 26S protease regulatory subunit 10B-like OS=Salmo salar OX=8030 GN=LOC106608168 PE=3 SV=1
A0A1S3SB50	SALSA cell death regulator Aven OS=Salmo salar OX=8030 GN=aven PE=4 SV=1
A0A1S3SBB7	SALSA translation initiation factor eIF-2B subunit beta-like OS=Salmo salar OX=8030 GN=LOC106608291 PE=3 SV=1
A0A1S3SBE3	SALSA ATP-binding cassette sub-family D member 4 OS=Salmo salar OX=8030 GN=abcd4 PE=4 SV=1
A0A1S3SBS6	SALSA eukaryotic translation initiation factor 4E type 2-like OS=Salmo salar OX=8030 GN=LOC106608398 PE=3 SV=1
A0A1S3SBV8	SALSA 40S ribosomal protein S24 OS=Salmo salar OX=8030 GN=LOC106608423 PE=3 SV=1
A0A1S3SBX0	SALSA uncharacterized protein LOC106608435 OS=Salmo salar OX=8030 GN=LOC106608435 PE=4 SV=1
A0A1S3SBZ6	SALSA breast cancer metastasis-suppressor 1 homolog OS=Salmo salar OX=8030 GN=LOC106608459 PE=4 SV=1
A0A1S3SCD7	SALSA small integral membrane protein 20 OS=Salmo salar OX=8030 GN=smim20 PE=4 SV=1
A0A1S3SCV9	SALSA putative GPI-anchored protein PB15E9.01c OS=Salmo salar OX=8030 GN=LOC106608631 PE=4 SV=1
A0A1S3SCW6	SALSA spermatogenesis associated 6-like protein OS=Salmo salar OX=8030 GN=LOC106608638 PE=3 SV=1
A0A1S3SDF0	SALSA tumor necrosis factor ligand superfamily member 12-like OS=Salmo salar OX=8030 GN=LOC106608761 PE=3 SV=1
A0A1S3SDM7	SALSA endonuclease domain-containing 1 protein-like OS=Salmo salar OX=8030 GN=LOC106608812 PE=4 SV=1
A0A1S3SDQ9	SALSA tetratricopeptide repeat protein 5-like isoform X2 OS=Salmo salar OX=8030 GN=LOC106608832 PE=4 SV=1
A0A1S3SDT0	SALSA matrix metalloproteinase-14-like OS=Salmo salar OX=8030 GN=LOC106608848 PE=3 SV=1
A0A1S3SDU0	SALSA dehydrogenase/reductase SDR family member 4-like OS=Salmo salar OX=8030 GN=LOC106608855 PE=4 SV=1
A0A1S3SDV1	SALSA 15-oxoprostaglandin 13-reductase OS=Salmo salar OX=8030 GN=LOC106608861 PE=3 SV=1
A0A1S3SDY0	SALSA kynurenine/alpha-aminoadipate aminotransferase, mitochondrial OS=Salmo salar OX=8030 GN=aadat PE=4 SV=1
A0A1S3SEP8	SALSA leukotriene B4 receptor 1-like OS=Salmo salar OX=8030 GN=LOC106608999 PE=3 SV=1
A0A1S3SEV4	SALSA cysteine and histidine-rich domain-containing protein 1-like OS=Salmo salar OX=8030 GN=LOC106609053 PE=4 SV=1
A0A1S3SF13	SALSA Oligosaccharyltransferase complex subunit OS=Salmo salar OX=8030 GN=LOC106609071 PE=3 SV=1
A0A1S3SF67	SALSA uncharacterized protein LOC106609103 isoform X4 OS=Salmo salar OX=8030 GN=LOC106609103 PE=4 SV=1
A0A1S3SF67	SALSA uncharacterized protein LOC106609103 isoform X4 OS=Salmo salar OX=8030 GN=LOC106609103 PE=4 SV=1
A0A1S3SF67	SALSA uncharacterized protein LOC106609103 isoform X4 OS=Salmo salar OX=8030 GN=LOC106609103 PE=4 SV=1
A0A1S3SF67	SALSA uncharacterized protein LOC106609103 isoform X4 OS=Salmo salar OX=8030 GN=LOC106609103 PE=4 SV=1
A0A1S3SF67	SALSA uncharacterized protein LOC106609103 isoform X4 OS=Salmo salar OX=8030 GN=LOC106609103 PE=4 SV=1
A0A1S3SFB4	SALSA uncharacterized protein C12orf40 homolog isoform X3 OS=Salmo salar OX=8030 GN=cssa07h12orf40 PE=4 SV=1
A0A1S3SFD9	SALSA lamina-associated polypeptide 2, isoform beta-like isoform X8 OS=Salmo salar OX=8030 GN=LOC106609124 PE=3 SV=1
A0A1S3SFG0	SALSA calumenin-A-like isoform X1 OS=Salmo salar OX=8030 GN=LOC106609130 PE=3 SV=1
A0A1S3SFH0	SALSA interferon regulatory factor 5-like isoform X3 OS=Salmo salar OX=8030 GN=LOC106609132 PE=4 SV=1
A0A1S3SFI2	SALSA V-type proton ATPase subunit F OS=Salmo salar OX=8030 GN=LOC106609141 PE=3 SV=1
A0A1S3SFI4	SALSA poly [ADP-ribose] polymerase 12-like OS=Salmo salar OX=8030 GN=LOC106609149 PE=3 SV=1
A0A1S3SFM3	SALSA DENN domain-containing protein 11 OS=Salmo salar OX=8030 GN=LOC106609175 PE=3 SV=1
A0A1S3SFV4	SALSA octapeptide-repeat protein T2-like OS=Salmo salar OX=8030 GN=LOC106609215 PE=4 SV=1
A0A1S3SGA5	SALSA Splicing factor 45 OS=Salmo salar OX=8030 GN=rbm17 PE=4 SV=1
A0A1S3SGD4	SALSA Protein MCM10 homolog OS=Salmo salar OX=8030 GN=mcm10 PE=3 SV=1
A0A1S3SGW7	SALSA glycosyltransferase 8 domain-containing protein 2 OS=Salmo salar OX=8030 GN=glt8d2 PE=4 SV=1
A0A1S3SGW8	SALSA endoplasmin-like OS=Salmo salar OX=8030 GN=LOC106609356 PE=3 SV=1
A0A1S3SH24	SALSA poly [ADP-ribose] polymerase 12-like OS=Salmo salar OX=8030 GN=LOC106609386 PE=3 SV=1
A0A1S3SHJ1	SALSA ubl carboxyl-terminal hydrolase 18-like isoform X2 OS=Salmo salar OX=8030 GN=LOC106609458 PE=4 SV=1
A0A1S3SHK5	SALSA V-type proton ATPase subunit E 1-like OS=Salmo salar OX=8030 GN=LOC106609471 PE=3 SV=1
A0A1S3SHS4	SALSA GAS2-like protein 3 OS=Salmo salar OX=8030 GN=LOC106609514 PE=4 SV=1
A0A1S3SHV8	SALSA periodic tryptophan protein 1 homolog OS=Salmo salar OX=8030 GN=LOC106609530 PE=4 SV=1
A0A1S3SHZ3	SALSA angiopoietin-related protein 5-like OS=Salmo salar OX=8030 GN=LOC106609550 PE=4 SV=1
A0A1S3SHZ3	SALSA angiopoietin-related protein 5-like OS=Salmo salar OX=8030 GN=LOC106609550 PE=4 SV=1
A0A1S3SI06	SALSA probable tubulin polyglutamylase TTLL1 OS=Salmo salar OX=8030 GN=LOC100380708 PE=3 SV=1
A0A1S3SID8	SALSA Staphylococcal nuclease domain-containing protein 1 OS=Salmo salar OX=8030 GN=LOC106609656 PE=4 SV=1
A0A1S3SID8	SALSA Staphylococcal nuclease domain-containing protein 1 OS=Salmo salar OX=8030 GN=LOC106609656 PE=4 SV=1
A0A1S3SIH6	SALSA calcium and integrin-binding family member 2-like OS=Salmo salar OX=8030 GN=LOC106609698 PE=4 SV=1
A0A1S3SII5	SALSA Isocitrate dehydrogenase [NAD] subunit, mitochondrial OS=Salmo salar OX=8030 GN=idh3a PE=3 SV=1
A0A1S3SII5	SALSA Isocitrate dehydrogenase [NAD] subunit, mitochondrial OS=Salmo salar OX=8030 GN=idh3a PE=3 SV=1
A0A1S3SIJ2	SALSA zinc finger protein 14-like isoform X1 OS=Salmo salar OX=8030 GN=LOC106609707 PE=4 SV=1
A0A1S3SJ97	SALSA transmembrane protein 109-like OS=Salmo salar OX=8030 GN=LOC106609895 PE=4 SV=1
A0A1S3SJB3	SALSA pleiotropic regulator 1-like OS=Salmo salar OX=8030 GN=LOC106609911 PE=3 SV=1
A0A1S3SJC1	SALSA uncharacterized protein LOC106609917 OS=Salmo salar OX=8030 GN=LOC106609917 PE=4 SV=1
A0A1S3SJE0	SALSA protein FRG1-like OS=Salmo salar OX=8030 GN=LOC106609940 PE=3 SV=1
A0A1S3SJE3	SALSA pericentriolar material 1 protein-like isoform X2 OS=Salmo salar OX=8030 GN=LOC106609941 PE=4 SV=1
A0A1S3SJH0	SALSA N-acyl-aromatic-L-amino acid amidohydrolase (Carboxylate-forming) B-like OS=Salmo salar OX=8030 GN=LOC106609950 PE=3 SV=1
A0A1S3SJS7	SALSA arfaptin-1-like isoform X3 OS=Salmo salar OX=8030 GN=LOC106610019 PE=4 SV=1
A0A1S3SK42	SALSA zinc finger protein 143-like isoform X2 OS=Salmo salar OX=8030 GN=LOC106610078 PE=4 SV=1
A0A1S3SK58	SALSA neurotrophin receptor-interacting factor 1-like isoform X1 OS=Salmo salar OX=8030 GN=LOC106610088 PE=4 SV=1
A0A1S3SK58	SALSA neurotrophin receptor-interacting factor 1-like isoform X1 OS=Salmo salar OX=8030 GN=LOC106610088 PE=4 SV=1
A0A1S3SK76	SALSA zinc finger protein with KRAB and SCAN domains 1-like OS=Salmo salar OX=8030 GN=LOC106610097 PE=4 SV=1
A0A1S3SKX7	SALSA chromo domain-containing protein cec-1-like OS=Salmo salar OX=8030 GN=LOC106610265 PE=4 SV=1
A0A1S3SKY3	SALSA acidic leucine-rich nuclear phosphoprotein 32 family member B-like isoform X1 OS=Salmo salar OX=8030 GN=LOC106610272 PE=3 SV=1
A0A1S3SKY3	SALSA acidic leucine-rich nuclear phosphoprotein 32 family member B-like isoform X1 OS=Salmo salar OX=8030 GN=LOC106610272 PE=3 SV=1
A0A1S3SKZ6	SALSA Fatty acid synthase OS=Salmo salar OX=8030 GN=LOC106610271 PE=4 SV=1
A0A1S3SL13	SALSA probable E3 ubiquitin-protein ligase HERC3 OS=Salmo salar OX=8030 GN=LOC106610286 PE=4 SV=1
A0A1S3SL13	SALSA probable E3 ubiquitin-protein ligase HERC3 OS=Salmo salar OX=8030 GN=LOC106610286 PE=4 SV=1
A0A1S3SL53	SALSA Calcium uniporter protein OS=Salmo salar OX=8030 GN=LOC106610305 PE=3 SV=1
A0A1S3SL92	SALSA Complex I-B17 OS=Salmo salar OX=8030 GN=LOC106610322 PE=3 SV=1
A0A1S3SLA0	SALSA uncharacterized protein LOC106610327 OS=Salmo salar OX=8030 GN=LOC106610327 PE=3 SV=1
A0A1S3SLA0	SALSA uncharacterized protein LOC106610327 OS=Salmo salar OX=8030 GN=LOC106610327 PE=3 SV=1
A0A1S3SLA0	SALSA uncharacterized protein LOC106610327 OS=Salmo salar OX=8030 GN=LOC106610327 PE=3 SV=1
A0A1S3SLF3	SALSA Poly [ADP-ribose] polymerase OS=Salmo salar OX=8030 GN=LOC106610369 PE=3 SV=1
A0A1S3SLF7	SALSA protein FAM104A-like OS=Salmo salar OX=8030 GN=LOC106610375 PE=4 SV=1
A0A1S3SLK1	SALSA zinc finger protein 2-like isoform X3 OS=Salmo salar OX=8030 GN=LOC106610389 PE=4 SV=1
A0A1S3SLK4	SALSA zinc finger protein 135-like isoform X1 OS=Salmo salar OX=8030 GN=LOC106610389 PE=4 SV=1
A0A1S3SLK5	SALSA zinc finger protein 502-like isoform X2 OS=Salmo salar OX=8030 GN=LOC106610390 PE=4 SV=1
A0A1S3SLR1	SALSA CD209 antigen-like protein C isoform X3 OS=Salmo salar OX=8030 GN=LOC106610443 PE=4 SV=1
A0A1S3SLS1	SALSA semaphorin-4F-like OS=Salmo salar OX=8030 GN=LOC106610434 PE=4 SV=1
A0A1S3SLS1	SALSA semaphorin-4F-like OS=Salmo salar OX=8030 GN=LOC106610434 PE=4 SV=1
A0A1S3SLT2	SALSA C-type lectin domain family 4 member E-like isoform X2 OS=Salmo salar OX=8030 GN=LOC106610446 PE=4 SV=1
A0A1S3SLT5	SALSA C-type lectin domain family 4 member F-like OS=Salmo salar OX=8030 GN=LOC106610444 PE=4 SV=1
A0A1S3SLT7	SALSA interferon-induced very large GTPase 1-like OS=Salmo salar OX=8030 GN=LOC106610457 PE=3 SV=1
A0A1S3SLT8	SALSA C-type lectin domain family 4 member E-like OS=Salmo salar OX=8030 GN=LOC106610449 PE=4 SV=1
A0A1S3SLV5	SALSA uncharacterized protein LOC106610471 isoform X2 OS=Salmo salar OX=8030 GN=LOC106610471 PE=4 SV=1
A0A1S3SM24	SALSA zinc finger and SCAN domain-containing protein 12-like OS=Salmo salar OX=8030 GN=LOC106610535 PE=4 SV=1
A0A1S3SM41	SALSA sodium channel and clathrin linker 1-like OS=Salmo salar OX=8030 GN=LOC106610543 PE=4 SV=1
A0A1S3SMH4	SALSA MAPK/MAK/MRK overlapping kinase-like isoform X5 OS=Salmo salar OX=8030 GN=LOC106610632 PE=4 SV=1
A0A1S3SML0	SALSA ESCRT-II complex subunit VPS25 OS=Salmo salar OX=8030 GN=LOC106610650 PE=3 SV=1
A0A1S3SML2	SALSA rho GTPase-activating protein 27-like isoform X2 OS=Salmo salar OX=8030 GN=LOC106610657 PE=4 SV=1
A0A1S3SMV5	SALSA antimicrobial peptide NK-lysin-like OS=Salmo salar OX=8030 GN=LOC106610706 PE=4 SV=1
A0A1S3SNH0	SALSA Histone deacetylase OS=Salmo salar OX=8030 GN=LOC106610811 PE=3 SV=1
A0A1S3SNK2	SALSA zinc finger protein 180-like OS=Salmo salar OX=8030 GN=LOC106610832 PE=4 SV=1
A0A1S3SNM7	SALSA rho GTPase-activating protein 11A-like isoform X2 OS=Salmo salar OX=8030 GN=LOC106610844 PE=4 SV=1
A0A1S3SNR1	SALSA phospholipase D4-like OS=Salmo salar OX=8030 GN=LOC106610861 PE=3 SV=1
A0A1S3SNY0	SALSA Pre-mRNA-splicing factor SYF2 OS=Salmo salar OX=8030 GN=LOC106610898 PE=3 SV=1
A0A1S3SNZ2	SALSA Cytoplasmic dynein 2 light intermediate chain 1 OS=Salmo salar OX=8030 GN=dync2li1 PE=3 SV=1
A0A1S3SP02	SALSA Chloride intracellular channel protein OS=Salmo salar OX=8030 GN=clic5 PE=3 SV=1
A0A1S3SP03	SALSA Ubiquinone biosynthesis monooxygenase COQ6, mitochondrial OS=Salmo salar OX=8030 GN=coq6 PE=3 SV=1
A0A1S3SP59	SALSA transcription initiation protein SPT3 homolog OS=Salmo salar OX=8030 GN=supt3h PE=4 SV=1
A0A1S3SP69	SALSA thioredoxin-related transmembrane protein 1-like OS=Salmo salar OX=8030 GN=LOC106610949 PE=4 SV=1
A0A1S3SPF3	SALSA CDK-activating kinase assembly factor MAT1 OS=Salmo salar OX=8030 GN=mnat1 PE=4 SV=1
A0A1S3SPG3	SALSA transforming acidic coiled-coil-containing protein 3-like isoform X2 OS=Salmo salar OX=8030 GN=LOC106610986 PE=3 SV=1
A0A1S3SPJ1	SALSA Polo-like kinase 4 OS=Salmo salar OX=8030 GN=LOC106610996 PE=4 SV=1
A0A1S3SPQ2	SALSA protein FAM161B-like OS=Salmo salar OX=8030 GN=LOC106611030 PE=3 SV=1
A0A1S3SPT5	SALSA Acylphosphatase OS=Salmo salar OX=8030 GN=acyp1 PE=3 SV=1
A0A1S3SPX4	SALSA protein angel homolog 1-like isoform X2 OS=Salmo salar OX=8030 GN=LOC106611057 PE=4 SV=1
A0A1S3SQ06	SALSA piggyBac transposable element-derived protein 4-like OS=Salmo salar OX=8030 GN=LOC106611080 PE=4 SV=1
A0A1S3SQ06	SALSA piggyBac transposable element-derived protein 4-like OS=Salmo salar OX=8030 GN=LOC106611080 PE=4 SV=1
A0A1S3SQ06	SALSA piggyBac transposable element-derived protein 4-like OS=Salmo salar OX=8030 GN=LOC106611080 PE=4 SV=1
A0A1S3SQ06	SALSA piggyBac transposable element-derived protein 4-like OS=Salmo salar OX=8030 GN=LOC106611080 PE=4 SV=1
A0A1S3SQ66	SALSA BEN domain-containing protein 3-like OS=Salmo salar OX=8030 GN=LOC106611127 PE=4 SV=1
A0A1S3SQ75	SALSA HCLS1-binding protein 3 OS=Salmo salar OX=8030 GN=hs1bp3 PE=4 SV=1
A0A1S3SQA2	SALSA uncharacterized protein LOC106611146 OS=Salmo salar OX=8030 GN=LOC106611146 PE=4 SV=1
A0A1S3SQE7	SALSA 26S protease regulatory subunit 4 OS=Salmo salar OX=8030 GN=psmc1 PE=3 SV=1
A0A1S3SQH2	SALSA uncharacterized protein LOC106611174 OS=Salmo salar OX=8030 GN=LOC106611174 PE=4 SV=1
A0A1S3SQH2	SALSA uncharacterized protein LOC106611174 OS=Salmo salar OX=8030 GN=LOC106611174 PE=4 SV=1
A0A1S3SQJ5	SALSA apoptosis-stimulating of p53 protein 1-like isoform X1 OS=Salmo salar OX=8030 GN=LOC106611188 PE=4 SV=1
A0A1S3SQP6	SALSA cytoplasmic dynein 1 heavy chain 1 isoform X1 OS=Salmo salar OX=8030 GN=dync1h1 PE=3 SV=1
A0A1S3SQX0	SALSA mitogen-activated protein kinase kinase kinase 4-like isoform X1 OS=Salmo salar OX=8030 GN=LOC106611248 PE=4 SV=1
A0A1S3SRK3	SALSA Centromere protein O OS=Salmo salar OX=8030 GN=LOC106611350 PE=3 SV=1
A0A1S3SRP0	SALSA uncharacterized protein LOC106611372 OS=Salmo salar OX=8030 GN=LOC106611372 PE=4 SV=1
A0A1S3SRP0	SALSA uncharacterized protein LOC106611372 OS=Salmo salar OX=8030 GN=LOC106611372 PE=4 SV=1
A0A1S3SRV3	SALSA solute carrier family 22 member 13-like isoform X3 OS=Salmo salar OX=8030 GN=LOC106611409 PE=4 SV=1
A0A1S3SRY6	SALSA AP-5 complex subunit sigma-1 OS=Salmo salar OX=8030 GN=ap5s1 PE=4 SV=1
A0A1S3SS73	SALSA nucleolar and spindle-associated protein 1-like isoform X1 OS=Salmo salar OX=8030 GN=LOC106611473 PE=3 SV=1
A0A1S3SSC1	SALSA 52 kDa repressor of the inhibitor of the protein kinase-like OS=Salmo salar OX=8030 GN=LOC106611498 PE=4 SV=1
A0A1S3SSE0	SALSA mediator of RNA polymerase II transcription subunit 12 OS=Salmo salar OX=8030 GN=LOC106611503 PE=3 SV=1
A0A1S3SSR1	SALSA Complex I-MWFE OS=Salmo salar OX=8030 GN=LOC106611562 PE=3 SV=1
A0A1S3SSX6	SALSA proteinase-activated receptor 4-like OS=Salmo salar OX=8030 GN=LOC106611590 PE=3 SV=1
A0A1S3STC1	SALSA selenoprotein H-like OS=Salmo salar OX=8030 GN=LOC106611674 PE=4 SV=1
A0A1S3STF6	SALSA Tubulin beta chain OS=Salmo salar OX=8030 GN=tbb2c PE=3 SV=1
A0A1S3STM5	SALSA mid1-interacting protein 1-like OS=Salmo salar OX=8030 GN=LOC106611710 PE=3 SV=1
A0A1S3STR9	SALSA Phosphatidylinositol-3,4,5-trisphosphate 5-phosphatase OS=Salmo salar OX=8030 GN=LOC106611739 PE=3 SV=1
A0A1S3STU7	SALSA solute carrier family 25 member 43-like OS=Salmo salar OX=8030 GN=LOC106611748 PE=3 SV=1
A0A1S3STW9	SALSA sestrin-3-like OS=Salmo salar OX=8030 GN=LOC106611768 PE=3 SV=1
A0A1S3SUM4	SALSA protein FAM196B-like isoform X1 OS=Salmo salar OX=8030 GN=LOC106611909 PE=4 SV=1
A0A1S3SUN9	SALSA Ribonuclease H OS=Salmo salar OX=8030 GN=LOC106611918 PE=3 SV=1
A0A1S3SUX2	SALSA Histone deacetylase OS=Salmo salar OX=8030 GN=hdac3 PE=3 SV=1
A0A1S3SV92	SALSA Centromere protein U OS=Salmo salar OX=8030 GN=LOC106612016 PE=3 SV=1
A0A1S3SVH4	SALSA hyaluronan mediated motility receptor OS=Salmo salar OX=8030 GN=hmmr PE=4 SV=1
A0A1S3SVH4	SALSA hyaluronan mediated motility receptor OS=Salmo salar OX=8030 GN=hmmr PE=4 SV=1
A0A1S3SVP0	SALSA tetratricopeptide repeat protein 9C-like OS=Salmo salar OX=8030 GN=LOC106612091 PE=4 SV=1
A0A1S3SW32	SALSA disintegrin and metalloproteinase domain-containing protein 19-like isoform X2 OS=Salmo salar OX=8030 GN=LOC106612150 PE=4 SV=1
A0A1S3SW78	SALSA moesin-like OS=Salmo salar OX=8030 GN=LOC106612182 PE=4 SV=1
A0A1S3SWA7	SALSA sterol-4-alpha-carboxylate 3-dehydrogenase, decarboxylating-like OS=Salmo salar OX=8030 GN=LOC106612199 PE=3 SV=1
A0A1S3SWF5	SALSA Glucosamine-6-phosphate isomerase OS=Salmo salar OX=8030 GN=LOC106612224 PE=3 SV=1
A0A1S3SWU6	SALSA ES1 protein homolog, mitochondrial-like OS=Salmo salar OX=8030 GN=LOC106612300 PE=4 SV=1
A0A1S3SX14	SALSA ADP-ribosylation factor-like protein 3 isoform X1 OS=Salmo salar OX=8030 GN=arl3 PE=3 SV=1
A0A1S3SX20	SALSA autophagy-related protein 16-1-like OS=Salmo salar OX=8030 GN=LOC106612360 PE=4 SV=1
A0A1S3SXA7	SALSA transmembrane protein 160 OS=Salmo salar OX=8030 GN=tmem160 PE=4 SV=1
A0A1S3SXL4	SALSA layilin OS=Salmo salar OX=8030 GN=layn PE=4 SV=1
A0A1S3SXW0	SALSA Nuclear apoptosis-inducing factor 1 OS=Salmo salar OX=8030 GN=LOC100194580 PE=3 SV=1
A0A1S3SY59	SALSA upstream stimulatory factor 1-like isoform X4 OS=Salmo salar OX=8030 GN=LOC106612551 PE=4 SV=1
A0A1S3SYM2	SALSA bifunctional polynucleotide phosphatase/kinase-like OS=Salmo salar OX=8030 GN=LOC106612627 PE=4 SV=1
A0A1S3SZ17	SALSA cytochrome P450 2M1-like OS=Salmo salar OX=8030 GN=LOC106612692 PE=3 SV=1
A0A1S3SZ77	SALSA Biogenesis of lysosome-related organelles complex 1 subunit 3 OS=Salmo salar OX=8030 GN=LOC106612721 PE=3 SV=1
A0A1S3SZ78	SALSA uncharacterized protein LOC106612720 OS=Salmo salar OX=8030 GN=LOC106612720 PE=4 SV=1
A0A1S3SZI4	SALSA Glyoxalase domain-containing protein 4 OS=Salmo salar OX=8030 GN=LOC106612786 PE=3 SV=1
A0A1S3SZK6	SALSA synergin gamma-like isoform X8 OS=Salmo salar OX=8030 GN=LOC106612791 PE=4 SV=1
A0A1S3SZQ9	SALSA O-phosphoserine phosphohydrolase OS=Salmo salar OX=8030 GN=LOC106612829 PE=3 SV=1
A0A1S3SZR0	SALSA T-complex protein 1 subunit zeta OS=Salmo salar OX=8030 GN=LOC106612827 PE=3 SV=1
A0A1S3SZR0	SALSA T-complex protein 1 subunit zeta OS=Salmo salar OX=8030 GN=LOC106612827 PE=3 SV=1
A0A1S3T004	SALSA rho GTPase-activating protein 19-like OS=Salmo salar OX=8030 GN=LOC106612863 PE=4 SV=1
A0A1S3T065	SALSA DCN1-like protein OS=Salmo salar OX=8030 GN=LOC106612886 PE=4 SV=1
A0A1S3T0C0	SALSA Hermansky-Pudlak syndrome 1 protein OS=Salmo salar OX=8030 GN=hps1 PE=4 SV=1
A0A1S3T0N5	SALSA Arginine vasopressin-induced protein 1 OS=Salmo salar OX=8030 GN=avpi1 PE=4 SV=1
A0A1S3T0X3	SALSA high mobility group nucleosome-binding domain-containing protein 3-like isoform X1 OS=Salmo salar OX=8030 GN=LOC106612990 PE=3 SV=1
A0A1S3T103	SALSA vacuole membrane protein 1-like isoform X3 OS=Salmo salar OX=8030 GN=LOC106612997 PE=4 SV=1
A0A1S3T150	SALSA uncharacterized protein LOC106613015 isoform X1 OS=Salmo salar OX=8030 GN=LOC106613015 PE=4 SV=1
A0A1S3T153	SALSA isobutyryl-CoA dehydrogenase, mitochondrial-like OS=Salmo salar OX=8030 GN=LOC106613017 PE=3 SV=1
A0A1S3T225	SALSA Alkylated DNA repair protein alkB homolog 8 OS=Salmo salar OX=8030 GN=alkbh8 PE=3 SV=1
A0A1S3T3J1	SALSA GTPase IMAP family member 4-like OS=Salmo salar OX=8030 GN=LOC106613446 PE=3 SV=1
A0A1S3T3N4	SALSA BK channel OS=Salmo salar OX=8030 GN=LOC106613356 PE=3 SV=1
A0A1S3T3N5	SALSA Phosphatidylinositol-glycan biosynthesis class X protein OS=Salmo salar OX=8030 GN=pigx PE=3 SV=1
A0A1S3T486	SALSA vitamin D3 hydroxylase-associated protein isoform X1 OS=Salmo salar OX=8030 GN=LOC100286622 PE=3 SV=1
A0A1S3T4A9	SALSA Peroxiredoxin-like 2 activated in M-CSF stimulated monocytes OS=Salmo salar OX=8030 GN=LOC106613558 PE=3 SV=1
A0A1S3T4F1	SALSA uncharacterized protein KIAA1614-like isoform X3 OS=Salmo salar OX=8030 GN=LOC106613582 PE=4 SV=1
A0A1S3T4G0	SALSA Diphthine methyl ester synthase OS=Salmo salar OX=8030 GN=LOC106613590 PE=3 SV=1
A0A1S3T4I5	SALSA hippocampus abundant transcript 1 protein OS=Salmo salar OX=8030 GN=LOC106613595 PE=3 SV=1
A0A1S3T4J0	SALSA RNA 3'-terminal phosphate cyclase OS=Salmo salar OX=8030 GN=LOC100195223 PE=3 SV=1
A0A1S3T4K2	SALSA UPF0449 protein C19orf25 homolog OS=Salmo salar OX=8030 GN=cssa10h19orf25 PE=3 SV=1
A0A1S3T4N9	SALSA U6 snRNA-associated Sm-like protein LSm4 OS=Salmo salar OX=8030 GN=LOC106613629 PE=3 SV=1
A0A1S3T4X9	SALSA Coatomer subunit epsilon OS=Salmo salar OX=8030 GN=LOC106613672 PE=3 SV=1
A0A1S3T508	SALSA myeloid-derived growth factor-like OS=Salmo salar OX=8030 GN=LOC106613675 PE=4 SV=1
A0A1S3T539	SALSA Calreticulin OS=Salmo salar OX=8030 GN=LOC106613685 PE=3 SV=1
A0A1S3T541	SALSA C-C motif chemokine 25-like OS=Salmo salar OX=8030 GN=LOC106613704 PE=4 SV=1
A0A1S3T545	SALSA AP-1 complex subunit mu-1 isoform X2 OS=Salmo salar OX=8030 GN=LOC106613688 PE=3 SV=1
A0A1S3T554	SALSA tax1-binding protein 3-like OS=Salmo salar OX=8030 GN=LOC106613700 PE=4 SV=1
A0A1S3T554	SALSA tax1-binding protein 3-like OS=Salmo salar OX=8030 GN=LOC106613700 PE=4 SV=1
A0A1S3T5D6	SALSA complement factor D-like OS=Salmo salar OX=8030 GN=LOC106613755 PE=4 SV=1
A0A1S3T5E1	SALSA mast cell protease 1A-like OS=Salmo salar OX=8030 GN=LOC106613754 PE=4 SV=1
A0A1S3T5E5	SALSA spindlin-Z-like OS=Salmo salar OX=8030 GN=LOC106613756 PE=3 SV=1
A0A1S3T5J9	SALSA pseudopodium-enriched atypical kinase 1-like OS=Salmo salar OX=8030 GN=LOC106613779 PE=4 SV=1
A0A1S3T5L3	SALSA SAC3 domain-containing protein 1 isoform X4 OS=Salmo salar OX=8030 GN=sac3d1 PE=4 SV=1
A0A1S3T5U8	SALSA cysteine-rich motor neuron 1 protein-like OS=Salmo salar OX=8030 GN=LOC106613828 PE=4 SV=1
A0A1S3T5X2	SALSA A disintegrin and metalloproteinase with thrombospondin motifs 10-like isoform X3 OS=Salmo salar OX=8030 GN=LOC106613844 PE=4 SV=1
A0A1S3T5Z8	SALSA Deoxyhypusine hydroxylase OS=Salmo salar OX=8030 GN=LOC106613855 PE=3 SV=1
A0A1S3T639	SALSA fragile X mental retardation syndrome-related protein 1 isoform X3 OS=Salmo salar OX=8030 GN=fxr1 PE=3 SV=1
A0A1S3T659	SALSA DEP domain-containing protein 1A-like isoform X4 OS=Salmo salar OX=8030 GN=LOC106613883 PE=4 SV=1
A0A1S3T681	SALSA spermatogenesis-associated protein 6 isoform X1 OS=Salmo salar OX=8030 GN=spata6 PE=3 SV=1
A0A1S3T6I1	SALSA protein ECT2 isoform X3 OS=Salmo salar OX=8030 GN=ect2 PE=4 SV=1
A0A1S3T6Q8	SALSA protein Hook homolog 1-like OS=Salmo salar OX=8030 GN=LOC106613947 PE=3 SV=1
A0A1S3T711	SALSA LOW QUALITY PROTEIN: BCL2/adenovirus E1B 19 kDa protein-interacting protein 3-like OS=Salmo salar OX=8030 GN=LOC106614017 PE=3 SV=1
A7KDZ8	SALSA MHC Class I (Fragment) OS=Salmo salar OX=8030 GN=Sasa-UBA PE=3 SV=1
A7KE05	SALSA Collagen Type XI Alpha2 OS=Salmo salar OX=8030 GN=COL11A2 PE=4 SV=1
A7KE07	SALSA SLC39A7 OS=Salmo salar OX=8030 GN=SLC39A7 PE=4 SV=1
A7KE07	SALSA SLC39A7 OS=Salmo salar OX=8030 GN=SLC39A7 PE=4 SV=1
A7KE08	SALSA Reverse transcriptase-like protein OS=Salmo salar OX=8030 PE=4 SV=1
A7KII2	SALSA Daxx OS=Salmo salar OX=8030 GN=DAXX PE=3 SV=1
A7KII5	SALSA Proteasome subunit beta OS=Salmo salar OX=8030 GN=PSMB10 PE=2 SV=1
A7KIJ0	SALSA HSD17B8 OS=Salmo salar OX=8030 GN=HSD17B8 PE=4 SV=1
A7KIL3	SALSA Vacuolar protein sorting-associated protein 52 homolog OS=Salmo salar OX=8030 GN=VSP52 PE=3 SV=1
A8C5I2	SALSA Transposase OS=Salmo salar OX=8030 PE=4 SV=1
A8C5I2	SALSA Transposase OS=Salmo salar OX=8030 PE=4 SV=1
A8C5I2	SALSA Transposase OS=Salmo salar OX=8030 PE=4 SV=1
A8QKW6	SALSA C-C motif chemokine OS=Salmo salar OX=8030 GN=LOC100136511 PE=2 SV=1
A8WCK1	SALSA Myosin 1 (Fragment) OS=Salmo salar OX=8030 PE=3 SV=1
B0S4S0	SALSA FXYD domain-containing ion transport regulator OS=Salmo salar OX=8030 GN=fxyd5b PE=2 SV=1
B0S4S0	SALSA FXYD domain-containing ion transport regulator OS=Salmo salar OX=8030 GN=fxyd5b PE=2 SV=1
B2XBN7	SALSA TIP41-like protein OS=Salmo salar OX=8030 GN=TIP41 PE=2 SV=1
B3TDB6	SALSA Homeobox protein HoxB5ab OS=Salmo salar OX=8030 GN=HoxB5ab PE=3 SV=1
B3TDD3	SALSA CDK5 regulatory subunit associated protein 3 OS=Salmo salar OX=8030 GN=Cdk5rap3 PE=2 SV=1
B5DFU7	SALSA AMP deaminase OS=Salmo salar OX=8030 GN=ampd1 PE=2 SV=1
B5DFV3	SALSA COP9 constitutive photomorphogenic homolog subunit 5 OS=Salmo salar OX=8030 GN=cops5 PE=2 SV=1
B5DFW1	SALSA Cytochrome C OS=Salmo salar OX=8030 GN=CYC PE=2 SV=1
B5DFX4	SALSA 2-hydroxy-dATP diphosphatase OS=Salmo salar OX=8030 PE=2 SV=1
B5DFX8	SALSA Phosphoglycerate kinase OS=Salmo salar OX=8030 GN=pgk1 PE=2 SV=1
B5DFZ9	SALSA Lactoylglutathione lyase OS=Salmo salar OX=8030 GN=glo1 PE=2 SV=1
B5DG02	SALSA 60S ribosomal protein L9 OS=Salmo salar OX=8030 GN=rpl9 PE=2 SV=1
B5DG26	SALSA Hydroxysteroid dehydrogenase like 2 OS=Salmo salar OX=8030 GN=hsdl2 PE=2 SV=1
B5DG26	SALSA Hydroxysteroid dehydrogenase like 2 OS=Salmo salar OX=8030 GN=hsdl2 PE=2 SV=1
B5DG32	SALSA Rab GDP dissociation inhibitor OS=Salmo salar OX=8030 GN=gdi2 PE=2 SV=1
B5DG36	SALSA 26S proteasome AAA-ATPase subunit RPT1 OS=Salmo salar OX=8030 GN=psmc2 PE=2 SV=1
B5DG38	SALSA Splicing factor 3A subunit 3 OS=Salmo salar OX=8030 GN=sf3a3 PE=2 SV=1
B5DG53	SALSA Proteasome subunit alpha type OS=Salmo salar OX=8030 GN=psma1 PE=2 SV=1
B5DG53	SALSA Proteasome subunit alpha type OS=Salmo salar OX=8030 GN=psma1 PE=2 SV=1
B5DG54	SALSA 39S ribosomal protein L51, mitochondrial OS=Salmo salar OX=8030 GN=RM51 PE=2 SV=1
B5DG58	SALSA Mitochondrial pyruvate carrier OS=Salmo salar OX=8030 GN=brp44 PE=2 SV=1
B5DG66	SALSA Enoyl Coenzyme A hydratase short chain 1 mitochondrial OS=Salmo salar OX=8030 GN=echs1 PE=2 SV=1
B5DG66	SALSA Enoyl Coenzyme A hydratase short chain 1 mitochondrial OS=Salmo salar OX=8030 GN=echs1 PE=2 SV=1
B5DG71	SALSA Histone H3 OS=Salmo salar OX=8030 GN=h3f3a PE=2 SV=1
B5DG71	SALSA Histone H3 OS=Salmo salar OX=8030 GN=h3f3a PE=2 SV=1
B5DG75	SALSA Mitogen-activated protein kinase kinase 1 interacting protein OS=Salmo salar OX=8030 GN=map2k1ip1 PE=2 SV=1
B5DG84	SALSA Myomesin 2-like OS=Salmo salar OX=8030 GN=sdr39u1 PE=2 SV=1
B5DG84	SALSA Myomesin 2-like OS=Salmo salar OX=8030 GN=sdr39u1 PE=2 SV=1
B5DG94	SALSA Peptidyl-prolyl cis-trans isomerase OS=Salmo salar OX=8030 GN=ppia1 PE=2 SV=1
B5DGA8	SALSA 40S ribosomal protein S2 OS=Salmo salar OX=8030 GN=rps2 PE=2 SV=1
B5DGA9	SALSA Synaptosomal-associated protein 29 OS=Salmo salar OX=8030 GN=SNP29 PE=2 SV=1
B5DGB2	SALSA Zinc finger protein 593 OS=Salmo salar OX=8030 GN=zn593 PE=2 SV=1
B5DGB5	SALSA Guanidinoacetate N-methyltransferase OS=Salmo salar OX=8030 GN=gamt PE=2 SV=1
B5DGC3	SALSA 60S ribosomal protein L3-like OS=Salmo salar OX=8030 GN=rpl3l PE=2 SV=1
B5DGC7	SALSA 60S acidic ribosomal protein P0 OS=Salmo salar OX=8030 GN=arbp PE=2 SV=1
B5DGD1	SALSA Thioredoxin-like 1 OS=Salmo salar OX=8030 GN=txnl1 PE=2 SV=1
B5DGD9	SALSA 60S ribosomal protein L13 OS=Salmo salar OX=8030 GN=rpl13 PE=2 SV=1
B5DGE0	SALSA Adenosylhomocysteinase OS=Salmo salar OX=8030 GN=ahcy PE=2 SV=1
B5DGE7	SALSA Betaine-homocysteine methyltransferase OS=Salmo salar OX=8030 GN=bhmt PE=2 SV=1
B5DGE8	SALSA Tubulin alpha chain OS=Salmo salar OX=8030 GN=tuba8l2 PE=2 SV=1
B5DGF1	SALSA Translocon-associated protein subunit beta OS=Salmo salar OX=8030 GN=ssr2 PE=2 SV=1
B5DGF3	SALSA ATP synthase subunit d, mitochondrial OS=Salmo salar OX=8030 GN=atp5h PE=2 SV=1
B5DGF8	SALSA Ubiquitin-conjugating enzyme E2 variant 2 OS=Salmo salar OX=8030 GN=ube2v2 PE=2 SV=1
B5DGG6	SALSA Ubiquinol-cytochrome c reductase core protein 2 OS=Salmo salar OX=8030 GN=uqcrc2 PE=2 SV=1
B5DGH0	SALSA 60S ribosomal protein L5 OS=Salmo salar OX=8030 GN=rpl5a PE=2 SV=1
B5DGH6	SALSA Succinate dehydrogenase [ubiquinone] iron-sulfur subunit, mitochondrial OS=Salmo salar OX=8030 GN=sdhb PE=2 SV=1
B5DGH7	SALSA 60S ribosomal protein L17 OS=Salmo salar OX=8030 GN=rpl17 PE=2 SV=1
B5DGI5	SALSA 60S ribosomal protein L12 OS=Salmo salar OX=8030 GN=rpl12 PE=2 SV=1
B5DGJ1	SALSA Proteasome subunit beta OS=Salmo salar OX=8030 GN=psmb3 PE=2 SV=1
B5DGJ3	SALSA 60S ribosomal protein L38 OS=Salmo salar OX=8030 GN=rpl38 PE=2 SV=1
B5DGJ5	SALSA Calpain small subunit 1 OS=Salmo salar OX=8030 GN=capns1 PE=2 SV=1
B5DGK3	SALSA Cytochrome c oxidase subunit 5B, mitochondrial OS=Salmo salar OX=8030 GN=LOC106576835 PE=2 SV=1
B5DGK6	SALSA Zgc112052-like OS=Salmo salar OX=8030 GN=LOC106573170 PE=2 SV=1
B5DGK7	SALSA 40S ribosomal protein S8 OS=Salmo salar OX=8030 GN=rps8 PE=2 SV=1
B5DGL2	SALSA Ubiquitin-60S ribosomal protein L40 OS=Salmo salar OX=8030 GN=UBIQ PE=2 SV=1
B5DGL2	SALSA Ubiquitin-60S ribosomal protein L40 OS=Salmo salar OX=8030 GN=UBIQ PE=2 SV=1
B5DGN2	SALSA ATP synthase lipid-binding protein OS=Salmo salar OX=8030 GN=atp5g2 PE=2 SV=1
B5DGN3	SALSA ATP synthase lipid-binding protein OS=Salmo salar OX=8030 GN=atp5g3 PE=2 SV=1
B5DGN6	SALSA Calmodulin OS=Salmo salar OX=8030 GN=CALM PE=2 SV=1
B5DGN6	SALSA Calmodulin OS=Salmo salar OX=8030 GN=CALM PE=2 SV=1
B5DGN6	SALSA Calmodulin OS=Salmo salar OX=8030 GN=CALM PE=2 SV=1
B5DGN6	SALSA Calmodulin OS=Salmo salar OX=8030 GN=CALM PE=2 SV=1
B5DGN6	SALSA Calmodulin OS=Salmo salar OX=8030 GN=CALM PE=2 SV=1
B5DGN6	SALSA Calmodulin OS=Salmo salar OX=8030 GN=CALM PE=2 SV=1
B5DGN6	SALSA Calmodulin OS=Salmo salar OX=8030 GN=CALM PE=2 SV=1
B5DGS1	SALSA H1 histone family member 0 like protein OS=Salmo salar OX=8030 GN=h1f0 PE=2 SV=1
B5DGS2	SALSA Isocitrate dehydrogenase [NADP] OS=Salmo salar OX=8030 GN=IDHP PE=2 SV=1
B5DGS4	SALSA Malate dehydrogenase OS=Salmo salar OX=8030 PE=2 SV=1
B5DGS5	SALSA Malate dehydrogenase OS=Salmo salar OX=8030 GN=MDHM PE=2 SV=1
B5DGS9	SALSA Myosin regulatory light chain 2, smooth muscle isoform OS=Salmo salar OX=8030 GN=MLRN PE=2 SV=1
B5DGT0	SALSA Myosin regulatory light chain 2, smooth muscle isoform OS=Salmo salar OX=8030 GN=LOC106578694 PE=2 SV=1
B5DGT7	SALSA Phosducin-like 3-1 OS=Salmo salar OX=8030 GN=PDCL3 PE=2 SV=1
B5DGT8	SALSA Phosducin-like 3-2 OS=Salmo salar OX=8030 GN=PDCL3 PE=2 SV=1
B5DGU3	SALSA Proteasome subunit alpha type OS=Salmo salar OX=8030 GN=PSA6 PE=2 SV=1
B5DGU4	SALSA Proteasome subunit alpha type OS=Salmo salar OX=8030 GN=LOC106571223 PE=2 SV=1
B5DGU6	SALSA Proteasome subunit alpha type OS=Salmo salar OX=8030 GN=LOC106560346 PE=2 SV=1
B5DGU8	SALSA 26S proteasome non-ATPase regulatory subunit 13 OS=Salmo salar OX=8030 GN=LOC106592786 PE=2 SV=1
B5DGV1	SALSA Ribosomal protein OS=Salmo salar OX=8030 GN=RL10A PE=2 SV=1
B5DGV2	SALSA Ribosomal protein OS=Salmo salar OX=8030 GN=RL10A PE=2 SV=1
B5DGW2	SALSA 60S ribosomal protein L37a OS=Salmo salar OX=8030 GN=RL37A PE=2 SV=1
B5DGW6	SALSA 60S ribosomal protein L8 OS=Salmo salar OX=8030 GN=RL8 PE=2 SV=1
B5DGW9	SALSA 60S acidic ribosomal protein P2 OS=Salmo salar OX=8030 GN=RLA2 PE=2 SV=1
B5DGY1	SALSA Ubiquitin carboxyl extension protein 80 OS=Salmo salar OX=8030 GN=UBIQ PE=2 SV=1
B5DGY6	SALSA 40S ribosomal protein S5 OS=Salmo salar OX=8030 GN=RS5 PE=2 SV=1
B5DGZ3	SALSA Transmembrane protein 38A-2 OS=Salmo salar OX=8030 GN=LOC100194657 PE=2 SV=1
B5DH01	SALSA Tubulin alpha chain OS=Salmo salar OX=8030 GN=TBA PE=2 SV=1
B5DH03	SALSA Ubiquitin-60S ribosomal protein L40 OS=Salmo salar OX=8030 GN=UBIQ PE=2 SV=1
B5DH20	SALSA 60S acidic ribosomal protein P1 OS=Salmo salar OX=8030 GN=LOC106570403 PE=2 SV=1
B5DH20	SALSA 60S acidic ribosomal protein P1 OS=Salmo salar OX=8030 GN=LOC106570403 PE=2 SV=1
B5RI17	SALSA T-complex protein 1 subunit gamma (Fragment) OS=Salmo salar OX=8030 GN=cct3 PE=2 SV=1
B5RI21	SALSA Aflatoxin B1 aldehyde reductase member 2 OS=Salmo salar OX=8030 GN=LOC100194670 PE=2 SV=1
B5RI28	SALSA Proteasome (Prosome, macropain) 26S subunit, ATPase 1a (Fragment) OS=Salmo salar OX=8030 GN=psmc1a PE=2 SV=1
B5RI48	SALSA Uncharacterized protein (Fragment) OS=Salmo salar OX=8030 PE=2 SV=1
B5RI51	SALSA Barrier-to-autointegration factor OS=Salmo salar OX=8030 GN=BAF PE=2 SV=1
B5RI58	SALSA Proteasome subunit beta (Fragment) OS=Salmo salar OX=8030 GN=psmb5 PE=2 SV=1
B5RI64	SALSA Barrier-to-autointegration factor OS=Salmo salar OX=8030 GN=bafb PE=2 SV=1
B5RI65	SALSA Ribosomal protein L23a (Fragment) OS=Salmo salar OX=8030 GN=rpl23a PE=2 SV=1
B5RI74	SALSA COX assembly mitochondrial protein OS=Salmo salar OX=8030 PE=2 SV=1
B5RI95	SALSA Cold-inducible RNA-binding protein OS=Salmo salar OX=8030 GN=CIRBP PE=2 SV=1
B5RIB1	SALSA ATP synthase subunit O, mitochondrial (Fragment) OS=Salmo salar OX=8030 GN=atp5o PE=2 SV=1
B5RIB2	SALSA 60S ribosomal protein L7a (Fragment) OS=Salmo salar OX=8030 GN=rpl7a PE=2 SV=1
B5RIB2	SALSA 60S ribosomal protein L7a (Fragment) OS=Salmo salar OX=8030 GN=rpl7a PE=2 SV=1
B5RIC9	SALSA checkpoint suppressor 1-like OS=Salmo salar OX=8030 GN=LOC100194732 PE=2 SV=1
B5X0R1	SALSA Complement component C7 OS=Salmo salar OX=8030 GN=CO7 PE=2 SV=1
B5X0R3	SALSA Glyoxylate reductase/hydroxypyruvate reductase OS=Salmo salar OX=8030 GN=GRHPR PE=2 SV=1
B5X0R4	SALSA Epidermis-type lipoxygenase 3 OS=Salmo salar OX=8030 GN=LOXE3 PE=2 SV=1
B5X0R5	SALSA Cysteine protease OS=Salmo salar OX=8030 GN=ATG4B PE=2 SV=1
B5X0R6	SALSA 2-oxoglutarate and iron-dependent oxygenase domain-containing protein 3 OS=Salmo salar OX=8030 GN=YQ007 PE=2 SV=1
B5X0S2	SALSA Cell division cycle protein 20 homolog OS=Salmo salar OX=8030 GN=CDC20 PE=2 SV=1
B5X0S5	SALSA Tubulin alpha chain OS=Salmo salar OX=8030 GN=TBA PE=2 SV=1
B5X0S9	SALSA Aldehyde dehydrogenase (NAD(+)) OS=Salmo salar OX=8030 GN=AL7A1 PE=2 SV=1
B5X0T2	SALSA Nicotinamide-nucleotide adenylyltransferase OS=Salmo salar OX=8030 GN=NMNA1 PE=2 SV=1
B5X0U3	SALSA C16orf68 OS=Salmo salar OX=8030 GN=CP068 PE=2 SV=1
B5X0W4	SALSA Eukaryotic translation initiation factor 3 subunit I OS=Salmo salar OX=8030 GN=EIF3I PE=2 SV=1
B5X100	SALSA Female-lethal(2)D homolog OS=Salmo salar OX=8030 GN=FL2D PE=2 SV=1
B5X101	SALSA Cysteine desulfurase, mitochondrial OS=Salmo salar OX=8030 GN=NFS1 PE=2 SV=1
B5X120	SALSA Nuclear pore complex protein OS=Salmo salar OX=8030 GN=NU107 PE=2 SV=1
B5X124	SALSA 2-deoxy-D-ribose 5-phosphate aldolase OS=Salmo salar OX=8030 GN=DEOC PE=2 SV=1
B5X127	SALSA Ras-related protein Rab-7a OS=Salmo salar OX=8030 GN=RAB7A PE=2 SV=1
B5X140	SALSA Phosphatidic acid phosphatase type 2 domain-containing protein 1B OS=Salmo salar OX=8030 GN=PPC1B PE=2 SV=1
B5X143	SALSA Acyl-CoA dehydrogenase family member 11 OS=Salmo salar OX=8030 GN=ACD11 PE=2 SV=1
B5X147	SALSA Probable saccharopine dehydrogenase OS=Salmo salar OX=8030 GN=SCPDH PE=2 SV=1
B5X158	SALSA Oocyte zinc finger protein XlCOF20 OS=Salmo salar OX=8030 GN=ZO20 PE=2 SV=1
B5X1A1	SALSA Probable isovaleryl-CoA dehydrogenase OS=Salmo salar OX=8030 GN=IVD PE=2 SV=1
B5X1B2	SALSA Phosphoacetylglucosamine mutase OS=Salmo salar OX=8030 GN=AGM1 PE=2 SV=1
B5X1B9	SALSA Thimet oligopeptidase OS=Salmo salar OX=8030 GN=MEPD PE=2 SV=1
B5X1D0	SALSA Splicing factor 3A subunit 3 OS=Salmo salar OX=8030 GN=SF3A3 PE=2 SV=1
B5X1D6	SALSA Zinc transporter 4 OS=Salmo salar OX=8030 GN=ZNT4 PE=2 SV=1
B5X1D6	SALSA Zinc transporter 4 OS=Salmo salar OX=8030 GN=ZNT4 PE=2 SV=1
B5X1G2	SALSA Interferon-induced GTP-binding protein Mx OS=Salmo salar OX=8030 GN=MX PE=2 SV=1
B5X1H2	SALSA Phosphoinositide-3-kinase-interacting protein 1 OS=Salmo salar OX=8030 GN=P3IP1 PE=2 SV=1
B5X1H7	SALSA Protein disulfide-isomerase OS=Salmo salar OX=8030 GN=PDIA3 PE=2 SV=1
B5X1I2	SALSA Natterin-like protein OS=Salmo salar OX=8030 GN=NATTL PE=2 SV=1
B5X1L1	SALSA mitochondrial Carnitine/acylcarnitine carrier protein OS=Salmo salar OX=8030 GN=MCAT PE=2 SV=1
B5X1M6	SALSA Acetyl-CoA acetyltransferase, cytosolic OS=Salmo salar OX=8030 GN=THIC PE=2 SV=1
B5X1M9	SALSA Probable serine carboxypeptidase CPVL OS=Salmo salar OX=8030 GN=CPVL PE=2 SV=1
B5X1N3	SALSA Poly [ADP-ribose] polymerase OS=Salmo salar OX=8030 GN=PARP3 PE=2 SV=1
B5X1P2	SALSA Junction plakoglobin OS=Salmo salar OX=8030 GN=PLAK PE=2 SV=1
B5X1Q2	SALSA ATP-dependent DNA helicase 2 subunit 1 OS=Salmo salar OX=8030 GN=KU70 PE=2 SV=1
B5X1Q8	SALSA Leukocyte elastase inhibitor OS=Salmo salar OX=8030 GN=ILEU PE=2 SV=1
B5X1R0	SALSA Histone chaperone asf1-A OS=Salmo salar OX=8030 GN=AS1LA PE=2 SV=1
B5X1S0	SALSA Jeltraxin OS=Salmo salar OX=8030 GN=JELT PE=2 SV=1
B5X1S7	SALSA Kelch-like protein 6 OS=Salmo salar OX=8030 GN=KLHL6 PE=2 SV=1
B5X1V6	SALSA Cystathionine gamma-lyase OS=Salmo salar OX=8030 GN=CGL PE=2 SV=1
B5X1X4	SALSA Signal recognition particle receptor subunit beta OS=Salmo salar OX=8030 GN=SRPRB PE=2 SV=1
B5X1Y3	SALSA Peflin OS=Salmo salar OX=8030 GN=PEF1 PE=2 SV=1
B5X1Z2	SALSA T-complex protein 1 subunit delta OS=Salmo salar OX=8030 GN=TCPD PE=2 SV=1
B5X1Z3	SALSA N-acetylgalactosamine kinase OS=Salmo salar OX=8030 GN=GALK2 PE=2 SV=1
B5X1Z4	SALSA Probable oxidoreductase C10orf33 OS=Salmo salar OX=8030 GN=CJ033 PE=2 SV=1
B5X209	SALSA Ectonucleoside triphosphate diphosphohydrolase 2 OS=Salmo salar OX=8030 GN=ENP2 PE=2 SV=1
B5X215	SALSA Ribonucleoside-diphosphate reductase subunit M2 OS=Salmo salar OX=8030 GN=RIR2 PE=2 SV=1
B5X231	SALSA C18orf8 OS=Salmo salar OX=8030 GN=MIC1 PE=2 SV=1
B5X239	SALSA Phospholipase A1 member A OS=Salmo salar OX=8030 GN=PLA1A PE=2 SV=1
B5X240	SALSA Actin, cytoplasmic 1 OS=Salmo salar OX=8030 GN=ACTB PE=2 SV=1
B5X244	SALSA SH2 domain-containing protein 2A OS=Salmo salar OX=8030 GN=SH22A PE=2 SV=1
B5X261	SALSA Oligosaccharyltransferase complex subunit OS=Salmo salar OX=8030 GN=U527 PE=2 SV=1
B5X267	SALSA 28 kDa heat- and acid-stable phosphoprotein-like OS=Salmo salar OX=8030 GN=HAP28 PE=2 SV=1
B5X283	SALSA Enhancer of rudimentary homolog OS=Salmo salar OX=8030 GN=ERH PE=2 SV=1
B5X291	SALSA Protein disulfide-isomerase A6 OS=Salmo salar OX=8030 GN=PDIA6 PE=2 SV=1
B5X2A5	SALSA 3-ketoacyl-CoA thiolase, mitochondrial OS=Salmo salar OX=8030 GN=THIM PE=2 SV=1
B5X2A8	SALSA Surfeit locus protein 4 OS=Salmo salar OX=8030 GN=SURF4 PE=2 SV=1
B5X2A9	SALSA Mannose-1-phosphate guanyltransferase alpha-A OS=Salmo salar OX=8030 GN=GMPAA PE=2 SV=1
B5X2B1	SALSA Histone-binding protein RBBP4 OS=Salmo salar OX=8030 GN=RBBP4 PE=2 SV=1
B5X2B9	SALSA Antigen peptide transporter 2 OS=Salmo salar OX=8030 GN=TAP2 PE=2 SV=1
B5X2B9	SALSA Antigen peptide transporter 2 OS=Salmo salar OX=8030 GN=TAP2 PE=2 SV=1
B5X2B9	SALSA Antigen peptide transporter 2 OS=Salmo salar OX=8030 GN=TAP2 PE=2 SV=1
B5X2C1	SALSA POU domain class 2-associating factor 1 OS=Salmo salar OX=8030 GN=OBF1 PE=2 SV=1
B5X2D5	SALSA Probable rRNA-processing protein EBP2 OS=Salmo salar OX=8030 GN=EBP2 PE=2 SV=1
B5X2D9	SALSA GTP-binding protein 6 OS=Salmo salar OX=8030 GN=GTPB6 PE=2 SV=1
B5X2E0	SALSA Histone deacetylase OS=Salmo salar OX=8030 GN=HDA1B PE=2 SV=1
B5X2E7	SALSA Interferon regulatory factor 7 OS=Salmo salar OX=8030 GN=IRF7 PE=2 SV=1
B5X2F0	SALSA Aspartate aminotransferase OS=Salmo salar OX=8030 GN=AATM PE=2 SV=1
B5X2F3	SALSA ATPase H(+)-transporting lysosomal accessory protein 2 OS=Salmo salar OX=8030 GN=RENR PE=2 SV=1
B5X2G1	SALSA Sialic acid synthase OS=Salmo salar OX=8030 GN=SIAS PE=2 SV=1
B5X2I5	SALSA Kelch-like protein 13 OS=Salmo salar OX=8030 GN=KLH13 PE=2 SV=1
B5X2K6	SALSA Interleukin enhancer-binding factor 2 homolog OS=Salmo salar OX=8030 GN=ILF2 PE=2 SV=1
B5X2M2	SALSA Prohibitin OS=Salmo salar OX=8030 GN=PHB PE=2 SV=1
B5X2M9	SALSA Cell division control protein 42 homolog OS=Salmo salar OX=8030 GN=CDC42 PE=2 SV=1
B5X2N1	SALSA Sulfatase-modifying factor 1 OS=Salmo salar OX=8030 GN=SUMF1 PE=2 SV=1
B5X2T9	SALSA DNA primase large subunit OS=Salmo salar OX=8030 GN=PRI2 PE=2 SV=1
B5X2V2	SALSA Tumor necrosis factor ligand superfamily member 13B OS=Salmo salar OX=8030 GN=TN13B PE=2 SV=1
B5X2V4	SALSA Apolipoprotein-L3 OS=Salmo salar OX=8030 GN=APOL3 PE=2 SV=1
B5X2V6	SALSA Aurora kinase OS=Salmo salar OX=8030 GN=STK6 PE=2 SV=1
B5X2V7	SALSA 1-acyl-sn-glycerol-3-phosphate acyltransferase zeta OS=Salmo salar OX=8030 GN=PLCF PE=2 SV=1
B5X2V8	SALSA Alpha-1,3-mannosyl-glycoprotein 2-beta-N-acetylglucosaminyltransferase OS=Salmo salar OX=8030 GN=MGAT1 PE=2 SV=1
B5X2X0	SALSA CDC45-related protein OS=Salmo salar OX=8030 GN=CC45L PE=2 SV=1
B5X2X1	SALSA Sugar kinase FLJ10986 homolog OS=Salmo salar OX=8030 GN=FLJXX PE=2 SV=1
B5X2Y8	SALSA Store-operated calcium entry-associated regulatory factor OS=Salmo salar OX=8030 GN=TMM66 PE=2 SV=1
B5X2Z6	SALSA RAD51-associated protein 1 OS=Salmo salar OX=8030 GN=R51A1 PE=2 SV=1
B5X2Z6	SALSA RAD51-associated protein 1 OS=Salmo salar OX=8030 GN=R51A1 PE=2 SV=1
B5X319	SALSA Alanyl-tRNA synthetase domain-containing protein 1 OS=Salmo salar OX=8030 GN=AASD1 PE=2 SV=1
B5X320	SALSA Keratin, type II cytoskeletal 8 OS=Salmo salar OX=8030 GN=K2C8 PE=2 SV=1
B5X340	SALSA Asparagine--tRNA ligase OS=Salmo salar OX=8030 GN=SYNC PE=2 SV=1
B5X346	SALSA Mitochondrial carrier homolog 2 OS=Salmo salar OX=8030 GN=MTCH2 PE=2 SV=1
B5X347	SALSA BCS1-like protein OS=Salmo salar OX=8030 GN=BCS1 PE=2 SV=1
B5X349	SALSA Peripheral myelin protein 22 OS=Salmo salar OX=8030 GN=PMP22 PE=2 SV=1
B5X351	SALSA Core histone macro-H2A OS=Salmo salar OX=8030 GN=H2AW PE=2 SV=1
B5X395	SALSA transcription initiation factor TFIID subunit 7 OS=Salmo salar OX=8030 GN=TAF7 PE=2 SV=1
B5X397	SALSA 78 kDa glucose-regulated protein OS=Salmo salar OX=8030 GN=GRP78 PE=2 SV=1
B5X398	SALSA Fermitin family homolog 3 OS=Salmo salar OX=8030 GN=URP2 PE=2 SV=1
B5X3A9	SALSA Eukaryotic translation initiation factor 2 subunit 2 OS=Salmo salar OX=8030 GN=IF2B PE=2 SV=1
B5X3B1	SALSA RCC2 homolog OS=Salmo salar OX=8030 GN=RCC2 PE=2 SV=1
B5X3B1	SALSA RCC2 homolog OS=Salmo salar OX=8030 GN=RCC2 PE=2 SV=1
B5X3B1	SALSA RCC2 homolog OS=Salmo salar OX=8030 GN=RCC2 PE=2 SV=1
B5X3B1	SALSA RCC2 homolog OS=Salmo salar OX=8030 GN=RCC2 PE=2 SV=1
B5X3C0	SALSA Glutathione reductase OS=Salmo salar OX=8030 GN=GSHR PE=2 SV=1
B5X3D1	SALSA Glutamine--fructose-6-phosphate transaminase (isomerizing) OS=Salmo salar OX=8030 GN=GFPT1 PE=2 SV=1
B5X3G1	SALSA Heterogeneous nuclear ribonucleoproteins C1/C2 OS=Salmo salar OX=8030 GN=HNRPC PE=2 SV=1
B5X3G2	SALSA Repressor of RNA polymerase III transcription MAF1 homolog OS=Salmo salar OX=8030 GN=MAF1 PE=2 SV=1
B5X3G3	SALSA Transmembrane protein 60 OS=Salmo salar OX=8030 GN=TMM60 PE=2 SV=1
B5X3H8	SALSA Proliferating cell nuclear antigen OS=Salmo salar OX=8030 GN=PCNA PE=2 SV=1
B5X3H9	SALSA Mixed lineage kinase domain-like protein OS=Salmo salar OX=8030 GN=MLKL PE=2 SV=1
B5X3I7	SALSA Proliferation-associated protein 2G4 OS=Salmo salar OX=8030 GN=PA2G4 PE=2 SV=1
B5X3M0	SALSA Protein BCCIP homolog OS=Salmo salar OX=8030 GN=BCCIP PE=2 SV=1
B5X3M7	SALSA Cysteinylglycine-S-conjugate dipeptidase OS=Salmo salar OX=8030 GN=AMPL PE=2 SV=1
B5X3P9	SALSA NADH-ubiquinone oxidoreductase 75 kDa subunit, mitochondrial OS=Salmo salar OX=8030 GN=NDUS1 PE=2 SV=1
B5X3R1	SALSA Sorting nexin-2 OS=Salmo salar OX=8030 GN=SNX2 PE=2 SV=1
B5X3S0	SALSA Estradiol 17-beta-dehydrogenase 12-B OS=Salmo salar OX=8030 GN=DH12B PE=2 SV=1
B5X3S2	SALSA RuvB-like helicase OS=Salmo salar OX=8030 GN=RUVB1 PE=2 SV=1
B5X3U0	SALSA SUMO-conjugating enzyme UBC9 OS=Salmo salar OX=8030 GN=UBC9 PE=2 SV=1
B5X3U7	SALSA Fucose-1-phosphate guanylyltransferase OS=Salmo salar OX=8030 GN=FPGT PE=2 SV=1
B5X3W8	SALSA Galectin-3-binding protein OS=Salmo salar OX=8030 GN=LG3BP PE=2 SV=1
B5X3Y5	SALSA tRNA selenocysteine 1-associated protein 1-like OS=Salmo salar OX=8030 GN=TSAP1 PE=2 SV=1
B5X3Z5	SALSA Fibroleukin OS=Salmo salar OX=8030 GN=FGL2 PE=2 SV=1
B5X403	SALSA Alkylated DNA repair protein alkB homolog 7 OS=Salmo salar OX=8030 GN=ALKB7 PE=2 SV=1
B5X414	SALSA SET and MYND domain-containing protein 3 OS=Salmo salar OX=8030 GN=SMYD3 PE=2 SV=1
B5X428	SALSA Tripartite motif-containing protein 16 OS=Salmo salar OX=8030 GN=TRI16 PE=2 SV=1
B5X433	SALSA TSC22 domain family protein 3 OS=Salmo salar OX=8030 GN=T22D3 PE=2 SV=1
B5X435	SALSA Dipeptidyl peptidase 3 OS=Salmo salar OX=8030 GN=DPP3 PE=2 SV=1
B5X439	SALSA Nucleolysin TIAR OS=Salmo salar OX=8030 GN=TIAR PE=2 SV=1
B5X446	SALSA Calcium-binding mitochondrial carrier protein Aralar1 OS=Salmo salar OX=8030 GN=CMC1 PE=2 SV=1
B5X448	SALSA Splicing factor, arginine/serine-rich 9 OS=Salmo salar OX=8030 GN=SFRS9 PE=2 SV=1
B5X493	SALSA Glutamate--cysteine ligase OS=Salmo salar OX=8030 GN=GSH1 PE=2 SV=1
B5X495	SALSA Mannosyltransferase OS=Salmo salar OX=8030 GN=ALG12 PE=2 SV=1
B5X495	SALSA Mannosyltransferase OS=Salmo salar OX=8030 GN=ALG12 PE=2 SV=1
B5X4A1	SALSA Carboxypeptidase Q OS=Salmo salar OX=8030 GN=PGCP PE=2 SV=1
B5X4C0	SALSA Tropomyosin alpha-3 chain OS=Salmo salar OX=8030 GN=TPM3 PE=2 SV=1
B5X4C7	SALSA 92 kDa gelatinase OS=Salmo salar OX=8030 GN=MMP9 PE=2 SV=1
B5X4C8	SALSA Beta-hexosaminidase OS=Salmo salar OX=8030 GN=HEXA PE=2 SV=1
B5X4D0	SALSA Cysteine-S-conjugate beta-lyase 2 OS=Salmo salar OX=8030 GN=KAT3 PE=2 SV=1
B5X4E3	SALSA Arginine--tRNA ligase, cytoplasmic OS=Salmo salar OX=8030 GN=SYRC PE=2 SV=1
B5X4E9	SALSA KDEL motif-containing protein 2 OS=Salmo salar OX=8030 GN=KDEL2 PE=2 SV=1
B5X4F2	SALSA Hydroxymethylbilane synthase OS=Salmo salar OX=8030 GN=HEM3 PE=2 SV=1
B5X4G7	SALSA ADP-ribosylation factor-like protein 4C OS=Salmo salar OX=8030 GN=ARL4C PE=2 SV=1
B5X4H3	SALSA Major facilitator superfamily domain-containing protein 1 OS=Salmo salar OX=8030 GN=MFSD1 PE=2 SV=1
B5X4H9	SALSA THAP domain-containing protein 11 OS=Salmo salar OX=8030 GN=THA11 PE=2 SV=1
B5X4I1	SALSA ADRM1 OS=Salmo salar OX=8030 GN=ADRM1 PE=2 SV=1
B5X4J0	SALSA Leukocyte elastase inhibitor OS=Salmo salar OX=8030 GN=ILEU PE=2 SV=1
B5X4K3	SALSA Diphosphomevalonate decarboxylase OS=Salmo salar OX=8030 GN=ERG19 PE=2 SV=1
B5X4L1	SALSA Junction plakoglobin OS=Salmo salar OX=8030 GN=PLAK PE=2 SV=1
B5X4N7	SALSA L-fuconate dehydratase OS=Salmo salar OX=8030 GN=DGOD PE=2 SV=1
B5X4N7	SALSA L-fuconate dehydratase OS=Salmo salar OX=8030 GN=DGOD PE=2 SV=1
B5X4N8	SALSA Proteinase-activated receptor 2 OS=Salmo salar OX=8030 GN=PAR2 PE=2 SV=1
B5X4P0	SALSA C-C chemokine receptor type 9 OS=Salmo salar OX=8030 GN=CCR9 PE=2 SV=1
B5X4Q2	SALSA Interferon-induced protein with tetratricopeptide repeats 5 OS=Salmo salar OX=8030 GN=IFIT5 PE=2 SV=1
B5X4Q9	SALSA Elongator complex protein 5 OS=Salmo salar OX=8030 GN=DERP6 PE=2 SV=1
B5X4R7	SALSA Transketolase OS=Salmo salar OX=8030 GN=TKT PE=2 SV=1
B5X4S3	SALSA Protein disulfide-isomerase OS=Salmo salar OX=8030 GN=PDIA3 PE=2 SV=1
B5X4V9	SALSA DnaJ homolog subfamily C member 3 OS=Salmo salar OX=8030 GN=DNJC3 PE=2 SV=1
B5X4W9	SALSA COP9 signalosome complex subunit 3 OS=Salmo salar OX=8030 GN=CSN3 PE=2 SV=1
B5X4W9	SALSA COP9 signalosome complex subunit 3 OS=Salmo salar OX=8030 GN=CSN3 PE=2 SV=1
B5X4X4	SALSA SH3 and PX domain-containing protein 2A OS=Salmo salar OX=8030 GN=SPD2A PE=2 SV=1
B5X4Y3	SALSA Protein disulfide-isomerase A6 OS=Salmo salar OX=8030 GN=PDIA6 PE=2 SV=1
B5X586	SALSA NADH dehydrogenase [ubiquinone] iron-sulfur protein 6, mitochondrial OS=Salmo salar OX=8030 GN=NDUS6 PE=2 SV=1
B5X593	SALSA Grancalcin OS=Salmo salar OX=8030 GN=GRAN PE=2 SV=1
B5X594	SALSA ER membrane protein complex subunit 6 OS=Salmo salar OX=8030 GN=TMM93 PE=2 SV=1
B5X595	SALSA Dolichyl-diphosphooligosaccharide--protein glycosyltransferase subunit DAD1 OS=Salmo salar OX=8030 GN=DAD1 PE=2 SV=1
B5X5A7	SALSA Cytochrome c oxidase polypeptide VIII-heart, mitochondrial OS=Salmo salar OX=8030 GN=COX81 PE=2 SV=1
B5X5C3	SALSA Cytochrome c oxidase polypeptide VIc OS=Salmo salar OX=8030 GN=CX6C2 PE=2 SV=1
B5X5C3	SALSA Cytochrome c oxidase polypeptide VIc OS=Salmo salar OX=8030 GN=CX6C2 PE=2 SV=1
B5X5D8	SALSA Proteasome subunit alpha type OS=Salmo salar OX=8030 GN=PSA3 PE=2 SV=1
B5X5E9	SALSA LYR motif-containing protein 4 OS=Salmo salar OX=8030 GN=LYRM4 PE=2 SV=1
B5X5F3	SALSA Overexpressed breast tumor protein homolog OS=Salmo salar OX=8030 GN=OBTP PE=2 SV=1
B5X5F9	SALSA Ribonuclease P protein subunit p21 OS=Salmo salar OX=8030 GN=RP21 PE=2 SV=1
B5X5G2	SALSA C1orf174 homolog OS=Salmo salar OX=8030 GN=CA174 PE=2 SV=1
B5X5H0	SALSA G2/mitotic-specific cyclin-B1 OS=Salmo salar OX=8030 GN=CCNB1 PE=2 SV=1
B5X5H1	SALSA Epididymal secretory protein E1 OS=Salmo salar OX=8030 GN=NPC2 PE=2 SV=1
B5X5I0	SALSA 26S protease regulatory subunit 6A OS=Salmo salar OX=8030 GN=PRS6A PE=2 SV=1
B5X5J8	SALSA EKC/KEOPS complex subunit LAGE3 precursor OS=Salmo salar OX=8030 GN=LAGE3 PE=2 SV=1
B5X5L7	SALSA Histone H2A OS=Salmo salar OX=8030 GN=H2AZ PE=2 SV=1
B5X5M1	SALSA Sidoreflexin OS=Salmo salar OX=8030 GN=SFXN2 PE=2 SV=1
B5X5M2	SALSA Fatty acid-binding protein, heart OS=Salmo salar OX=8030 GN=FABPH PE=2 SV=1
B5X5N7	SALSA Proteasome subunit alpha type OS=Salmo salar OX=8030 GN=PSA2 PE=2 SV=1
B5X5P9	SALSA C1orf31 OS=Salmo salar OX=8030 GN=CA031 PE=2 SV=1
B5X5Q6	SALSA Peroxiredoxin-5 OS=Salmo salar OX=8030 GN=PRDX5 PE=2 SV=1
B5X5Q7	SALSA Complex I-20kD OS=Salmo salar OX=8030 GN=NDUS7 PE=2 SV=1
B5X5Q8	SALSA Baculoviral IAP repeat-containing protein 5 OS=Salmo salar OX=8030 GN=BIRC5 PE=2 SV=1
B5X5S0	SALSA Borealin OS=Salmo salar OX=8030 GN=BOREA PE=2 SV=1
B5X5S4	SALSA Testosterone 17-beta-dehydrogenase 3 OS=Salmo salar OX=8030 GN=DHB3 PE=2 SV=1
B5X5S5	SALSA Bardet-Biedl syndrome 5 protein homolog OS=Salmo salar OX=8030 GN=BBS5 PE=2 SV=1
B5X5S8	SALSA 60S ribosomal protein L5 OS=Salmo salar OX=8030 GN=RL5 PE=2 SV=1
B5X5U2	SALSA Zinc finger HIT domain-containing protein 3 OS=Salmo salar OX=8030 GN=ZNHI3 PE=2 SV=1
B5X5V2	SALSA Complex I-MWFE OS=Salmo salar OX=8030 GN=NDUA1 PE=2 SV=1
B5X5V6	SALSA RPA-interacting protein A OS=Salmo salar OX=8030 GN=RIPA PE=2 SV=1
B5X5W3	SALSA Down syndrome critical region protein 3 OS=Salmo salar OX=8030 GN=DSCR3 PE=2 SV=1
B5X5W5	SALSA 60S ribosomal protein L30 OS=Salmo salar OX=8030 GN=RL30 PE=2 SV=1
B5X5W8	SALSA Hsp90 chaperone protein kinase-targeting subunit OS=Salmo salar OX=8030 GN=CDC37 PE=2 SV=1
B5X5X5	SALSA Translation initiation factor eIF-2B subunit beta OS=Salmo salar OX=8030 GN=EI2BB PE=2 SV=1
B5X5Z5	SALSA Pleckstrin OS=Salmo salar OX=8030 GN=PLEK PE=2 SV=1
B5X605	SALSA Telomeric repeat-binding factor 2 OS=Salmo salar OX=8030 GN=TERF2 PE=2 SV=1
B5X609	SALSA SUMO-conjugating enzyme UBC9-B OS=Salmo salar OX=8030 GN=UBC9B PE=2 SV=1
B5X611	SALSA Gamma-aminobutyric acid receptor-associated protein OS=Salmo salar OX=8030 GN=GBRAP PE=2 SV=1
B5X619	SALSA Proteasome subunit alpha type OS=Salmo salar OX=8030 GN=PSA6 PE=2 SV=1
B5X623	SALSA Fatty acid-binding protein, heart OS=Salmo salar OX=8030 GN=FABPH PE=2 SV=1
B5X624	SALSA C19orf12 homolog OS=Salmo salar OX=8030 GN=CS012 PE=2 SV=1
B5X638	SALSA Gem-associated protein 7 OS=Salmo salar OX=8030 GN=GEMI7 PE=2 SV=1
B5X642	SALSA Peptidylprolyl isomerase OS=Salmo salar OX=8030 GN=FKBP2 PE=2 SV=1
B5X653	SALSA potassium Voltage-gated channel subfamily E member 4 OS=Salmo salar OX=8030 GN=KCNE4 PE=2 SV=1
B5X6A0	SALSA S-adenosylmethionine mitochondrial carrier protein OS=Salmo salar OX=8030 GN=SAMC PE=2 SV=1
B5X6A4	SALSA Solute carrier family 66 member 3 OS=Salmo salar OX=8030 GN=PQLC3 PE=2 SV=1
B5X6C2	SALSA Probable 39S ribosomal protein L24, mitochondrial OS=Salmo salar OX=8030 GN=RM24 PE=2 SV=1
[truncated: 3,015 more rows]

## Sheet: HK Cluster 2
Gene ID	Description
B5X472	SALSA 4-hydroxyphenylpyruvate dioxygenase OS=Salmo salar OX=8030 GN=HPPD PE=2 SV=1
A0A0H4NLE4	SALSA ORF2 protein OS=Salmo salar OX=8030 PE=4 SV=1
A0A0H4NLE4	SALSA ORF2 protein OS=Salmo salar OX=8030 PE=4 SV=1
A0A0H4NLE4	SALSA ORF2 protein OS=Salmo salar OX=8030 PE=4 SV=1
A0A0H4NLE4	SALSA ORF2 protein OS=Salmo salar OX=8030 PE=4 SV=1
A0A0H4NLE4	SALSA ORF2 protein OS=Salmo salar OX=8030 PE=4 SV=1
A0A0H4NLE4	SALSA ORF2 protein OS=Salmo salar OX=8030 PE=4 SV=1
A0A0H4NLE9	SALSA Ribonuclease H OS=Salmo salar OX=8030 PE=3 SV=1
A0A0H4NYR1	SALSA Zinc finger protein 180-like protein isoform X2 OS=Salmo salar OX=8030 PE=4 SV=1
A0A0H4NYR1	SALSA Zinc finger protein 180-like protein isoform X2 OS=Salmo salar OX=8030 PE=4 SV=1
A0A0H4NYR1	SALSA Zinc finger protein 180-like protein isoform X2 OS=Salmo salar OX=8030 PE=4 SV=1
A0A1B1PFD6	SALSA NFAT5a1 OS=Salmo salar OX=8030 GN=LOC106561332 PE=2 SV=1
A0A1S2X0K6	SALSA serum albumin 1 precursor OS=Salmo salar OX=8030 GN=alb1 PE=4 SV=1
A0A1S2X1J6	SALSA serum albumin 2 precursor OS=Salmo salar OX=8030 GN=LOC100136922 PE=4 SV=1
A0A1S2X8A4	SALSA Peroxiredoxin-like 2 activated in M-CSF stimulated monocytes OS=Salmo salar OX=8030 GN=selu PE=3 SV=1
A0A1S3KIE4	SALSA ubiquitin carboxyl-terminal hydrolase 24-like isoform X1 OS=Salmo salar OX=8030 GN=LOC106560231 PE=4 SV=1
A0A1S3KIE4	SALSA ubiquitin carboxyl-terminal hydrolase 24-like isoform X1 OS=Salmo salar OX=8030 GN=LOC106560231 PE=4 SV=1
A0A1S3KII5	SALSA protein furry homolog-like isoform X2 OS=Salmo salar OX=8030 GN=LOC106560257 PE=4 SV=1
A0A1S3KIR1	SALSA protein SZT2-like isoform X5 OS=Salmo salar OX=8030 GN=LOC106560333 PE=4 SV=1
A0A1S3KIZ1	SALSA transforming growth factor beta receptor type 3 OS=Salmo salar OX=8030 GN=tgfbr3 PE=4 SV=1
A0A1S3KJ28	SALSA Transthyretin OS=Salmo salar OX=8030 GN=ttr PE=3 SV=1
A0A1S3KJ54	SALSA PH domain leucine-rich repeat protein phosphatase 1-like isoform X1 OS=Salmo salar OX=8030 GN=LOC106560398 PE=4 SV=1
A0A1S3KJ87	SALSA [Histone H3]-trimethyl-L-lysine(9) demethylase OS=Salmo salar OX=8030 GN=kdm4a PE=3 SV=1
A0A1S3KJB5	SALSA protein furry homolog-like isoform X6 OS=Salmo salar OX=8030 GN=LOC106560257 PE=4 SV=1
A0A1S3KJQ3	SALSA zinc finger protein 638-like OS=Salmo salar OX=8030 GN=LOC106560508 PE=4 SV=1
A0A1S3KK01	SALSA formin-2-like OS=Salmo salar OX=8030 GN=LOC106560350 PE=4 SV=1
A0A1S3KK24	SALSA histidine-rich glycoprotein-like OS=Salmo salar OX=8030 GN=LOC106560589 PE=4 SV=1
A0A1S3KK45	SALSA abnormal spindle-like microcephaly-associated protein homolog OS=Salmo salar OX=8030 GN=LOC106560548 PE=4 SV=1
A0A1S3KK70	SALSA lipoma-preferred partner homolog OS=Salmo salar OX=8030 GN=LOC106560617 PE=4 SV=1
A0A1S3KK78	SALSA complement factor H-like OS=Salmo salar OX=8030 GN=LOC106560550 PE=4 SV=1
A0A1S3KK83	SALSA Protein odr-4 homolog OS=Salmo salar OX=8030 GN=LOC106560556 PE=3 SV=1
A0A1S3KK96	SALSA Phosphoinositide phospholipase C OS=Salmo salar OX=8030 GN=LOC106560399 PE=4 SV=1
A0A1S3KKJ9	SALSA AF4/FMR2 family member 1-like isoform X1 OS=Salmo salar OX=8030 GN=LOC106560682 PE=3 SV=1
A0A1S3KKN8	SALSA L-serine-phosphatidylethanolamine phosphatidyltransferase OS=Salmo salar OX=8030 GN=ptdss2 PE=3 SV=1
A0A1S3KKT1	SALSA Allantoinase OS=Salmo salar OX=8030 GN=LOC106560661 PE=3 SV=1
A0A1S3KL42	SALSA Usher syndrome type-1C protein-binding protein 1 isoform X1 OS=Salmo salar OX=8030 GN=ushbp1 PE=4 SV=1
A0A1S3KL53	SALSA ankyrin repeat domain-containing protein 26-like isoform X15 OS=Salmo salar OX=8030 GN=LOC106560721 PE=4 SV=1
A0A1S3KL74	SALSA la-related protein 1 isoform X5 OS=Salmo salar OX=8030 GN=larp1 PE=4 SV=1
A0A1S3KL83	SALSA ceruloplasmin OS=Salmo salar OX=8030 GN=cp PE=3 SV=1
A0A1S3KL83	SALSA ceruloplasmin OS=Salmo salar OX=8030 GN=cp PE=3 SV=1
A0A1S3KLD0	SALSA activating molecule in BECN1-regulated autophagy protein 1-like isoform X1 OS=Salmo salar OX=8030 GN=LOC106560763 PE=4 SV=1
A0A1S3KLV2	SALSA proline-rich protein 5-like isoform X1 OS=Salmo salar OX=8030 GN=prr5l PE=3 SV=1
A0A1S3KLV6	SALSA Enhancer of mRNA-decapping protein 4 OS=Salmo salar OX=8030 GN=LOC106560824 PE=3 SV=1
A0A1S3KLZ3	SALSA golgin subfamily B member 1-like isoform X3 OS=Salmo salar OX=8030 GN=LOC106560721 PE=4 SV=1
A0A1S3KM69	SALSA Carboxylic ester hydrolase OS=Salmo salar OX=8030 GN=LOC100380756 PE=3 SV=1
A0A1S3KMB2	SALSA zinc finger protein ZFPM1 isoform X3 OS=Salmo salar OX=8030 GN=zfpm1 PE=4 SV=1
A0A1S3KMC4	SALSA C-Maf-inducing protein-like OS=Salmo salar OX=8030 GN=LOC106560887 PE=4 SV=1
A0A1S3KMD9	SALSA Tyrosine aminotransferase OS=Salmo salar OX=8030 GN=LOC106560893 PE=3 SV=1
A0A1S3KMN6	SALSA low-density lipoprotein receptor-related protein 5-like isoform X2 OS=Salmo salar OX=8030 GN=LOC106560964 PE=4 SV=1
A0A1S3KMP9	SALSA [histone H4]-N-methyl-L-lysine20 N-methyltransferase KMT5B OS=Salmo salar OX=8030 GN=LOC106560809 PE=4 SV=1
A0A1S3KMS9	SALSA mucin-2-like isoform X2 OS=Salmo salar OX=8030 GN=LOC106561012 PE=4 SV=1
A0A1S3KMZ8	SALSA protein phosphatase 1H-like isoform X1 OS=Salmo salar OX=8030 GN=LOC106560995 PE=4 SV=1
A0A1S3KN24	SALSA zinc finger protein 423 isoform X3 OS=Salmo salar OX=8030 GN=znf423 PE=4 SV=1
A0A1S3KNA1	SALSA transcription factor SOX-6-like isoform X1 OS=Salmo salar OX=8030 GN=LOC106561060 PE=4 SV=1
A0A1S3KNF9	SALSA flocculation protein FLO11-like OS=Salmo salar OX=8030 GN=LOC106561136 PE=4 SV=1
A0A1S3KNH5	SALSA Phosphatidylinositol-4-phosphate 3-kinase OS=Salmo salar OX=8030 GN=LOC106561080 PE=3 SV=1
A0A1S3KNQ8	SALSA zinc finger protein 592 isoform X1 OS=Salmo salar OX=8030 GN=znf592 PE=4 SV=1
A0A1S3KP57	SALSA Transcription factor Maf OS=Salmo salar OX=8030 GN=LOC106561266 PE=3 SV=1
A0A1S3KP80	SALSA CBP80/20-dependent translation initiation factor isoform X4 OS=Salmo salar OX=8030 GN=ctif PE=4 SV=1
A0A1S3KP96	SALSA tripartite motif-containing protein 16-like OS=Salmo salar OX=8030 GN=LOC106561285 PE=4 SV=1
A0A1S3KP97	SALSA transcription factor SOX-6-like isoform X2 OS=Salmo salar OX=8030 GN=LOC106561060 PE=4 SV=1
A0A1S3KPB9	SALSA Zona pellucida sperm-binding protein 3 OS=Salmo salar OX=8030 GN=LOC100380781 PE=3 SV=1
A0A1S3KPX0	SALSA FYVE, RhoGEF and PH domain-containing protein 4-like isoform X1 OS=Salmo salar OX=8030 GN=LOC106561377 PE=4 SV=1
A0A1S3KPY7	SALSA uncharacterized protein LOC106561205 OS=Salmo salar OX=8030 GN=LOC106561205 PE=4 SV=1
A0A1S3KQ22	SALSA zinc finger protein 462-like isoform X1 OS=Salmo salar OX=8030 GN=LOC106561374 PE=4 SV=1
A0A1S3KQ97	SALSA Ribonuclease H OS=Salmo salar OX=8030 GN=LOC106561442 PE=3 SV=1
A0A1S3KQH2	SALSA Inositol 1,4,5-trisphosphate receptor OS=Salmo salar OX=8030 GN=LOC100196824 PE=3 SV=1
A0A1S3KQM3	SALSA GTP:AMP phosphotransferase AK3, mitochondrial OS=Salmo salar OX=8030 GN=ak3 PE=3 SV=1
A0A1S3KQN5	SALSA Non-specific serine/threonine protein kinase OS=Salmo salar OX=8030 GN=LOC106561324 PE=4 SV=1
A0A1S3KQQ6	SALSA uncharacterized protein LOC106561506 OS=Salmo salar OX=8030 GN=LOC106561506 PE=4 SV=1
A0A1S3KQT2	SALSA non-canonical poly(A) RNA polymerase PAPD5 isoform X1 OS=Salmo salar OX=8030 GN=papd5 PE=4 SV=1
A0A1S3KQT9	SALSA homeodomain-interacting protein kinase 3 isoform X2 OS=Salmo salar OX=8030 GN=hipk3 PE=4 SV=1
A0A1S3KQX4	SALSA cat eye syndrome critical region protein 2-like isoform X1 OS=Salmo salar OX=8030 GN=LOC106561369 PE=4 SV=1
A0A1S3KR63	SALSA receptor-type tyrosine-protein phosphatase beta OS=Salmo salar OX=8030 GN=LOC100380677 PE=3 SV=1
A0A1S3KR63	SALSA receptor-type tyrosine-protein phosphatase beta OS=Salmo salar OX=8030 GN=LOC100380677 PE=3 SV=1
A0A1S3KR89	SALSA SH2 domain-containing protein 3C-like isoform X2 OS=Salmo salar OX=8030 GN=LOC106561608 PE=4 SV=1
A0A1S3KRI4	SALSA cytoskeleton-associated protein 5-like isoform X2 OS=Salmo salar OX=8030 GN=LOC106561606 PE=3 SV=1
A0A1S3KRL1	SALSA Histidine ammonia-lyase OS=Salmo salar OX=8030 GN=hal PE=3 SV=1
A0A1S3KRP3	SALSA contactin-1a-like OS=Salmo salar OX=8030 GN=LOC106561641 PE=4 SV=1
A0A1S3KRR1	SALSA Spermatid perinuclear RNA-binding protein OS=Salmo salar OX=8030 GN=LOC106561621 PE=4 SV=1
A0A1S3KRT4	SALSA early nodulin-75-like OS=Salmo salar OX=8030 GN=LOC106561731 PE=4 SV=1
A0A1S3KRT5	SALSA uncharacterized protein LOC106561663 isoform X4 OS=Salmo salar OX=8030 GN=LOC106561663 PE=3 SV=1
A0A1S3KS62	SALSA acid trehalase-like protein 1 isoform X1 OS=Salmo salar OX=8030 GN=athl1 PE=4 SV=1
A0A1S3KSG1	SALSA bifunctional glutamate/proline--tRNA ligase-like isoform X2 OS=Salmo salar OX=8030 GN=LOC106561878 PE=3 SV=1
A0A1S3KSI4	SALSA von Willebrand factor OS=Salmo salar OX=8030 GN=LOC106561860 PE=4 SV=1
A0A1S3KSL0	SALSA CUGBP Elav-like family member 2 isoform X8 OS=Salmo salar OX=8030 GN=LOC106561659 PE=3 SV=1
A0A1S3KTE7	SALSA zinc finger protein 408 isoform X1 OS=Salmo salar OX=8030 GN=znf408 PE=4 SV=1
A0A1S3KTJ4	SALSA proprotein convertase subtilisin/kexin type 5-like OS=Salmo salar OX=8030 GN=LOC106562014 PE=3 SV=1
A0A1S3KTL9	SALSA zinc finger protein 507-like OS=Salmo salar OX=8030 GN=LOC106562038 PE=4 SV=1
A0A1S3KTN1	SALSA protein FAM184A-like isoform X2 OS=Salmo salar OX=8030 GN=LOC106561887 PE=4 SV=1
A0A1S3KTW2	SALSA Piezo-type mechanosensitive ion channel component OS=Salmo salar OX=8030 GN=LOC106562059 PE=3 SV=1
A0A1S3KTZ9	SALSA zinc finger homeobox protein 3 isoform X4 OS=Salmo salar OX=8030 GN=zfhx3 PE=4 SV=1
A0A1S3KU08	SALSA mucin-17-like isoform X2 OS=Salmo salar OX=8030 GN=LOC106561920 PE=4 SV=1
A0A1S3KU10	SALSA semaphorin-7A-like isoform X1 OS=Salmo salar OX=8030 GN=LOC106562116 PE=3 SV=1
A0A1S3KU21	SALSA transcription factor TFIIIB component B'' homolog isoform X4 OS=Salmo salar OX=8030 GN=LOC106561920 PE=4 SV=1
A0A1S3KU58	SALSA nuclear factor of activated T-cells 5-like isoform X1 OS=Salmo salar OX=8030 GN=LOC106562092 PE=4 SV=1
A0A1S3KU79	SALSA CD276 antigen-like isoform X1 OS=Salmo salar OX=8030 GN=LOC106562141 PE=4 SV=1
A0A1S3KUA0	SALSA Diacylglycerol kinase OS=Salmo salar OX=8030 GN=LOC106561949 PE=3 SV=1
A0A1S3KUF8	SALSA protein CBFA2T3-like isoform X7 OS=Salmo salar OX=8030 GN=LOC106562167 PE=4 SV=1
A0A1S3KUK2	SALSA E3 ubiquitin-protein ligase Arkadia isoform X2 OS=Salmo salar OX=8030 GN=rnf111 PE=3 SV=1
A0A1S3KUK7	SALSA retinal dehydrogenase 2-like OS=Salmo salar OX=8030 GN=LOC106562207 PE=4 SV=1
A0A1S3KUP6	SALSA zinc finger protein 280D isoform X2 OS=Salmo salar OX=8030 GN=znf280d PE=4 SV=1
A0A1S3KUR1	SALSA E3 ubiquitin-protein ligase OS=Salmo salar OX=8030 GN=LOC106562216 PE=4 SV=1
A0A1S3KV44	SALSA furin-1-like OS=Salmo salar OX=8030 GN=LOC106562248 PE=3 SV=1
A0A1S3KV44	SALSA furin-1-like OS=Salmo salar OX=8030 GN=LOC106562248 PE=3 SV=1
A0A1S3KV53	SALSA protein transport protein Sec31A-like isoform X5 OS=Salmo salar OX=8030 GN=LOC106562280 PE=3 SV=1
A0A1S3KV68	SALSA AP-2 complex subunit alpha OS=Salmo salar OX=8030 GN=LOC106562310 PE=3 SV=1
A0A1S3KV82	SALSA ATM interactor-like OS=Salmo salar OX=8030 GN=LOC106562295 PE=4 SV=1
A0A1S3KV87	SALSA chromodomain Y-like protein 2 OS=Salmo salar OX=8030 GN=LOC106562298 PE=4 SV=1
A0A1S3KVK9	SALSA tripartite motif-containing protein 66-like isoform X2 OS=Salmo salar OX=8030 GN=LOC106562362 PE=4 SV=1
A0A1S3KVL0	SALSA chromodomain-helicase-DNA-binding protein 9-like OS=Salmo salar OX=8030 GN=LOC106562403 PE=4 SV=1
A0A1S3KVY3	SALSA Transporter OS=Salmo salar OX=8030 GN=LOC106562417 PE=3 SV=1
A0A1S3KW97	SALSA liprin-beta-2-like isoform X5 OS=Salmo salar OX=8030 GN=LOC106562300 PE=3 SV=1
A0A1S3KW97	SALSA liprin-beta-2-like isoform X5 OS=Salmo salar OX=8030 GN=LOC106562300 PE=3 SV=1
A0A1S3KWD4	SALSA uncharacterized protein KIAA0895-like OS=Salmo salar OX=8030 GN=LOC106562562 PE=4 SV=1
A0A1S3KWE7	SALSA ceramide synthase 2-like OS=Salmo salar OX=8030 GN=LOC106562576 PE=4 SV=1
A0A1S3KWL5	SALSA inner centromere protein-like isoform X1 OS=Salmo salar OX=8030 GN=LOC106562583 PE=4 SV=1
A0A1S3KWN5	SALSA glutamine and serine-rich protein 1-like OS=Salmo salar OX=8030 GN=LOC106562605 PE=4 SV=1
A0A1S3KWQ1	SALSA Hyaluronoglucosaminidase OS=Salmo salar OX=8030 GN=cemip PE=3 SV=1
A0A1S3KWW1	SALSA 1-phosphatidylinositol 4-kinase OS=Salmo salar OX=8030 GN=pi4ka PE=3 SV=1
A0A1S3KWW1	SALSA 1-phosphatidylinositol 4-kinase OS=Salmo salar OX=8030 GN=pi4ka PE=3 SV=1
A0A1S3KWY2	SALSA tropomyosin alpha-1 chain-like OS=Salmo salar OX=8030 GN=LOC106562447 PE=3 SV=1
A0A1S3KWY5	SALSA tricarboxylate transport protein, mitochondrial-like OS=Salmo salar OX=8030 GN=LOC106562714 PE=3 SV=1
A0A1S3KWZ2	SALSA abhydrolase domain-containing protein 2-A OS=Salmo salar OX=8030 GN=LOC106562454 PE=3 SV=1
A0A1S3KX07	SALSA tetratricopeptide repeat protein 17-like OS=Salmo salar OX=8030 GN=LOC106562711 PE=4 SV=1
A0A1S3KX48	SALSA homeodomain-interacting protein kinase 3-like isoform X1 OS=Salmo salar OX=8030 GN=LOC106562738 PE=4 SV=1
A0A1S3KX49	SALSA uncharacterized protein LOC106562497 OS=Salmo salar OX=8030 GN=LOC106562497 PE=4 SV=1
A0A1S3KX61	SALSA unconventional myosin-IXa-like OS=Salmo salar OX=8030 GN=LOC106562777 PE=3 SV=1
A0A1S3KX78	SALSA homeodomain-interacting protein kinase 3-like isoform X3 OS=Salmo salar OX=8030 GN=LOC106562738 PE=4 SV=1
A0A1S3KX78	SALSA homeodomain-interacting protein kinase 3-like isoform X3 OS=Salmo salar OX=8030 GN=LOC106562738 PE=4 SV=1
A0A1S3KXL7	SALSA protein FAM102A-like OS=Salmo salar OX=8030 GN=LOC106562839 PE=3 SV=1
A0A1S3KXV1	SALSA E3 SUMO-protein ligase PIAS1-like isoform X1 OS=Salmo salar OX=8030 GN=LOC106562666 PE=4 SV=1
A0A1S3KXX7	SALSA F-BAR domain only protein 2 OS=Salmo salar OX=8030 GN=fcho2 PE=3 SV=1
A0A1S3KY01	SALSA protein phosphatase 1 regulatory subunit 26-like OS=Salmo salar OX=8030 GN=LOC106562960 PE=4 SV=1
A0A1S3KY57	SALSA formin-binding protein 1-like isoform X12 OS=Salmo salar OX=8030 GN=LOC106562963 PE=4 SV=1
A0A1S3KY60	SALSA inactive carboxypeptidase-like protein X2 isoform X2 OS=Salmo salar OX=8030 GN=LOC106562983 PE=3 SV=1
A0A1S3KY84	SALSA zinc finger protein 609-like isoform X1 OS=Salmo salar OX=8030 GN=LOC106562774 PE=4 SV=1
A0A1S3KY85	SALSA ABC transporter G family member 20-like isoform X3 OS=Salmo salar OX=8030 GN=LOC106562987 PE=4 SV=1
A0A1S3KY99	SALSA uncharacterized protein LOC106562778 OS=Salmo salar OX=8030 GN=LOC106562778 PE=4 SV=1
A0A1S3KYE7	SALSA Phosphatidylinositol 3-kinase 85 kDa regulatory subunit alpha OS=Salmo salar OX=8030 GN=LOC106563018 PE=3 SV=1
A0A1S3KYI9	SALSA uncharacterized protein LOC106562846 OS=Salmo salar OX=8030 GN=LOC106562846 PE=4 SV=1
A0A1S3KYI9	SALSA uncharacterized protein LOC106562846 OS=Salmo salar OX=8030 GN=LOC106562846 PE=4 SV=1
A0A1S3KYJ9	SALSA alpha-2A adrenergic receptor-like OS=Salmo salar OX=8030 GN=LOC106563068 PE=3 SV=1
A0A1S3KYK5	SALSA junction-mediating and -regulatory protein-like OS=Salmo salar OX=8030 GN=LOC106563046 PE=4 SV=1
A0A1S3KYK6	SALSA Ribonuclease H OS=Salmo salar OX=8030 GN=LOC106563092 PE=3 SV=1
A0A1S3KYV5	SALSA metal transporter CNNM3 isoform X1 OS=Salmo salar OX=8030 GN=cnnm3 PE=3 SV=1
A0A1S3KYZ5	SALSA protein LAP2-like isoform X1 OS=Salmo salar OX=8030 GN=LOC106563143 PE=4 SV=1
A0A1S3KZ09	SALSA transportin-1 OS=Salmo salar OX=8030 GN=LOC106562939 PE=4 SV=1
A0A1S3KZ09	SALSA transportin-1 OS=Salmo salar OX=8030 GN=LOC106562939 PE=4 SV=1
A0A1S3KZ65	SALSA Phosphate transporter OS=Salmo salar OX=8030 GN=LOC106563198 PE=3 SV=1
A0A1S3KZC2	SALSA ABC transporter G family member 20-like isoform X1 OS=Salmo salar OX=8030 GN=LOC106562987 PE=4 SV=1
A0A1S3KZI3	SALSA zinc finger protein Rlf-like OS=Salmo salar OX=8030 GN=LOC106563209 PE=4 SV=1
A0A1S3KZM1	SALSA gamma-glutamyltransferase 5 isoform X1 OS=Salmo salar OX=8030 GN=ggt5 PE=3 SV=1
A0A1S3KZM1	SALSA gamma-glutamyltransferase 5 isoform X1 OS=Salmo salar OX=8030 GN=ggt5 PE=3 SV=1
A0A1S3KZN2	SALSA transforming growth factor beta receptor type 3-like OS=Salmo salar OX=8030 GN=LOC106563265 PE=4 SV=1
A0A1S3KZP0	SALSA nucleus accumbens-associated protein 2-like OS=Salmo salar OX=8030 GN=LOC106563261 PE=4 SV=1
A0A1S3KZT6	SALSA T-box transcription factor TBX3-like isoform X2 OS=Salmo salar OX=8030 GN=LOC106563287 PE=4 SV=1
A0A1S3KZV8	SALSA POU domain protein OS=Salmo salar OX=8030 GN=LOC106563125 PE=3 SV=1
A0A1S3L008	SALSA protein LAP2-like isoform X2 OS=Salmo salar OX=8030 GN=LOC106563143 PE=4 SV=1
A0A1S3L025	SALSA uncharacterized protein LOC106563300 OS=Salmo salar OX=8030 GN=LOC106563300 PE=4 SV=1
A0A1S3L030	SALSA TNF receptor-associated factor OS=Salmo salar OX=8030 GN=LOC106563303 PE=3 SV=1
A0A1S3L094	SALSA uncharacterized protein LOC106563385 isoform X1 OS=Salmo salar OX=8030 GN=LOC106563385 PE=4 SV=1
A0A1S3L0B6	SALSA Gamma-glutamyl carboxylase OS=Salmo salar OX=8030 GN=LOC106563193 PE=4 SV=1
A0A1S3L0J7	SALSA disks large homolog 4-like isoform X9 OS=Salmo salar OX=8030 GN=LOC106563427 PE=3 SV=1
A0A1S3L0M8	SALSA Spectrin beta chain OS=Salmo salar OX=8030 GN=LOC106563448 PE=3 SV=1
A0A1S3L0U2	SALSA nuclear factor related to kappa-B-binding protein-like isoform X2 OS=Salmo salar OX=8030 GN=LOC106563415 PE=4 SV=1
A0A1S3L0U2	SALSA nuclear factor related to kappa-B-binding protein-like isoform X2 OS=Salmo salar OX=8030 GN=LOC106563415 PE=4 SV=1
A0A1S3L118	SALSA mitochondrial fission regulator 1-like isoform X1 OS=Salmo salar OX=8030 GN=mtfr1l PE=3 SV=1
A0A1S3L158	SALSA Anoctamin OS=Salmo salar OX=8030 GN=LOC106563530 PE=3 SV=1
A0A1S3L1V1	SALSA transmembrane protein 185-like OS=Salmo salar OX=8030 GN=LOC106563673 PE=4 SV=1
A0A1S3L1W9	SALSA malignant fibrous histiocytoma-amplified sequence 1 homolog OS=Salmo salar OX=8030 GN=LOC106563686 PE=4 SV=1
A0A1S3L201	SALSA G-protein coupled receptor 12-like OS=Salmo salar OX=8030 GN=LOC106563678 PE=3 SV=1
A0A1S3L2E5	SALSA complement factor B-like OS=Salmo salar OX=8030 GN=LOC106563698 PE=4 SV=1
A0A1S3L2J6	SALSA rapamycin-insensitive companion of mTOR-like isoform X1 OS=Salmo salar OX=8030 GN=LOC106563815 PE=3 SV=1
A0A1S3L2R3	SALSA endothelial cell-specific chemotaxis regulator-like OS=Salmo salar OX=8030 GN=LOC106563624 PE=4 SV=1
A0A1S3L2V5	SALSA Phosphoinositide 5-phosphatase OS=Salmo salar OX=8030 GN=synj1 PE=3 SV=1
A0A1S3L2Y7	SALSA T-lymphoma invasion and metastasis-inducing protein 1-like OS=Salmo salar OX=8030 GN=LOC106563895 PE=4 SV=1
A0A1S3L2Z4	SALSA Nipped-B protein OS=Salmo salar OX=8030 GN=LOC106563887 PE=3 SV=1
A0A1S3L330	SALSA hephaestin-like protein 1 OS=Salmo salar OX=8030 GN=LOC106563910 PE=3 SV=1
A0A1S3L3C7	SALSA Carbohydrate sulfotransferase OS=Salmo salar OX=8030 GN=LOC106564018 PE=3 SV=1
A0A1S3L3U7	SALSA zinc finger and SCAN domain-containing protein 2-like OS=Salmo salar OX=8030 GN=LOC106564035 PE=4 SV=1
A0A1S3L402	SALSA uncharacterized protein LOC106564175 OS=Salmo salar OX=8030 GN=LOC106564175 PE=4 SV=1
A0A1S3L4D6	SALSA autism susceptibility gene 2 protein-like isoform X1 OS=Salmo salar OX=8030 GN=LOC106564312 PE=4 SV=1
A0A1S3L4G1	SALSA uncharacterized protein LOC106564328 OS=Salmo salar OX=8030 GN=LOC106564328 PE=4 SV=1
A0A1S3L4I8	SALSA Synaptogyrin OS=Salmo salar OX=8030 GN=LOC106564351 PE=3 SV=1
A0A1S3L4J1	SALSA myopalladin-like OS=Salmo salar OX=8030 GN=LOC106564359 PE=4 SV=1
A0A1S3L4R1	SALSA coiled-coil and C2 domain-containing protein 1A-like OS=Salmo salar OX=8030 GN=LOC106564250 PE=3 SV=1
A0A1S3L4V4	SALSA tuberin-like OS=Salmo salar OX=8030 GN=LOC106564303 PE=4 SV=1
A0A1S3L4Z9	SALSA Histone acetyltransferase OS=Salmo salar OX=8030 GN=LOC106564464 PE=4 SV=1
A0A1S3L505	SALSA Histone acetyltransferase OS=Salmo salar OX=8030 GN=LOC106564464 PE=4 SV=1
A0A1S3L505	SALSA Histone acetyltransferase OS=Salmo salar OX=8030 GN=LOC106564464 PE=4 SV=1
A0A1S3L575	SALSA zinc finger protein 120-like OS=Salmo salar OX=8030 GN=LOC106564529 PE=4 SV=1
A0A1S3L575	SALSA zinc finger protein 120-like OS=Salmo salar OX=8030 GN=LOC106564529 PE=4 SV=1
A0A1S3L5E5	SALSA Choline transporter-like protein OS=Salmo salar OX=8030 GN=LOC106564572 PE=3 SV=1
A0A1S3L5F8	SALSA zinc-binding protein A33-like OS=Salmo salar OX=8030 GN=LOC106564224 PE=4 SV=1
A0A1S3L5J6	SALSA Limkain-b1 OS=Salmo salar OX=8030 GN=LOC106564611 PE=4 SV=1
A0A1S3L5S2	SALSA trinucleotide repeat-containing gene 6C protein-like isoform X1 OS=Salmo salar OX=8030 GN=LOC106564661 PE=4 SV=1
A0A1S3L5X2	SALSA uncharacterized protein LOC106564374 isoform X1 OS=Salmo salar OX=8030 GN=LOC106564374 PE=4 SV=1
A0A1S3L5Z8	SALSA phosphoinositide 3-kinase regulatory subunit 5-like isoform X1 OS=Salmo salar OX=8030 GN=LOC106564678 PE=4 SV=1
A0A1S3L624	SALSA transcription factor IIIB 50 kDa subunit OS=Salmo salar OX=8030 GN=brf2 PE=3 SV=1
A0A1S3L648	SALSA protein RRP5 homolog OS=Salmo salar OX=8030 GN=LOC106564624 PE=4 SV=1
A0A1S3L681	SALSA dual specificity mitogen-activated protein kinase kinase 7-like isoform X1 OS=Salmo salar OX=8030 GN=LOC106564723 PE=4 SV=1
A0A1S3L6C0	SALSA multidrug resistance-associated protein 7-like OS=Salmo salar OX=8030 GN=LOC106564741 PE=4 SV=1
A0A1S3L6D4	SALSA Aminopeptidase OS=Salmo salar OX=8030 GN=LOC106564746 PE=3 SV=1
A0A1S3L6X2	SALSA myosin-11 isoform X2 OS=Salmo salar OX=8030 GN=LOC100380663 PE=3 SV=1
A0A1S3L753	SALSA sprouty-related, EVH1 domain-containing protein 2-like isoform X3 OS=Salmo salar OX=8030 GN=LOC106564848 PE=4 SV=1
A0A1S3L765	SALSA trinucleotide repeat-containing gene 6C protein-like isoform X3 OS=Salmo salar OX=8030 GN=LOC106564661 PE=4 SV=1
A0A1S3L769	SALSA nucleosome-remodeling factor subunit BPTF-like isoform X5 OS=Salmo salar OX=8030 GN=LOC106564864 PE=4 SV=1
A0A1S3L777	SALSA nucleosome-remodeling factor subunit BPTF-like isoform X1 OS=Salmo salar OX=8030 GN=LOC106564864 PE=4 SV=1
A0A1S3L794	SALSA Protein kinase C OS=Salmo salar OX=8030 GN=LOC106564882 PE=3 SV=1
A0A1S3L7A3	SALSA Apolipoprotein H OS=Salmo salar OX=8030 GN=LOC106564884 PE=4 SV=1
A0A1S3L7C2	SALSA mucolipin-1-like OS=Salmo salar OX=8030 GN=LOC106564897 PE=4 SV=1
A0A1S3L7D4	SALSA Acyl-coenzyme A oxidase OS=Salmo salar OX=8030 GN=LOC100380782 PE=3 SV=1
A0A1S3L7E6	SALSA neuropathy target esterase-like isoform X6 OS=Salmo salar OX=8030 GN=LOC106564686 PE=3 SV=1
A0A1S3L7F1	SALSA complement C3-like OS=Salmo salar OX=8030 GN=LOC106564830 PE=4 SV=1
A0A1S3L7F1	SALSA complement C3-like OS=Salmo salar OX=8030 GN=LOC106564830 PE=4 SV=1
A0A1S3L7H4	SALSA Non-specific serine/threonine protein kinase OS=Salmo salar OX=8030 GN=LOC106564696 PE=4 SV=1
A0A1S3L7I0	SALSA regulatory-associated protein of mTOR-like isoform X4 OS=Salmo salar OX=8030 GN=LOC106564921 PE=3 SV=1
A0A1S3L7I4	SALSA NACHT, LRR and PYD domains-containing protein 12-like isoform X1 OS=Salmo salar OX=8030 GN=LOC106564703 PE=4 SV=1
A0A1S3L7J3	SALSA LOW QUALITY PROTEIN: integrin alpha-L-like OS=Salmo salar OX=8030 GN=LOC106564936 PE=3 SV=1
A0A1S3L7S4	SALSA N-acetylmuramoyl-L-alanine amidase-like OS=Salmo salar OX=8030 GN=LOC106564993 PE=3 SV=1
A0A1S3L817	SALSA proteoglycan 4-like OS=Salmo salar OX=8030 GN=LOC106564780 PE=4 SV=1
A0A1S3L840	SALSA oxidative stress-induced growth inhibitor 2-like isoform X1 OS=Salmo salar OX=8030 GN=LOC106565048 PE=4 SV=1
A0A1S3L8A3	SALSA phosphofurin acidic cluster sorting protein 2-like isoform X2 OS=Salmo salar OX=8030 GN=LOC106564809 PE=3 SV=1
A0A1S3L8G5	SALSA DNA helicase OS=Salmo salar OX=8030 GN=LOC106565042 PE=3 SV=1
A0A1S3L8J4	SALSA eosinophil peroxidase-like OS=Salmo salar OX=8030 GN=LOC106564853 PE=4 SV=1
A0A1S3L8J4	SALSA eosinophil peroxidase-like OS=Salmo salar OX=8030 GN=LOC106564853 PE=4 SV=1
A0A1S3L8N4	SALSA probable helicase with zinc finger domain isoform X2 OS=Salmo salar OX=8030 GN=LOC106564877 PE=4 SV=1
A0A1S3L8N4	SALSA probable helicase with zinc finger domain isoform X2 OS=Salmo salar OX=8030 GN=LOC106564877 PE=4 SV=1
A0A1S3L8Q0	SALSA Apolipoprotein H OS=Salmo salar OX=8030 GN=LOC106564885 PE=4 SV=1
A0A1S3L8V0	SALSA msx2-interacting protein-like isoform X3 OS=Salmo salar OX=8030 GN=LOC106565133 PE=3 SV=1
A0A1S3L930	SALSA uncharacterized protein LOC106565167 isoform X4 OS=Salmo salar OX=8030 GN=LOC106565167 PE=4 SV=1
A0A1S3L943	SALSA helicase ARIP4 OS=Salmo salar OX=8030 GN=rad54l2 PE=3 SV=1
A0A1S3L984	SALSA Protein-tyrosine-phosphatase OS=Salmo salar OX=8030 GN=LOC106565195 PE=3 SV=1
A0A1S3L988	SALSA CSC1-like protein 2 OS=Salmo salar OX=8030 GN=tmem63b PE=3 SV=1
A0A1S3L9E1	SALSA inter-alpha-trypsin inhibitor heavy chain H3-like isoform X3 OS=Salmo salar OX=8030 GN=LOC106565161 PE=4 SV=1
A0A1S3L9L4	SALSA P2Y purinoceptor 1-like OS=Salmo salar OX=8030 GN=LOC106565268 PE=4 SV=1
A0A1S3L9T5	SALSA uncharacterized protein LOC106565305 OS=Salmo salar OX=8030 GN=LOC106565305 PE=4 SV=1
A0A1S3L9T8	SALSA Histone deacetylase OS=Salmo salar OX=8030 GN=LOC106565234 PE=3 SV=1
A0A1S3L9X6	SALSA ras-related protein Rab-37 isoform X1 OS=Salmo salar OX=8030 GN=rab37 PE=4 SV=1
A0A1S3LAG4	SALSA Peptidylprolyl isomerase OS=Salmo salar OX=8030 GN=LOC106565346 PE=4 SV=1
A0A1S3LAG4	SALSA Peptidylprolyl isomerase OS=Salmo salar OX=8030 GN=LOC106565346 PE=4 SV=1
A0A1S3LAJ0	SALSA serine/threonine-protein phosphatase 6 regulatory ankyrin repeat subunit C-like isoform X1 OS=Salmo salar OX=8030 GN=LOC106565408 PE=4 SV=1
A0A1S3LAT5	SALSA G-protein coupled receptor 182-like OS=Salmo salar OX=8030 GN=LOC106565450 PE=3 SV=1
A0A1S3LB13	SALSA protein lifeguard 2-like isoform X3 OS=Salmo salar OX=8030 GN=LOC106565465 PE=3 SV=1
A0A1S3LB39	SALSA Inositol 1,4,5-trisphosphate receptor OS=Salmo salar OX=8030 GN=LOC106565476 PE=3 SV=1
A0A1S3LB67	SALSA uncharacterized protein LOC106565512 isoform X2 OS=Salmo salar OX=8030 GN=LOC106565512 PE=4 SV=1
A0A1S3LB90	SALSA SWI/SNF complex subunit SMARCC2-like isoform X3 OS=Salmo salar OX=8030 GN=LOC106565517 PE=4 SV=1
A0A1S3LBY0	SALSA SLIT-ROBO Rho GTPase-activating protein 3 isoform X1 OS=Salmo salar OX=8030 GN=srgap3 PE=4 SV=1
A0A1S3LC12	SALSA AMP deaminase OS=Salmo salar OX=8030 GN=LOC106565671 PE=3 SV=1
A0A1S3LC20	SALSA natural resistance-associated macrophage protein 2-like OS=Salmo salar OX=8030 GN=LOC106565428 PE=3 SV=1
A0A1S3LC35	SALSA phosphatidylinositol N-acetylglucosaminyltransferase subunit Q OS=Salmo salar OX=8030 GN=pigq PE=4 SV=1
A0A1S3LC56	SALSA ETS domain-containing protein Elk-4-like isoform X1 OS=Salmo salar OX=8030 GN=LOC106565630 PE=3 SV=1
A0A1S3LCG9	SALSA class E basic helix-loop-helix protein 40-like OS=Salmo salar OX=8030 GN=LOC106565477 PE=4 SV=1
A0A1S3LCH5	SALSA forkhead box protein P1-B-like isoform X5 OS=Salmo salar OX=8030 GN=LOC106565737 PE=4 SV=1
A0A1S3LCI0	SALSA forkhead box protein P1-B-like isoform X6 OS=Salmo salar OX=8030 GN=LOC106565737 PE=4 SV=1
A0A1S3LCS2	SALSA zinc fingers and homeoboxes protein 3-like OS=Salmo salar OX=8030 GN=LOC106565778 PE=3 SV=1
A0A1S3LD30	SALSA inter-alpha-trypsin inhibitor heavy chain H3-like isoform X1 OS=Salmo salar OX=8030 GN=LOC106565822 PE=3 SV=1
A0A1S3LDG6	SALSA protein FAM78A isoform X1 OS=Salmo salar OX=8030 GN=fam78a PE=4 SV=1
A0A1S3LDU1	SALSA PR domain zinc finger protein 2-like isoform X1 OS=Salmo salar OX=8030 GN=LOC106565960 PE=4 SV=1
A0A1S3LDV7	SALSA uncharacterized protein LOC106565963 isoform X1 OS=Salmo salar OX=8030 GN=LOC106565963 PE=4 SV=1
A0A1S3LDX3	SALSA Ribonuclease H OS=Salmo salar OX=8030 GN=LOC106565892 PE=3 SV=1
A0A1S3LDX3	SALSA Ribonuclease H OS=Salmo salar OX=8030 GN=LOC106565892 PE=3 SV=1
A0A1S3LE11	SALSA RNA-binding protein 6-like isoform X2 OS=Salmo salar OX=8030 GN=LOC106565987 PE=4 SV=1
A0A1S3LE46	SALSA hepatocyte growth factor-like protein isoform X2 OS=Salmo salar OX=8030 GN=LOC106566001 PE=3 SV=1
A0A1S3LEB6	SALSA bromodomain and PHD finger-containing protein 3-like isoform X2 OS=Salmo salar OX=8030 GN=LOC106565971 PE=4 SV=1
A0A1S3LEJ3	SALSA SRSF protein kinase 1-like isoform X3 OS=Salmo salar OX=8030 GN=LOC106566080 PE=4 SV=1
A0A1S3LEK4	SALSA calcium/calmodulin-dependent protein kinase type 1-like isoform X2 OS=Salmo salar OX=8030 GN=LOC106565858 PE=3 SV=1
A0A1S3LEK7	SALSA coiled-coil domain-containing protein 66 isoform X1 OS=Salmo salar OX=8030 GN=ccdc66 PE=4 SV=1
A0A1S3LER5	SALSA inhibin beta B chain-like OS=Salmo salar OX=8030 GN=LOC106566127 PE=3 SV=1
A0A1S3LEU6	SALSA leiomodin-1-like OS=Salmo salar OX=8030 GN=LOC106566054 PE=4 SV=1
A0A1S3LEV6	SALSA GTPase IMAP family member 8-like OS=Salmo salar OX=8030 GN=LOC106566036 PE=3 SV=1
A0A1S3LEX6	SALSA Ribonuclease H OS=Salmo salar OX=8030 GN=LOC106566074 PE=3 SV=1
A0A1S3LF34	SALSA protein VPRBP-like OS=Salmo salar OX=8030 GN=LOC106566213 PE=3 SV=1
A0A1S3LF81	SALSA CD97 antigen-like OS=Salmo salar OX=8030 GN=LOC106566240 PE=4 SV=1
A0A1S3LFD1	SALSA dnaJ homolog subfamily C member 5-like OS=Salmo salar OX=8030 GN=LOC106566293 PE=4 SV=1
A0A1S3LFJ2	SALSA uncharacterized protein LOC106566327 OS=Salmo salar OX=8030 GN=LOC106566327 PE=4 SV=1
A0A1S3LFY5	SALSA 92 kDa gelatinase OS=Salmo salar OX=8030 GN=LOC106566399 PE=3 SV=1
A0A1S3LFY5	SALSA 92 kDa gelatinase OS=Salmo salar OX=8030 GN=LOC106566399 PE=3 SV=1
A0A1S3LG48	SALSA zinc finger protein PLAGL2-like isoform X2 OS=Salmo salar OX=8030 GN=LOC106566425 PE=3 SV=1
A0A1S3LGE6	SALSA uncharacterized protein LOC106566474 OS=Salmo salar OX=8030 GN=LOC106566474 PE=4 SV=1
A0A1S3LGG3	SALSA scavenger receptor cysteine-rich type 1 protein M130-like OS=Salmo salar OX=8030 GN=LOC106566489 PE=4 SV=1
A0A1S3LGG3	SALSA scavenger receptor cysteine-rich type 1 protein M130-like OS=Salmo salar OX=8030 GN=LOC106566489 PE=4 SV=1
A0A1S3LGP4	SALSA transmembrane prolyl 4-hydroxylase-like OS=Salmo salar OX=8030 GN=LOC106566539 PE=4 SV=1
A0A1S3LGR2	SALSA rho GTPase-activating protein 39-like isoform X4 OS=Salmo salar OX=8030 GN=LOC106566473 PE=4 SV=1
A0A1S3LH42	SALSA zinc finger protein 335-like isoform X1 OS=Salmo salar OX=8030 GN=LOC106566398 PE=4 SV=1
A0A1S3LH43	SALSA protein bicaudal D homolog 2-like OS=Salmo salar OX=8030 GN=LOC106566609 PE=3 SV=1
A0A1S3LHN9	SALSA guanine nucleotide-binding protein G(S) subunit alpha-like OS=Salmo salar OX=8030 GN=LOC106566693 PE=3 SV=1
A0A1S3LHP1	SALSA leucine-rich repeat neuronal protein 1-like OS=Salmo salar OX=8030 GN=LOC106566497 PE=4 SV=1
A0A1S3LHT7	SALSA dedicator of cytokinesis protein 3-like isoform X5 OS=Salmo salar OX=8030 GN=LOC106566670 PE=3 SV=1
A0A1S3LHU9	SALSA bromodomain adjacent to zinc finger domain protein 2A isoform X1 OS=Salmo salar OX=8030 GN=baz2a PE=3 SV=1
A0A1S3LHV2	SALSA nuclear receptor coactivator 3-like OS=Salmo salar OX=8030 GN=LOC106566728 PE=3 SV=1
A0A1S3LHV2	SALSA nuclear receptor coactivator 3-like OS=Salmo salar OX=8030 GN=LOC106566728 PE=3 SV=1
A0A1S3LHX3	SALSA death-inducer obliterator 1-like isoform X10 OS=Salmo salar OX=8030 GN=LOC106566730 PE=4 SV=1
A0A1S3LHZ7	SALSA calcium-responsive transactivator isoform X3 OS=Salmo salar OX=8030 GN=ss18l1 PE=3 SV=1
A0A1S3LHZ8	SALSA dysbindin-like OS=Salmo salar OX=8030 GN=LOC106566743 PE=3 SV=1
A0A1S3LI45	SALSA IQ motif and SEC7 domain-containing protein 1-like isoform X5 OS=Salmo salar OX=8030 GN=LOC106566761 PE=3 SV=1
A0A1S3LI46	SALSA TNF receptor-associated factor OS=Salmo salar OX=8030 GN=traf2 PE=3 SV=1
A0A1S3LI52	SALSA Ribonuclease H OS=Salmo salar OX=8030 GN=LOC106566723 PE=3 SV=1
A0A1S3LI82	SALSA arf-GAP with SH3 domain, ANK repeat and PH domain-containing protein 2-like isoform X5 OS=Salmo salar OX=8030 GN=LOC106566627 PE=4 SV=1
A0A1S3LIB9	SALSA DNA (cytosine-5-)-methyltransferase OS=Salmo salar OX=8030 GN=LOC106566801 PE=3 SV=1
A0A1S3LIC4	SALSA nucleolar protein 4-like isoform X1 OS=Salmo salar OX=8030 GN=LOC106566803 PE=4 SV=1
A0A1S3LID6	SALSA vacuolar protein sorting-associated protein 13D isoform X2 OS=Salmo salar OX=8030 GN=vps13d PE=3 SV=1
A0A1S3LIH9	SALSA sodium-coupled neutral amino acid transporter 3-like isoform X2 OS=Salmo salar OX=8030 GN=LOC106566830 PE=4 SV=1
A0A1S3LII4	SALSA properdin-like OS=Salmo salar OX=8030 GN=LOC106566833 PE=4 SV=1
A0A1S3LIK2	SALSA sodium-coupled neutral amino acid transporter 3-like isoform X1 OS=Salmo salar OX=8030 GN=LOC106566830 PE=4 SV=1
A0A1S3LIN2	SALSA E3 ubiquitin-protein ligase TRIM33-like isoform X2 OS=Salmo salar OX=8030 GN=LOC106566845 PE=4 SV=1
A0A1S3LIN6	SALSA von Willebrand factor A domain-containing protein 1-like OS=Salmo salar OX=8030 GN=LOC106566852 PE=4 SV=1
A0A1S3LIP9	SALSA Dystroglycan OS=Salmo salar OX=8030 GN=LOC106566673 PE=4 SV=1
A0A1S3LIT6	SALSA PH and SEC7 domain-containing protein 4-like isoform X2 OS=Salmo salar OX=8030 GN=LOC106566806 PE=4 SV=1
A0A1S3LJ00	SALSA E3 ubiquitin-protein ligase OS=Salmo salar OX=8030 GN=LOC106566898 PE=4 SV=1
A0A1S3LJL4	SALSA phosphatidylinositol 3,4,5-trisphosphate-dependent Rac exchanger 1 protein-like isoform X1 OS=Salmo salar OX=8030 GN=LOC106566945 PE=4 SV=1
A0A1S3LJX9	SALSA histone lysine demethylase PHF8-like OS=Salmo salar OX=8030 GN=LOC106567021 PE=3 SV=1
A0A1S3LKG5	SALSA solute carrier family 26 member 10-like OS=Salmo salar OX=8030 GN=LOC106567041 PE=3 SV=1
A0A1S3LKI5	SALSA DnaJ homolog subfamily C member 22 OS=Salmo salar OX=8030 GN=dnajc22 PE=4 SV=1
A0A1S3LKJ1	SALSA F-actin monooxygenase OS=Salmo salar OX=8030 GN=LOC106567111 PE=3 SV=1
A0A1S3LKK4	SALSA Mediator of RNA polymerase II transcription subunit 13 OS=Salmo salar OX=8030 GN=LOC106566935 PE=3 SV=1
A0A1S3LKV3	SALSA basement membrane-specific heparan sulfate proteoglycan core protein-like isoform X16 OS=Salmo salar OX=8030 GN=LOC106567148 PE=4 SV=1
A0A1S3LKV9	SALSA tensin-2 isoform X1 OS=Salmo salar OX=8030 GN=LOC100380686 PE=3 SV=1
A0A1S3LL29	SALSA disco-interacting protein 2 homolog B-A isoform X2 OS=Salmo salar OX=8030 GN=LOC106567000 PE=3 SV=1
A0A1S3LL60	SALSA basement membrane-specific heparan sulfate proteoglycan core protein-like isoform X9 OS=Salmo salar OX=8030 GN=LOC106567148 PE=4 SV=1
A0A1S3LLA8	SALSA HECT-type E3 ubiquitin transferase OS=Salmo salar OX=8030 GN=LOC106567026 PE=4 SV=1
A0A1S3LLD5	SALSA Diacylglycerol kinase OS=Salmo salar OX=8030 GN=LOC106567181 PE=3 SV=1
A0A1S3LLI5	SALSA formin-like protein 3 isoform X3 OS=Salmo salar OX=8030 GN=LOC106567058 PE=3 SV=1
A0A1S3LLM7	SALSA serine/threonine-protein phosphatase 4 regulatory subunit 2-A-like OS=Salmo salar OX=8030 GN=LOC106567283 PE=3 SV=1
A0A1S3LLP5	SALSA high mobility group protein HMG-I/HMG-Y-like isoform X1 OS=Salmo salar OX=8030 GN=LOC106567288 PE=3 SV=1
A0A1S3LLR5	SALSA IQ motif and SEC7 domain-containing protein 2-like OS=Salmo salar OX=8030 GN=LOC106567312 PE=3 SV=1
A0A1S3LMI8	SALSA cytoplasmic polyadenylation element-binding protein 4-like isoform X2 OS=Salmo salar OX=8030 GN=LOC106567449 PE=3 SV=1
A0A1S3LMJ9	SALSA peripheral-type benzodiazepine receptor-associated protein 1-like isoform X9 OS=Salmo salar OX=8030 GN=LOC106567401 PE=3 SV=1
A0A1S3LMM0	SALSA zinc finger ZZ-type and EF-hand domain-containing protein 1 isoform X5 OS=Salmo salar OX=8030 GN=zzef1 PE=4 SV=1
A0A1S3LMZ7	SALSA protein Jade-1-like isoform X1 OS=Salmo salar OX=8030 GN=LOC106567530 PE=4 SV=1
A0A1S3LN11	SALSA Histone-lysine N-methyltransferase OS=Salmo salar OX=8030 GN=LOC106567313 PE=3 SV=1
A0A1S3LN47	SALSA Non-specific serine/threonine protein kinase OS=Salmo salar OX=8030 GN=LOC106567511 PE=4 SV=1
A0A1S3LN99	SALSA vasodilator-stimulated phosphoprotein-like isoform X2 OS=Salmo salar OX=8030 GN=LOC106567542 PE=3 SV=1
A0A1S3LNJ4	SALSA zinc finger protein 395-like isoform X3 OS=Salmo salar OX=8030 GN=LOC106567335 PE=4 SV=1
A0A1S3LNJ9	SALSA protein LAP2-like isoform X2 OS=Salmo salar OX=8030 GN=LOC106567581 PE=4 SV=1
A0A1S3LNK4	SALSA remodeling and spacing factor 1-like isoform X1 OS=Salmo salar OX=8030 GN=LOC106567587 PE=4 SV=1
A0A1S3LNZ4	SALSA E3 ubiquitin-protein ligase CBL OS=Salmo salar OX=8030 GN=LOC106567671 PE=4 SV=1
A0A1S3LP51	SALSA rap guanine nucleotide exchange factor 6-like isoform X2 OS=Salmo salar OX=8030 GN=LOC106567521 PE=3 SV=1
A0A1S3LP82	SALSA nuclear envelope pore membrane protein POM 121-like isoform X2 OS=Salmo salar OX=8030 GN=LOC106567693 PE=4 SV=1
A0A1S3LPD7	SALSA myb-binding protein 1A-like protein OS=Salmo salar OX=8030 GN=LOC106567719 PE=3 SV=1
A0A1S3LPH6	SALSA rab11 family-interacting protein 5-like isoform X2 OS=Salmo salar OX=8030 GN=LOC106565696 PE=4 SV=1
A0A1S3LPK6	SALSA rho guanine nucleotide exchange factor 12-like isoform X1 OS=Salmo salar OX=8030 GN=LOC106567565 PE=4 SV=1
A0A1S3LPP3	SALSA zinc finger and BTB domain-containing protein 16-A-like isoform X2 OS=Salmo salar OX=8030 GN=LOC106567727 PE=4 SV=1
A0A1S3LPT2	SALSA tenascin-like isoform X6 OS=Salmo salar OX=8030 GN=LOC106567724 PE=3 SV=1
A0A1S3LPY6	SALSA rho GTPase-activating protein 20-like isoform X4 OS=Salmo salar OX=8030 GN=LOC106567787 PE=4 SV=1
A0A1S3LQ23	SALSA roundabout homolog 4 isoform X2 OS=Salmo salar OX=8030 GN=robo4 PE=4 SV=1
A0A1S3LQX3	SALSA protein sprouty homolog 3-like OS=Salmo salar OX=8030 GN=LOC106567887 PE=4 SV=1
A0A1S3LR57	SALSA zinc finger and BTB domain-containing protein 21-like OS=Salmo salar OX=8030 GN=LOC106567953 PE=4 SV=1
A0A1S3LR70	SALSA Mediator of RNA polymerase II transcription subunit 13 OS=Salmo salar OX=8030 GN=med13 PE=3 SV=1
A0A1S3LR80	SALSA Clathrin heavy chain OS=Salmo salar OX=8030 GN=LOC106567969 PE=3 SV=1
A0A1S3LRB4	SALSA THO complex subunit 2 OS=Salmo salar OX=8030 GN=LOC106567846 PE=3 SV=1
A0A1S3LRF0	SALSA nuclear receptor corepressor 1 isoform X5 OS=Salmo salar OX=8030 GN=ncor1 PE=3 SV=1
A0A1S3LRJ3	SALSA misshapen-like kinase 1 isoform X3 OS=Salmo salar OX=8030 GN=LOC106567878 PE=4 SV=1
A0A1S3LRM2	SALSA complement C1q-like protein 2 OS=Salmo salar OX=8030 GN=LOC106568124 PE=4 SV=1
A0A1S3LRZ3	SALSA integrator complex subunit 2 OS=Salmo salar OX=8030 GN=ints2 PE=3 SV=1
A0A1S3LS97	SALSA Nipped-B protein OS=Salmo salar OX=8030 GN=LOC106568173 PE=3 SV=1
A0A1S3LS97	SALSA Nipped-B protein OS=Salmo salar OX=8030 GN=LOC106568173 PE=3 SV=1
A0A1S3LSD9	SALSA Glutathione hydrolase OS=Salmo salar OX=8030 GN=LOC106568231 PE=3 SV=1
A0A1S3LSI4	SALSA phosphatidylinositol 4-kinase alpha-like OS=Salmo salar OX=8030 GN=LOC106568281 PE=3 SV=1
A0A1S3LSK8	SALSA N-alpha-acetyltransferase 25, NatB auxiliary subunit-like isoform X3 OS=Salmo salar OX=8030 GN=LOC106568276 PE=3 SV=1
A0A1S3LST1	SALSA N-alpha-acetyltransferase 25, NatB auxiliary subunit-like isoform X2 OS=Salmo salar OX=8030 GN=LOC106568276 PE=3 SV=1
A0A1S3LSW9	SALSA protein lin-54 homolog OS=Salmo salar OX=8030 GN=LOC106568323 PE=3 SV=1
A0A1S3LT16	SALSA mucin-5AC-like isoform X2 OS=Salmo salar OX=8030 GN=LOC106568365 PE=4 SV=1
A0A1S3LT32	SALSA protein strawberry notch homolog 1-like isoform X2 OS=Salmo salar OX=8030 GN=LOC106568305 PE=3 SV=1
A0A1S3LT49	SALSA Complement component C9 OS=Salmo salar OX=8030 GN=c9 PE=3 SV=1
A0A1S3LT49	SALSA Complement component C9 OS=Salmo salar OX=8030 GN=c9 PE=3 SV=1
A0A1S3LT65	SALSA progestin and adipoQ receptor family member 3-like isoform X2 OS=Salmo salar OX=8030 GN=LOC106568390 PE=3 SV=1
A0A1S3LTA9	SALSA long-chain fatty acid transport protein 4-like OS=Salmo salar OX=8030 GN=LOC106568426 PE=3 SV=1
A0A1S3LTH6	SALSA adenomatous polyposis coli protein-like isoform X2 OS=Salmo salar OX=8030 GN=LOC106568367 PE=3 SV=1
A0A1S3LTJ3	SALSA Poly [ADP-ribose] polymerase OS=Salmo salar OX=8030 GN=LOC106568241 PE=3 SV=1
A0A1S3LTQ5	SALSA probable E3 ubiquitin-protein ligase HERC1 OS=Salmo salar OX=8030 GN=LOC106568497 PE=4 SV=1
A0A1S3LTQ5	SALSA probable E3 ubiquitin-protein ligase HERC1 OS=Salmo salar OX=8030 GN=LOC106568497 PE=4 SV=1
A0A1S3LTS1	SALSA Protein AMBP OS=Salmo salar OX=8030 GN=LOC100136563 PE=3 SV=1
A0A1S3LTS4	SALSA semaphorin-4D isoform X1 OS=Salmo salar OX=8030 GN=sema4d PE=3 SV=1
A0A1S3LTT2	SALSA trimeric intracellular cation channel type B-like isoform X3 OS=Salmo salar OX=8030 GN=LOC106568452 PE=3 SV=1
A0A1S3LTU0	SALSA Protein RIC1 homolog OS=Salmo salar OX=8030 GN=LOC106568439 PE=4 SV=1
A0A1S3LTU3	SALSA zinc finger SWIM domain-containing protein 6-like OS=Salmo salar OX=8030 GN=LOC106568302 PE=4 SV=1
A0A1S3LU22	SALSA HECT-type E3 ubiquitin transferase OS=Salmo salar OX=8030 GN=nedd4l PE=4 SV=1
A0A1S3LU34	SALSA rho GTPase-activating protein 24 isoform X1 OS=Salmo salar OX=8030 GN=arhgap24 PE=4 SV=1
A0A1S3LU73	SALSA interleukin-11 receptor subunit alpha-like OS=Salmo salar OX=8030 GN=LOC106568611 PE=4 SV=1
A0A1S3LUC7	SALSA protein Hook homolog 3-like OS=Salmo salar OX=8030 GN=LOC106568554 PE=4 SV=1
A0A1S3LUG5	SALSA A-kinase anchor protein 2-like OS=Salmo salar OX=8030 GN=LOC106568580 PE=4 SV=1
A0A1S3LUJ4	SALSA Protein RIC1 homolog OS=Salmo salar OX=8030 GN=LOC106568439 PE=4 SV=1
A0A1S3LUJ9	SALSA Tyrosine-protein kinase OS=Salmo salar OX=8030 GN=LOC106568442 PE=3 SV=1
A0A1S3LUK3	SALSA vitamin K-dependent protein C OS=Salmo salar OX=8030 GN=proc PE=4 SV=1
A0A1S3LUL3	SALSA erythroferrone-like OS=Salmo salar OX=8030 GN=LOC106568655 PE=4 SV=1
A0A1S3LUL4	SALSA LOW QUALITY PROTEIN: arf-GAP with SH3 domain, ANK repeat and PH domain-containing protein 1 OS=Salmo salar OX=8030 GN=asap1 PE=4 SV=1
A0A1S3LUP7	SALSA zinc finger protein 462-like isoform X1 OS=Salmo salar OX=8030 GN=LOC106568460 PE=4 SV=1
A0A1S3LV03	SALSA lysosome membrane protein 2-like OS=Salmo salar OX=8030 GN=LOC106568513 PE=3 SV=1
A0A1S3LVQ7	SALSA laminin subunit gamma-3-like OS=Salmo salar OX=8030 GN=LOC106568667 PE=4 SV=1
A0A1S3LVY0	SALSA 5'-3' exoribonuclease 1 OS=Salmo salar OX=8030 GN=LOC106568870 PE=3 SV=1
A0A1S3LW85	SALSA DNA helicase OS=Salmo salar OX=8030 GN=LOC106568873 PE=3 SV=1
A0A1S3LW98	SALSA Krueppel-like factor 9 OS=Salmo salar OX=8030 GN=LOC106568757 PE=4 SV=1
A0A1S3LWB4	SALSA Choline transporter-like protein OS=Salmo salar OX=8030 GN=LOC106568882 PE=3 SV=1
A0A1S3LWJ4	SALSA collagen alpha-2(XI) chain-like isoform X5 OS=Salmo salar OX=8030 GN=LOC106568813 PE=4 SV=1
A0A1S3LWN9	SALSA Pitrilysin metalloproteinase 1 OS=Salmo salar OX=8030 GN=LOC106568831 PE=3 SV=1
A0A1S3LWU5	SALSA Ubiquitinyl hydrolase 1 OS=Salmo salar OX=8030 GN=vcpip1 PE=4 SV=1
A0A1S3LWX0	SALSA lysine-specific demethylase 4A-like isoform X2 OS=Salmo salar OX=8030 GN=LOC106568967 PE=4 SV=1
A0A1S3LX23	SALSA protein SMG7-like isoform X3 OS=Salmo salar OX=8030 GN=LOC106569064 PE=4 SV=1
A0A1S3LX65	SALSA Solute carrier organic anion transporter family member OS=Salmo salar OX=8030 GN=LOC106569033 PE=3 SV=1
A0A1S3LXA5	SALSA RING-type E3 ubiquitin transferase OS=Salmo salar OX=8030 GN=LOC106568923 PE=4 SV=1
A0A1S3LXA5	SALSA RING-type E3 ubiquitin transferase OS=Salmo salar OX=8030 GN=LOC106568923 PE=4 SV=1
A0A1S3LXF0	SALSA uncharacterized protein LOC106569078 OS=Salmo salar OX=8030 GN=LOC106569078 PE=4 SV=1
A0A1S3LXF0	SALSA uncharacterized protein LOC106569078 OS=Salmo salar OX=8030 GN=LOC106569078 PE=4 SV=1
A0A1S3LXF0	SALSA uncharacterized protein LOC106569078 OS=Salmo salar OX=8030 GN=LOC106569078 PE=4 SV=1
A0A1S3LXW1	SALSA solute carrier family 22 member 23-like OS=Salmo salar OX=8030 GN=LOC106569167 PE=4 SV=1
A0A1S3LY17	SALSA Transporter OS=Salmo salar OX=8030 GN=LOC106569088 PE=3 SV=1
A0A1S3LYL6	SALSA rho GTPase-activating protein 21-like isoform X1 OS=Salmo salar OX=8030 GN=LOC106569193 PE=4 SV=1
A0A1S3LYL7	SALSA selenoprotein Pb-like OS=Salmo salar OX=8030 GN=LOC106569257 PE=4 SV=1
A0A1S3LZ10	SALSA complement C3-like isoform X2 OS=Salmo salar OX=8030 GN=LOC106569365 PE=4 SV=1
A0A1S3LZ12	SALSA complement C3-like isoform X1 OS=Salmo salar OX=8030 GN=LOC106569365 PE=4 SV=1
A0A1S3LZ12	SALSA complement C3-like isoform X1 OS=Salmo salar OX=8030 GN=LOC106569365 PE=4 SV=1
A0A1S3LZ45	SALSA telomerase protein component 1 OS=Salmo salar OX=8030 GN=tep1 PE=4 SV=1
A0A1S3LZ63	SALSA uncharacterized protein LOC106569368 isoform X3 OS=Salmo salar OX=8030 GN=LOC106569368 PE=3 SV=1
A0A1S3LZ65	SALSA complement component C8 alpha chain OS=Salmo salar OX=8030 GN=c8a PE=3 SV=1
A0A1S3LZ66	SALSA actin-binding protein IPP isoform X2 OS=Salmo salar OX=8030 GN=ipp PE=4 SV=1
A0A1S3LZ75	SALSA mucin-5AC-like isoform X2 OS=Salmo salar OX=8030 GN=LOC106569405 PE=4 SV=1
A0A1S3LZ75	SALSA mucin-5AC-like isoform X2 OS=Salmo salar OX=8030 GN=LOC106569405 PE=4 SV=1
A0A1S3LZB8	SALSA matrix metalloproteinase-14-like OS=Salmo salar OX=8030 GN=LOC106569443 PE=3 SV=1
A0A1S3LZE7	SALSA uncharacterized protein LOC106569460 isoform X1 OS=Salmo salar OX=8030 GN=LOC106569460 PE=4 SV=1
A0A1S3LZE7	SALSA uncharacterized protein LOC106569460 isoform X1 OS=Salmo salar OX=8030 GN=LOC106569460 PE=4 SV=1
A0A1S3LZH1	SALSA Ribonuclease H OS=Salmo salar OX=8030 GN=LOC106569385 PE=3 SV=1
A0A1S3LZJ4	SALSA myosin heavy chain, striated muscle-like isoform X1 OS=Salmo salar OX=8030 GN=LOC106569441 PE=4 SV=1
A0A1S3LZN9	SALSA glutamate decarboxylase 1-like isoform X2 OS=Salmo salar OX=8030 GN=LOC106569508 PE=3 SV=1
A0A1S3LZP4	SALSA complement factor B-like OS=Salmo salar OX=8030 GN=LOC106569366 PE=4 SV=1
A0A1S3LZR0	SALSA Protein-tyrosine-phosphatase OS=Salmo salar OX=8030 GN=LOC106569513 PE=3 SV=1
A0A1S3LZX8	SALSA Protein-tyrosine-phosphatase OS=Salmo salar OX=8030 GN=LOC106569513 PE=3 SV=1
A0A1S3M017	SALSA transportin-1-like OS=Salmo salar OX=8030 GN=LOC106569531 PE=4 SV=1
A0A1S3M017	SALSA transportin-1-like OS=Salmo salar OX=8030 GN=LOC106569531 PE=4 SV=1
A0A1S3M040	SALSA Protein-tyrosine-phosphatase OS=Salmo salar OX=8030 GN=LOC106569513 PE=3 SV=1
A0A1S3M051	SALSA uncharacterized protein LOC106569460 isoform X2 OS=Salmo salar OX=8030 GN=LOC106569460 PE=4 SV=1
A0A1S3M074	SALSA transcription factor E2-alpha isoform X1 OS=Salmo salar OX=8030 GN=tcf3 PE=4 SV=1
A0A1S3M089	SALSA titin-like isoform X3 OS=Salmo salar OX=8030 GN=LOC106569600 PE=4 SV=1
A0A1S3M0M5	SALSA natural killer cell receptor 2B4-like OS=Salmo salar OX=8030 GN=LOC106569695 PE=4 SV=1
A0A1S3M0P0	SALSA kelch-like protein 24 OS=Salmo salar OX=8030 GN=LOC106569646 PE=4 SV=1
A0A1S3M0S9	SALSA unconventional myosin-IXb-like isoform X3 OS=Salmo salar OX=8030 GN=LOC106569614 PE=3 SV=1
A0A1S3M0Z4	SALSA signal transducing adapter molecule 1 OS=Salmo salar OX=8030 GN=stam PE=3 SV=1
A0A1S3M173	SALSA protein-cysteine N-palmitoyltransferase HHAT-like protein isoform X2 OS=Salmo salar OX=8030 GN=hhatl PE=4 SV=1
A0A1S3M182	SALSA BOLA class I histocompatibility antigen, alpha chain BL3-7-like OS=Salmo salar OX=8030 GN=LOC106569843 PE=3 SV=1
A0A1S3M194	SALSA probable helicase senataxin isoform X1 OS=Salmo salar OX=8030 GN=LOC106569805 PE=4 SV=1
A0A1S3M1B4	SALSA rho GTPase-activating protein 29-like isoform X2 OS=Salmo salar OX=8030 GN=LOC106569760 PE=4 SV=1
A0A1S3M1B4	SALSA rho GTPase-activating protein 29-like isoform X2 OS=Salmo salar OX=8030 GN=LOC106569760 PE=4 SV=1
A0A1S3M1E5	SALSA protein FAM73B isoform X2 OS=Salmo salar OX=8030 GN=fam73b PE=3 SV=1
A0A1S3M1E5	SALSA protein FAM73B isoform X2 OS=Salmo salar OX=8030 GN=fam73b PE=3 SV=1
A0A1S3M1K0	SALSA uncharacterized protein LOC106569888 OS=Salmo salar OX=8030 GN=LOC106569888 PE=4 SV=1
A0A1S3M1K0	SALSA uncharacterized protein LOC106569888 OS=Salmo salar OX=8030 GN=LOC106569888 PE=4 SV=1
A0A1S3M1L1	SALSA probable helicase senataxin OS=Salmo salar OX=8030 GN=LOC106569898 PE=4 SV=1
A0A1S3M1U6	SALSA transmembrane protein 65-like OS=Salmo salar OX=8030 GN=LOC106569922 PE=4 SV=1
A0A1S3M226	SALSA probable helicase senataxin isoform X2 OS=Salmo salar OX=8030 GN=LOC106569805 PE=4 SV=1
A0A1S3M240	SALSA Ubiquitin carboxyl-terminal hydrolase OS=Salmo salar OX=8030 GN=LOC106569905 PE=3 SV=1
A0A1S3M2B0	SALSA ATPase family AAA domain-containing protein 2-like isoform X4 OS=Salmo salar OX=8030 GN=LOC106569932 PE=3 SV=1
A0A1S3M2B0	SALSA ATPase family AAA domain-containing protein 2-like isoform X4 OS=Salmo salar OX=8030 GN=LOC106569932 PE=3 SV=1
A0A1S3M2B5	SALSA microtubule-actin cross-linking factor 1-like isoform X20 OS=Salmo salar OX=8030 GN=LOC106570016 PE=4 SV=1
A0A1S3M2C6	SALSA trichohyalin-like OS=Salmo salar OX=8030 GN=LOC106570020 PE=4 SV=1
A0A1S3M2T3	SALSA brain-specific angiogenesis inhibitor 1-like OS=Salmo salar OX=8030 GN=LOC106570082 PE=4 SV=1
A0A1S3M2U2	SALSA microtubule-actin cross-linking factor 1-like isoform X10 OS=Salmo salar OX=8030 GN=LOC106570016 PE=4 SV=1
A0A1S3M2W3	SALSA histone-lysine N-methyltransferase ASH1L-like isoform X3 OS=Salmo salar OX=8030 GN=LOC106570093 PE=4 SV=1
A0A1S3M2W3	SALSA histone-lysine N-methyltransferase ASH1L-like isoform X3 OS=Salmo salar OX=8030 GN=LOC106570093 PE=4 SV=1
A0A1S3M2W5	SALSA microtubule-actin cross-linking factor 1-like isoform X19 OS=Salmo salar OX=8030 GN=LOC106570016 PE=4 SV=1
A0A1S3M327	SALSA Protein argonaute-4 OS=Salmo salar OX=8030 GN=LOC106570038 PE=3 SV=1
A0A1S3M329	SALSA [Histone H3]-lysine(4) N-methyltransferase OS=Salmo salar OX=8030 GN=LOC106570121 PE=4 SV=1
A0A1S3M337	SALSA uncharacterized protein LOC106570127 OS=Salmo salar OX=8030 GN=LOC106570127 PE=4 SV=1
A0A1S3M345	SALSA exostosin-1b-like OS=Salmo salar OX=8030 GN=LOC106570050 PE=3 SV=1
A0A1S3M356	SALSA Anion exchange protein OS=Salmo salar OX=8030 GN=LOC106570077 PE=3 SV=1
A0A1S3M358	SALSA Hormone-sensitive lipase OS=Salmo salar OX=8030 GN=LOC106570130 PE=3 SV=1
A0A1S3M360	SALSA uncharacterized protein LOC106570150 OS=Salmo salar OX=8030 GN=LOC106570150 PE=4 SV=1
A0A1S3M3L6	SALSA AT-rich interactive domain-containing protein 1A-like isoform X2 OS=Salmo salar OX=8030 GN=LOC106570245 PE=4 SV=1
A0A1S3M3M0	SALSA Palmitoyltransferase OS=Salmo salar OX=8030 GN=LOC106570072 PE=3 SV=1
A0A1S3M3N0	SALSA transcription factor HIVEP3-like isoform X1 OS=Salmo salar OX=8030 GN=LOC106570255 PE=4 SV=1
A0A1S3M3N3	SALSA AT-rich interactive domain-containing protein 1A-like isoform X1 OS=Salmo salar OX=8030 GN=LOC106570245 PE=4 SV=1
A0A1S3M3Y2	SALSA zinc finger protein 687-like isoform X2 OS=Salmo salar OX=8030 GN=LOC106570115 PE=4 SV=1
A0A1S3M460	SALSA protein Jumonji-like OS=Salmo salar OX=8030 GN=LOC106570183 PE=4 SV=1
A0A1S3M460	SALSA protein Jumonji-like OS=Salmo salar OX=8030 GN=LOC106570183 PE=4 SV=1
A0A1S3M4B1	SALSA membrane progestin receptor alpha-B-like OS=Salmo salar OX=8030 GN=LOC106570240 PE=3 SV=1
A0A1S3M4F1	SALSA thyroid hormone receptor-associated protein 3 isoform X6 OS=Salmo salar OX=8030 GN=thrap3 PE=3 SV=1
A0A1S3M4F8	SALSA uncharacterized protein KIAA0895-like isoform X3 OS=Salmo salar OX=8030 GN=LOC106570298 PE=4 SV=1
A0A1S3M4H9	SALSA protein FAM127C-like OS=Salmo salar OX=8030 GN=LOC106570307 PE=4 SV=1
A0A1S3M4J5	SALSA fatty acid-binding protein, liver-like OS=Salmo salar OX=8030 GN=LOC106570395 PE=3 SV=1
A0A1S3M4P3	SALSA Non-specific serine/threonine protein kinase OS=Salmo salar OX=8030 GN=LOC106570344 PE=3 SV=1
A0A1S3M4R9	SALSA DNA topoisomerase 2 OS=Salmo salar OX=8030 GN=LOC106570304 PE=3 SV=1
A0A1S3M4S5	SALSA MHC class I region proline-rich protein CAT53 OS=Salmo salar OX=8030 GN=LOC106570322 PE=4 SV=1
A0A1S3M580	SALSA protein argonaute-2 isoform X8 OS=Salmo salar OX=8030 GN=LOC106570475 PE=3 SV=1
A0A1S3M5N7	SALSA phosphoprotein associated with glycosphingolipid-enriched microdomains 1-like OS=Salmo salar OX=8030 GN=LOC106570566 PE=4 SV=1
A0A1S3M5S6	SALSA protein argonaute-2 isoform X7 OS=Salmo salar OX=8030 GN=LOC106570475 PE=3 SV=1
A0A1S3M5V8	SALSA transmembrane protein 56-B-like OS=Salmo salar OX=8030 GN=LOC106570700 PE=4 SV=1
A0A1S3M650	SALSA homeobox-containing protein 1-like isoform X1 OS=Salmo salar OX=8030 GN=LOC106570704 PE=4 SV=1
A0A1S3M6A5	SALSA ataxin-1-like OS=Salmo salar OX=8030 GN=LOC106570575 PE=3 SV=1
A0A1S3M6C9	SALSA protein transport protein Sec24C-like isoform X2 OS=Salmo salar OX=8030 GN=LOC106570808 PE=4 SV=1
A0A1S3M6L7	SALSA Poly(A)-specific ribonuclease OS=Salmo salar OX=8030 GN=LOC106570868 PE=3 SV=1
A0A1S3M6U8	SALSA stromal membrane-associated protein 2-like OS=Salmo salar OX=8030 GN=LOC106570724 PE=4 SV=1
A0A1S3M6W6	SALSA atrial natriuretic peptide receptor 3-like OS=Salmo salar OX=8030 GN=LOC106570939 PE=4 SV=1
A0A1S3M6X0	SALSA KN motif and ankyrin repeat domain-containing protein 1 isoform X3 OS=Salmo salar OX=8030 GN=kank1 PE=4 SV=1
A0A1S3M6X1	SALSA RNA-binding motif protein 47 OS=Salmo salar OX=8030 GN=LOC106570794 PE=3 SV=1
A0A1S3M6X1	SALSA RNA-binding motif protein 47 OS=Salmo salar OX=8030 GN=LOC106570794 PE=3 SV=1
A0A1S3M6Y0	SALSA Mitogen-activated protein kinase OS=Salmo salar OX=8030 GN=mapk1 PE=3 SV=1
A0A1S3M6Y9	SALSA uncharacterized protein LOC106570908 OS=Salmo salar OX=8030 GN=LOC106570908 PE=4 SV=1
A0A1S3M6Z1	SALSA protein transport protein Sec24C-like isoform X4 OS=Salmo salar OX=8030 GN=LOC106570808 PE=4 SV=1
A0A1S3M777	SALSA metal transporter CNNM4-like OS=Salmo salar OX=8030 GN=LOC106570814 PE=3 SV=1
A0A1S3M7B3	SALSA SEC14-like protein 2 OS=Salmo salar OX=8030 GN=LOC106570827 PE=4 SV=1
A0A1S3M7B3	SALSA SEC14-like protein 2 OS=Salmo salar OX=8030 GN=LOC106570827 PE=4 SV=1
A0A1S3M7N5	SALSA Poly [ADP-ribose] polymerase OS=Salmo salar OX=8030 GN=LOC106570930 PE=3 SV=1
A0A1S3M7P8	SALSA zinc finger RNA-binding protein isoform X8 OS=Salmo salar OX=8030 GN=zfr PE=4 SV=1
A0A1S3M7V9	SALSA E3 SUMO-protein ligase PIAS2-like isoform X1 OS=Salmo salar OX=8030 GN=LOC106570963 PE=3 SV=1
A0A1S3M7Z6	SALSA transcriptional activator Myb-like OS=Salmo salar OX=8030 GN=LOC106571071 PE=4 SV=1
A0A1S3M834	SALSA absent in melanoma 1 protein-like isoform X1 OS=Salmo salar OX=8030 GN=LOC106571166 PE=3 SV=1
A0A1S3M854	SALSA apolipoprotein B-100-like OS=Salmo salar OX=8030 GN=LOC106571178 PE=4 SV=1
A0A1S3M888	SALSA leucine-rich alpha-2-glycoprotein-like OS=Salmo salar OX=8030 GN=LOC106571173 PE=4 SV=1
A0A1S3M8A3	SALSA pumilio homolog 2 isoform X3 OS=Salmo salar OX=8030 GN=pum2 PE=4 SV=1
A0A1S3M8B0	SALSA complement C1q-like protein 2 OS=Salmo salar OX=8030 GN=LOC106571137 PE=4 SV=1
A0A1S3M8N8	SALSA PR domain zinc finger protein 1 OS=Salmo salar OX=8030 GN=LOC106571156 PE=3 SV=1
A0A1S3M8X3	SALSA kinase D-interacting substrate of 220 kDa-like isoform X2 OS=Salmo salar OX=8030 GN=LOC106571256 PE=4 SV=1
A0A1S3M8X5	SALSA apolipoprotein B-100 isoform X3 OS=Salmo salar OX=8030 GN=LOC100136579 PE=4 SV=1
A0A1S3M8Y1	SALSA zinc finger protein 292-like OS=Salmo salar OX=8030 GN=LOC106571280 PE=4 SV=1
A0A1S3M933	SALSA melanoma inhibitory activity protein 3-like isoform X4 OS=Salmo salar OX=8030 GN=LOC106571213 PE=4 SV=1
A0A1S3M962	SALSA Serine/threonine-protein kinase OS=Salmo salar OX=8030 GN=LOC106571242 PE=3 SV=1
A0A1S3M9L2	SALSA TGF-beta-activated kinase 1 and MAP3K7-binding protein 2-like isoform X4 OS=Salmo salar OX=8030 GN=LOC106571309 PE=4 SV=1
A0A1S3M9M9	SALSA Tyrosine-protein kinase OS=Salmo salar OX=8030 GN=LOC106571317 PE=3 SV=1
A0A1S3M9N9	SALSA protein LEG1 homolog OS=Salmo salar OX=8030 GN=LOC106571352 PE=3 SV=1
A0A1S3M9Q7	SALSA Mitogen-activated protein kinase kinase kinase 7 OS=Salmo salar OX=8030 GN=LOC106571331 PE=3 SV=1
A0A1S3M9R5	SALSA Phosphodiesterase OS=Salmo salar OX=8030 GN=pde4d PE=3 SV=1
A0A1S3M9U0	SALSA dermatan-sulfate epimerase-like OS=Salmo salar OX=8030 GN=LOC106571323 PE=3 SV=1
A0A1S3M9V8	SALSA transcription factor HIVEP2-like OS=Salmo salar OX=8030 GN=LOC106571417 PE=4 SV=1
A0A1S3M9X1	SALSA DEP domain-containing protein 1B isoform X3 OS=Salmo salar OX=8030 GN=depdc1b PE=4 SV=1
A0A1S3M9X7	SALSA PH and SEC7 domain-containing protein 3-like isoform X1 OS=Salmo salar OX=8030 GN=LOC106571427 PE=4 SV=1
A0A1S3MA83	SALSA inverted formin-2-like isoform X3 OS=Salmo salar OX=8030 GN=LOC106571473 PE=4 SV=1
A0A1S3MA84	SALSA endochitinase 2-like OS=Salmo salar OX=8030 GN=LOC106571430 PE=4 SV=1
A0A1S3MAB2	SALSA Plasminogen OS=Salmo salar OX=8030 GN=LOC106571394 PE=3 SV=1
A0A1S3MAD6	SALSA nuclear receptor coactivator 1-like OS=Salmo salar OX=8030 GN=LOC106571447 PE=3 SV=1
A0A1S3MAM8	SALSA CAD protein OS=Salmo salar OX=8030 GN=LOC106571444 PE=3 SV=1
A0A1S3MAR6	SALSA E3 ubiquitin-protein ligase pellino homolog 2-like isoform X2 OS=Salmo salar OX=8030 GN=LOC106571579 PE=3 SV=1
A0A1S3MAR8	SALSA interleukin-6 receptor subunit beta-like OS=Salmo salar OX=8030 GN=LOC106571489 PE=3 SV=1
A0A1S3MB35	SALSA caspase recruitment domain-containing protein 8-like isoform X1 OS=Salmo salar OX=8030 GN=LOC106571619 PE=4 SV=1
A0A1S3MBE4	SALSA caspase recruitment domain-containing protein 8-like isoform X2 OS=Salmo salar OX=8030 GN=LOC106571619 PE=4 SV=1
A0A1S3MC26	SALSA pleckstrin homology domain-containing family G member 1-like isoform X1 OS=Salmo salar OX=8030 GN=LOC106571794 PE=4 SV=1
A0A1S3MCD0	SALSA ATPase family AAA domain-containing protein 2B-like OS=Salmo salar OX=8030 GN=LOC106571770 PE=3 SV=1
A0A1S3MCF1	SALSA NACHT, LRR and PYD domains-containing protein 12-like isoform X2 OS=Salmo salar OX=8030 GN=LOC106571878 PE=3 SV=1
A0A1S3MCL9	SALSA cat eye syndrome critical region protein 5-like isoform X1 OS=Salmo salar OX=8030 GN=LOC106571904 PE=4 SV=1
A0A1S3MCQ9	SALSA transcription initiation factor TFIID subunit 4-like isoform X2 OS=Salmo salar OX=8030 GN=LOC106571923 PE=3 SV=1
A0A1S3MCT3	SALSA Adenylate cyclase OS=Salmo salar OX=8030 GN=LOC106571946 PE=3 SV=1
A0A1S3MD05	SALSA IQ motif and SEC7 domain-containing protein 1-like isoform X8 OS=Salmo salar OX=8030 GN=LOC106571902 PE=3 SV=1
A0A1S3MD20	SALSA cadherin-4-like OS=Salmo salar OX=8030 GN=LOC106571924 PE=4 SV=1
A0A1S3MD22	SALSA peptidyl-glycine alpha-amidating monooxygenase isoform X2 OS=Salmo salar OX=8030 GN=pam PE=3 SV=1
A0A1S3MD50	SALSA bromodomain adjacent to zinc finger domain protein 2A-like isoform X4 OS=Salmo salar OX=8030 GN=LOC106571938 PE=4 SV=1
A0A1S3MD67	SALSA cold shock domain-containing protein E1 isoform X8 OS=Salmo salar OX=8030 GN=csde1 PE=4 SV=1
A0A1S3MDB0	SALSA Non-specific serine/threonine protein kinase OS=Salmo salar OX=8030 GN=LOC106571905 PE=3 SV=1
A0A1S3MDF8	SALSA E3 ubiquitin-protein ligase RNF213-like OS=Salmo salar OX=8030 GN=LOC106572043 PE=4 SV=1
A0A1S3MDH4	SALSA multivesicular body subunit 12B isoform X1 OS=Salmo salar OX=8030 GN=mvb12b PE=3 SV=1
A0A1S3MDJ5	SALSA aquaporin-4-like isoform X1 OS=Salmo salar OX=8030 GN=LOC106571939 PE=3 SV=1
A0A1S3MDN9	SALSA mannan-binding lectin serine protease 2 isoform X2 OS=Salmo salar OX=8030 GN=masp2 PE=4 SV=1
A0A1S3ME11	SALSA RING-type E3 ubiquitin transferase OS=Salmo salar OX=8030 GN=LOC106572005 PE=4 SV=1
A0A1S3MEA1	SALSA calsyntenin-1 isoform X4 OS=Salmo salar OX=8030 GN=clstn1 PE=4 SV=1
A0A1S3MEF7	SALSA WD repeat-containing protein 7-like OS=Salmo salar OX=8030 GN=LOC106572123 PE=4 SV=1
A0A1S3MEK5	SALSA PR domain zinc finger protein 2-like OS=Salmo salar OX=8030 GN=LOC106572143 PE=4 SV=1
A0A1S3MF45	SALSA Histone-lysine N-methyltransferase OS=Salmo salar OX=8030 GN=LOC106572223 PE=3 SV=1
A0A1S3MFC0	SALSA transcription factor E2F1-like isoform X2 OS=Salmo salar OX=8030 GN=LOC106572360 PE=3 SV=1
A0A1S3MGD5	SALSA Receptor protein-tyrosine kinase OS=Salmo salar OX=8030 GN=musk PE=4 SV=1
A0A1S3MGT2	SALSA agglutinin-like protein 10 OS=Salmo salar OX=8030 GN=LOC106572610 PE=4 SV=1
A0A1S3MGT8	SALSA basement membrane-specific heparan sulfate proteoglycan core protein isoform X17 OS=Salmo salar OX=8030 GN=LOC100380784 PE=4 SV=1
A0A1S3MH78	SALSA serine/threonine-protein phosphatase 6 regulatory ankyrin repeat subunit C-like isoform X1 OS=Salmo salar OX=8030 GN=LOC106572525 PE=4 SV=1
A0A1S3MH97	SALSA calcium-binding and coiled-coil domain-containing protein 1-like isoform X2 OS=Salmo salar OX=8030 GN=LOC106572538 PE=4 SV=1
A0A1S3MHG9	SALSA [Histone H3]-lysine(4) N-methyltransferase OS=Salmo salar OX=8030 GN=LOC106572669 PE=4 SV=1
A0A1S3MHP3	SALSA HECT-type E3 ubiquitin transferase OS=Salmo salar OX=8030 GN=LOC100380641 PE=4 SV=1
A0A1S3MHT9	SALSA nuclear factor of activated T-cells, cytoplasmic 2-like isoform X3 OS=Salmo salar OX=8030 GN=LOC106572627 PE=4 SV=1
A0A1S3MHX3	SALSA zinc finger protein PLAGL2 OS=Salmo salar OX=8030 GN=plagl2 PE=3 SV=1
A0A1S3MHX9	SALSA Proto-oncogene c-Ski OS=Salmo salar OX=8030 GN=LOC106572818 PE=3 SV=1
A0A1S3MI24	SALSA zinc finger protein 335-like isoform X2 OS=Salmo salar OX=8030 GN=LOC106572852 PE=4 SV=1
A0A1S3MI24	SALSA zinc finger protein 335-like isoform X2 OS=Salmo salar OX=8030 GN=LOC106572852 PE=4 SV=1
A0A1S3MI76	SALSA histone lysine demethylase PHF8-like isoform X1 OS=Salmo salar OX=8030 GN=LOC106572710 PE=3 SV=1
A0A1S3MI90	SALSA G2/M phase-specific E3 ubiquitin-protein ligase-like isoform X1 OS=Salmo salar OX=8030 GN=LOC106572811 PE=4 SV=1
A0A1S3MIE0	SALSA E3 ubiquitin-protein ligase UBR4 OS=Salmo salar OX=8030 GN=ubr4 PE=3 SV=1
A0A1S3MIE4	SALSA host cell factor 1-like OS=Salmo salar OX=8030 GN=LOC106572922 PE=4 SV=1
A0A1S3MIG4	SALSA histone deacetylase 6 OS=Salmo salar OX=8030 GN=hdac6 PE=4 SV=1
A0A1S3MIX2	SALSA uncharacterized protein LOC106572953 isoform X1 OS=Salmo salar OX=8030 GN=LOC106572953 PE=3 SV=1
A0A1S3MJ11	SALSA uncharacterized protein LOC106573063 isoform X3 OS=Salmo salar OX=8030 GN=LOC106573063 PE=3 SV=1
A0A1S3MJ11	SALSA uncharacterized protein LOC106573063 isoform X3 OS=Salmo salar OX=8030 GN=LOC106573063 PE=3 SV=1
A0A1S3MJ11	SALSA uncharacterized protein LOC106573063 isoform X3 OS=Salmo salar OX=8030 GN=LOC106573063 PE=3 SV=1
A0A1S3MJ22	SALSA constitutive coactivator of PPAR-gamma-like protein 2 isoform X2 OS=Salmo salar OX=8030 GN=LOC106573003 PE=3 SV=1
A0A1S3MJB8	SALSA Methionine aminopeptidase OS=Salmo salar OX=8030 GN=LOC106573055 PE=3 SV=1
A0A1S3MJD3	SALSA CUGBP Elav-like family member 2 isoform X6 OS=Salmo salar OX=8030 GN=LOC106573061 PE=3 SV=1
A0A1S3MJP9	SALSA lysine-specific demethylase 7B-like OS=Salmo salar OX=8030 GN=LOC106573199 PE=3 SV=1
A0A1S3MJT1	SALSA Fatty acyl-CoA reductase OS=Salmo salar OX=8030 GN=facr1 PE=3 SV=1
A0A1S3MJT5	SALSA G1/S-specific cyclin-D2 OS=Salmo salar OX=8030 GN=LOC106573197 PE=3 SV=1
A0A1S3MJV3	SALSA CCR4-NOT transcription complex subunit 1 isoform X17 OS=Salmo salar OX=8030 GN=LOC106573200 PE=3 SV=1
A0A1S3MJV5	SALSA homeodomain-interacting protein kinase 2-like isoform X3 OS=Salmo salar OX=8030 GN=LOC106573173 PE=4 SV=1
A0A1S3MK61	SALSA cytochrome P450 2F2-like isoform X1 OS=Salmo salar OX=8030 GN=LOC106573203 PE=3 SV=1
A0A1S3MK88	SALSA Protein VAC14 homolog OS=Salmo salar OX=8030 GN=vac14 PE=3 SV=1
A0A1S3MKF4	SALSA receptor-type tyrosine-protein phosphatase beta-like isoform X2 OS=Salmo salar OX=8030 GN=LOC106573126 PE=3 SV=1
A0A1S3MKF4	SALSA receptor-type tyrosine-protein phosphatase beta-like isoform X2 OS=Salmo salar OX=8030 GN=LOC106573126 PE=3 SV=1
A0A1S3MKG4	SALSA eukaryotic translation initiation factor 4 gamma 2-like OS=Salmo salar OX=8030 GN=LOC106573141 PE=3 SV=1
A0A1S3MKH9	SALSA Inositol 1,4,5-trisphosphate receptor OS=Salmo salar OX=8030 GN=LOC106573309 PE=3 SV=1
A0A1S3MKL3	SALSA ankyrin repeat domain-containing protein 27-like isoform X3 OS=Salmo salar OX=8030 GN=LOC106573252 PE=4 SV=1
A0A1S3MKP1	SALSA fibroblast growth factor 23-like OS=Salmo salar OX=8030 GN=LOC106573277 PE=3 SV=1
A0A1S3MKT0	SALSA cat eye syndrome critical region protein 2-like OS=Salmo salar OX=8030 GN=LOC106573190 PE=4 SV=1
A0A1S3MKT0	SALSA cat eye syndrome critical region protein 2-like OS=Salmo salar OX=8030 GN=LOC106573190 PE=4 SV=1
A0A1S3MKZ8	SALSA Alpha-mannosidase OS=Salmo salar OX=8030 GN=man2a2 PE=3 SV=1
A0A1S3ML17	SALSA four-jointed box protein 1-like OS=Salmo salar OX=8030 GN=LOC106573353 PE=4 SV=1
A0A1S3ML31	SALSA liprin-beta-2-like isoform X2 OS=Salmo salar OX=8030 GN=LOC106573224 PE=3 SV=1
A0A1S3ML34	SALSA zinc finger protein 501-like OS=Salmo salar OX=8030 GN=LOC106573407 PE=4 SV=1
A0A1S3MLD4	SALSA retinoblastoma-like protein 2 isoform X1 OS=Salmo salar OX=8030 GN=LOC106573256 PE=3 SV=1
A0A1S3MLI1	SALSA C2 domain-containing protein 5-like isoform X9 OS=Salmo salar OX=8030 GN=LOC106573427 PE=4 SV=1
A0A1S3MLN9	SALSA uncharacterized protein LOC106573538 OS=Salmo salar OX=8030 GN=LOC106573538 PE=4 SV=1
A0A1S3MLQ2	SALSA protein 4.1-like OS=Salmo salar OX=8030 GN=LOC106573466 PE=4 SV=1
A0A1S3MLT8	SALSA tropomyosin alpha-1 chain-like isoform X10 OS=Salmo salar OX=8030 GN=LOC106573503 PE=3 SV=1
A0A1S3MLV8	SALSA protein Jumonji-like OS=Salmo salar OX=8030 GN=LOC106573577 PE=4 SV=1
A0A1S3MLW1	SALSA zona pellucida sperm-binding protein 4-like OS=Salmo salar OX=8030 GN=LOC106573520 PE=4 SV=1
A0A1S3MM10	SALSA protein strawberry notch homolog 2-like isoform X3 OS=Salmo salar OX=8030 GN=LOC106573581 PE=3 SV=1
A0A1S3MM77	SALSA serine/threonine-protein phosphatase 6 regulatory subunit 2-like isoform X2 OS=Salmo salar OX=8030 GN=LOC106573421 PE=3 SV=1
A0A1S3MM81	SALSA large neutral amino acids transporter small subunit 1-like OS=Salmo salar OX=8030 GN=LOC106573635 PE=3 SV=1
A0A1S3MMG4	SALSA Septin OS=Salmo salar OX=8030 GN=LOC106573652 PE=3 SV=1
A0A1S3MMH5	SALSA C-Maf-inducing protein-like OS=Salmo salar OX=8030 GN=LOC106573687 PE=4 SV=1
A0A1S3MMK0	SALSA zinc finger protein 319-like isoform X2 OS=Salmo salar OX=8030 GN=LOC106573640 PE=4 SV=1
A0A1S3MN05	SALSA fibrillin-2-like OS=Salmo salar OX=8030 GN=LOC106573567 PE=3 SV=1
A0A1S3MN91	SALSA COUP transcription factor 2-like isoform X2 OS=Salmo salar OX=8030 GN=LOC106573769 PE=3 SV=1
A0A1S3MNC7	SALSA trafficking kinesin-binding protein 2-like OS=Salmo salar OX=8030 GN=LOC106573853 PE=3 SV=1
A0A1S3MNE2	SALSA Cation-transporting ATPase OS=Salmo salar OX=8030 GN=LOC106573868 PE=3 SV=1
A0A1S3MNM8	SALSA ATP-binding cassette sub-family A member 1-like isoform X2 OS=Salmo salar OX=8030 GN=LOC106573884 PE=4 SV=1
A0A1S3MNT7	SALSA xyloside xylosyltransferase 1-like OS=Salmo salar OX=8030 GN=LOC106573863 PE=4 SV=1
A0A1S3MP14	SALSA Procollagen-proline 3-dioxygenase OS=Salmo salar OX=8030 GN=LOC106573995 PE=3 SV=1
A0A1S3MP24	SALSA myocyte-specific enhancer factor 2A-like isoform X4 OS=Salmo salar OX=8030 GN=LOC106573766 PE=4 SV=1
A0A1S3MP29	SALSA multiple C2 and transmembrane domain-containing protein 2-like isoform X4 OS=Salmo salar OX=8030 GN=LOC106573768 PE=4 SV=1
A0A1S3MP39	SALSA tRNA:m(4)X modification enzyme TRM13 OS=Salmo salar OX=8030 GN=trmt13 PE=3 SV=1
A0A1S3MP64	SALSA neurobeachin-like protein 1 OS=Salmo salar OX=8030 GN=nbeal1 PE=4 SV=1
A0A1S3MP69	SALSA LOW QUALITY PROTEIN: cadherin-4-like OS=Salmo salar OX=8030 GN=LOC106573965 PE=4 SV=1
A0A1S3MP72	SALSA fatty-acid amide hydrolase 1-like OS=Salmo salar OX=8030 GN=LOC106574031 PE=3 SV=1
A0A1S3MP77	SALSA SUN domain-containing protein 2-like isoform X1 OS=Salmo salar OX=8030 GN=LOC106574035 PE=4 SV=1
A0A1S3MPD0	SALSA sphingosine 1-phosphate receptor 4-like OS=Salmo salar OX=8030 GN=LOC106573833 PE=3 SV=1
A0A1S3MPD2	SALSA polypyrimidine tract-binding protein 1-like isoform X3 OS=Salmo salar OX=8030 GN=LOC106574066 PE=4 SV=1
A0A1S3MPF6	SALSA coiled-coil domain-containing protein 50 isoform X3 OS=Salmo salar OX=8030 GN=ccd50 PE=4 SV=1
A0A1S3MPG1	SALSA leucine-rich repeat-containing protein 15-like OS=Salmo salar OX=8030 GN=LOC106574088 PE=4 SV=1
A0A1S3MPH4	SALSA T-cell acute lymphocytic leukemia protein 1 homolog OS=Salmo salar OX=8030 GN=LOC106574039 PE=4 SV=1
A0A1S3MPI9	SALSA coiled-coil domain-containing protein 50 isoform X2 OS=Salmo salar OX=8030 GN=ccd50 PE=4 SV=1
A0A1S3MPJ4	SALSA carboxypeptidase N subunit 2-like OS=Salmo salar OX=8030 GN=LOC106574087 PE=4 SV=1
A0A1S3MPQ0	SALSA TBC1 domain family member 23 OS=Salmo salar OX=8030 GN=tbc1d23 PE=4 SV=1
A0A1S3MQ45	SALSA cyclin-dependent kinase-like 5 isoform X1 OS=Salmo salar OX=8030 GN=LOC106573992 PE=4 SV=1
A0A1S3MQ47	SALSA Complement subcomponent C1r OS=Salmo salar OX=8030 GN=LOC106574204 PE=4 SV=1
A0A1S3MQ81	SALSA ubiquitin carboxyl-terminal hydrolase 13-like isoform X1 OS=Salmo salar OX=8030 GN=LOC106574137 PE=3 SV=1
A0A1S3MQ89	SALSA serine/threonine-protein kinase TNNI3K isoform X2 OS=Salmo salar OX=8030 GN=tnni3k PE=4 SV=1
A0A1S3MQA9	SALSA Prostanoid TP receptor OS=Salmo salar OX=8030 GN=LOC106574152 PE=4 SV=1
A0A1S3MQC0	SALSA bromodomain adjacent to zinc finger domain protein 2B-like isoform X11 OS=Salmo salar OX=8030 GN=LOC106574231 PE=3 SV=1
A0A1S3MQE7	SALSA dermatopontin-like OS=Salmo salar OX=8030 GN=LOC106574207 PE=3 SV=1
A0A1S3MQJ5	SALSA alsin-like isoform X7 OS=Salmo salar OX=8030 GN=LOC106574246 PE=4 SV=1
A0A1S3MQK4	SALSA CLIP-associating protein 1-B-like isoform X11 OS=Salmo salar OX=8030 GN=LOC106574260 PE=3 SV=1
A0A1S3MQX7	SALSA carboxypeptidase B2 OS=Salmo salar OX=8030 GN=cpb2 PE=3 SV=1
A0A1S3MR20	SALSA Amyloid-beta A4 protein OS=Salmo salar OX=8030 GN=LOC106574335 PE=3 SV=1
A0A1S3MR26	SALSA Neuropilin OS=Salmo salar OX=8030 GN=LOC106574325 PE=3 SV=1
A0A1S3MR38	SALSA E3 ubiquitin/ISG15 ligase TRIM25-like OS=Salmo salar OX=8030 GN=LOC106574348 PE=4 SV=1
A0A1S3MRM3	SALSA motile sperm domain-containing protein 2-like isoform X2 OS=Salmo salar OX=8030 GN=LOC106574402 PE=4 SV=1
A0A1S3MRN1	SALSA nck-associated protein 5-like isoform X2 OS=Salmo salar OX=8030 GN=LOC106574435 PE=4 SV=1
A0A1S3MRY0	SALSA kelch-like ECH-associated protein 1 OS=Salmo salar OX=8030 GN=LOC106574506 PE=4 SV=1
A0A1S3MRZ4	SALSA UDP-glucose:glycoprotein glucosyltransferase 1-like isoform X1 OS=Salmo salar OX=8030 GN=LOC106574515 PE=3 SV=1
A0A1S3MS17	SALSA lipid phosphate phosphohydrolase 2-like isoform X2 OS=Salmo salar OX=8030 GN=LOC106574497 PE=3 SV=1
A0A1S3MS21	SALSA Glycogen synthase kinase-3 beta OS=Salmo salar OX=8030 GN=LOC106574304 PE=3 SV=1
A0A1S3MSA4	SALSA fibronectin type III domain-containing protein 3B OS=Salmo salar OX=8030 GN=fndc3b PE=4 SV=1
A0A1S3MSA4	SALSA fibronectin type III domain-containing protein 3B OS=Salmo salar OX=8030 GN=fndc3b PE=4 SV=1
A0A1S3MT88	SALSA transmembrane protein 116-like isoform X1 OS=Salmo salar OX=8030 GN=LOC106574818 PE=4 SV=1
A0A1S3MTC0	SALSA Glycerol-3-phosphate dehydrogenase, mitochondrial OS=Salmo salar OX=8030 GN=LOC106574870 PE=3 SV=1
A0A1S3MTL7	SALSA uncharacterized protein LOC106574953 isoform X7 OS=Salmo salar OX=8030 GN=LOC106574953 PE=4 SV=1
A0A1S3MTN7	SALSA bone morphogenetic protein receptor type-2-like OS=Salmo salar OX=8030 GN=LOC106574976 PE=4 SV=1
A0A1S3MTR1	SALSA uncharacterized protein LOC106575011 OS=Salmo salar OX=8030 GN=LOC106575011 PE=4 SV=1
A0A1S3MTR6	SALSA ADP-ribosylation factor-like protein 13B OS=Salmo salar OX=8030 GN=LOC106575013 PE=4 SV=1
A0A1S3MTX7	SALSA protein SON-like isoform X2 OS=Salmo salar OX=8030 GN=LOC106574731 PE=4 SV=1
A0A1S3MTY8	SALSA ADAMTS-like protein 4 OS=Salmo salar OX=8030 GN=LOC106574957 PE=4 SV=1
A0A1S3MU13	SALSA nuclear fragile X mental retardation-interacting protein 1-like isoform X1 OS=Salmo salar OX=8030 GN=LOC106575045 PE=4 SV=1
A0A1S3MUP0	SALSA lymphocyte antigen 75 OS=Salmo salar OX=8030 GN=LOC100380704 PE=4 SV=1
A0A1S3MUQ1	SALSA secretory phospholipase A2 receptor-like isoform X1 OS=Salmo salar OX=8030 GN=LOC106575164 PE=4 SV=1
A0A1S3MUY2	SALSA CLIP-associating protein 1-like isoform X16 OS=Salmo salar OX=8030 GN=LOC106575187 PE=3 SV=1
A0A1S3MUZ1	SALSA mitogen-activated protein kinase kinase kinase 2-like OS=Salmo salar OX=8030 GN=LOC106575171 PE=4 SV=1
A0A1S3MV76	SALSA zinc finger E-box-binding homeobox 2-like isoform X4 OS=Salmo salar OX=8030 GN=LOC106575232 PE=3 SV=1
A0A1S3MVK1	SALSA muscleblind-like protein 2a isoform X5 OS=Salmo salar OX=8030 GN=LOC106575106 PE=4 SV=1
A0A1S3MVQ2	SALSA Hemopexin OS=Salmo salar OX=8030 GN=LOC106575321 PE=3 SV=1
A0A1S3MVS0	SALSA LON peptidase N-terminal domain and RING finger protein 2-like OS=Salmo salar OX=8030 GN=LOC106575327 PE=4 SV=1
A0A1S3MVV1	SALSA bile salt export pump-like isoform X1 OS=Salmo salar OX=8030 GN=LOC106575306 PE=4 SV=1
A0A1S3MVV5	SALSA bromodomain adjacent to zinc finger domain protein 2B-like isoform X7 OS=Salmo salar OX=8030 GN=LOC106575161 PE=3 SV=1
A0A1S3MVV9	SALSA ubiquitin carboxyl-terminal hydrolase 40-like isoform X2 OS=Salmo salar OX=8030 GN=LOC106575363 PE=4 SV=1
A0A1S3MVZ4	SALSA UDP-glucose:glycoprotein glucosyltransferase 1-like isoform X2 OS=Salmo salar OX=8030 GN=LOC106575376 PE=3 SV=1
A0A1S3MW41	SALSA pericentrin-like isoform X3 OS=Salmo salar OX=8030 GN=LOC106575364 PE=4 SV=1
A0A1S3MW67	SALSA tyrosine-protein phosphatase non-receptor type 4-like isoform X1 OS=Salmo salar OX=8030 GN=LOC106575192 PE=3 SV=1
A0A1S3MW91	SALSA sodium/myo-inositol cotransporter-like OS=Salmo salar OX=8030 GN=LOC106575499 PE=3 SV=1
A0A1S3MWC9	SALSA RNA helicase OS=Salmo salar OX=8030 GN=LOC106575500 PE=3 SV=1
A0A1S3MWH0	SALSA Phospholipid-transporting ATPase OS=Salmo salar OX=8030 GN=LOC106575518 PE=3 SV=1
A0A1S3MWT2	SALSA uncharacterized protein LOC106575543 isoform X2 OS=Salmo salar OX=8030 GN=LOC106575543 PE=4 SV=1
A0A1S3MWT6	SALSA ATP-dependent RNA helicase DDX3Y-like isoform X2 OS=Salmo salar OX=8030 GN=LOC106575545 PE=3 SV=1
A0A1S3MWV6	SALSA uncharacterized protein LOC106575549 isoform X2 OS=Salmo salar OX=8030 GN=LOC106575549 PE=4 SV=1
A0A1S3MWV6	SALSA uncharacterized protein LOC106575549 isoform X2 OS=Salmo salar OX=8030 GN=LOC106575549 PE=4 SV=1
A0A1S3MWW9	SALSA RNA helicase OS=Salmo salar OX=8030 GN=LOC106575550 PE=3 SV=1
A0A1S3MWX6	SALSA ATP-binding cassette sub-family C member 7 OS=Salmo salar OX=8030 GN=LOC106575314 PE=3 SV=1
A0A1S3MWY2	SALSA lysine-specific demethylase 6A-like isoform X2 OS=Salmo salar OX=8030 GN=LOC106575616 PE=4 SV=1
A0A1S3MX50	SALSA transmembrane protein 131 isoform X3 OS=Salmo salar OX=8030 GN=tmem131 PE=3 SV=1
A0A1S3MX55	SALSA pericentrin-like isoform X4 OS=Salmo salar OX=8030 GN=LOC106575364 PE=4 SV=1
A0A1S3MX65	SALSA Calcitonin gene-related peptide type 1 receptor OS=Salmo salar OX=8030 GN=LOC106575686 PE=3 SV=1
A0A1S3MX78	SALSA Histone deacetylase OS=Salmo salar OX=8030 GN=LOC106575618 PE=3 SV=1
A0A1S3MX85	SALSA Fibronectin OS=Salmo salar OX=8030 GN=LOC100380696 PE=4 SV=1
A0A1S3MXD5	SALSA transmembrane protein 131 isoform X1 OS=Salmo salar OX=8030 GN=tmem131 PE=3 SV=1
A0A1S3MXD6	SALSA transmembrane protein 131-like OS=Salmo salar OX=8030 GN=LOC106575711 PE=4 SV=1
A0A1S3MXK4	SALSA coagulation factor VII-like OS=Salmo salar OX=8030 GN=LOC106575751 PE=4 SV=1
A0A1S3MXN4	SALSA P-type Cu(+) transporter OS=Salmo salar OX=8030 GN=LOC106575775 PE=3 SV=1
A0A1S3MXQ4	SALSA guanine nucleotide exchange factor DBS-like isoform X11 OS=Salmo salar OX=8030 GN=LOC106575511 PE=4 SV=1
A0A1S3MXY3	SALSA uncharacterized protein LOC106575901 isoform X2 OS=Salmo salar OX=8030 GN=LOC106575901 PE=4 SV=1
A0A1S3MXZ3	SALSA probable ubiquitin carboxyl-terminal hydrolase FAF-X OS=Salmo salar OX=8030 GN=LOC106575557 PE=4 SV=1
A0A1S3MXZ3	SALSA probable ubiquitin carboxyl-terminal hydrolase FAF-X OS=Salmo salar OX=8030 GN=LOC106575557 PE=4 SV=1
A0A1S3MY48	SALSA LIM domain only protein 7-like isoform X1 OS=Salmo salar OX=8030 GN=LOC106575926 PE=4 SV=1
A0A1S3MY69	SALSA kell blood group glycoprotein-like OS=Salmo salar OX=8030 GN=LOC106575861 PE=4 SV=1
A0A1S3MY97	SALSA Solute carrier organic anion transporter family member OS=Salmo salar OX=8030 GN=LOC106575962 PE=3 SV=1
A0A1S3MYA9	SALSA [Histone H3]-trimethyl-L-lysine(4) demethylase OS=Salmo salar OX=8030 GN=kdm5a PE=3 SV=1
A0A1S3MYC1	SALSA zinc finger protein 239-like OS=Salmo salar OX=8030 GN=LOC106575981 PE=4 SV=1
A0A1S3MYU1	SALSA copine-8 isoform X2 OS=Salmo salar OX=8030 GN=LOC106575987 PE=3 SV=1
A0A1S3MYV6	SALSA ceramide kinase-like OS=Salmo salar OX=8030 GN=LOC106575992 PE=4 SV=1
A0A1S3MYY4	SALSA gastrula zinc finger protein xLCGF3.1-like OS=Salmo salar OX=8030 GN=LOC106575794 PE=4 SV=1
A0A1S3MZC2	SALSA uncharacterized protein LOC106576160 OS=Salmo salar OX=8030 GN=LOC106576160 PE=4 SV=1
A0A1S3MZC2	SALSA uncharacterized protein LOC106576160 OS=Salmo salar OX=8030 GN=LOC106576160 PE=4 SV=1
A0A1S3MZI1	SALSA uncharacterized protein LOC106576161 isoform X2 OS=Salmo salar OX=8030 GN=LOC106576161 PE=4 SV=1
A0A1S3MZP2	SALSA transcription intermediary factor 1-alpha-like isoform X2 OS=Salmo salar OX=8030 GN=LOC106575954 PE=4 SV=1
A0A1S3MZY1	SALSA plexin-C1-like OS=Salmo salar OX=8030 GN=LOC106576179 PE=4 SV=1
A0A1S3MZY8	SALSA cyclin-dependent kinase 17-like OS=Salmo salar OX=8030 GN=LOC106576183 PE=4 SV=1
A0A1S3N0D1	SALSA golgin subfamily B member 1-like isoform X2 OS=Salmo salar OX=8030 GN=LOC106576351 PE=4 SV=1
A0A1S3N0F3	SALSA leucine-rich repeats and immunoglobulin-like domains protein 3 isoform X1 OS=Salmo salar OX=8030 GN=LOC106576247 PE=4 SV=1
A0A1S3N0H6	SALSA zinc finger protein 574-like OS=Salmo salar OX=8030 GN=LOC106576373 PE=4 SV=1
A0A1S3N0J0	SALSA [Tau protein] kinase OS=Salmo salar OX=8030 GN=LOC106576382 PE=3 SV=1
A0A1S3N0R3	SALSA rhAG-like protein isoform X1 OS=Salmo salar OX=8030 GN=LOC100136438 PE=3 SV=1
A0A1S3N102	SALSA POU domain protein OS=Salmo salar OX=8030 GN=LOC106576414 PE=3 SV=1
A0A1S3N120	SALSA Ribonuclease H OS=Salmo salar OX=8030 GN=LOC106576489 PE=3 SV=1
A0A1S3N120	SALSA Ribonuclease H OS=Salmo salar OX=8030 GN=LOC106576489 PE=3 SV=1
A0A1S3N133	SALSA CUGBP Elav-like family member 2 isoform X15 OS=Salmo salar OX=8030 GN=LOC106576215 PE=4 SV=1
A0A1S3N135	SALSA AT-rich interactive domain-containing protein 2-like isoform X1 OS=Salmo salar OX=8030 GN=LOC106576411 PE=4 SV=1
A0A1S3N176	SALSA myotubularin-related protein 5-like isoform X2 OS=Salmo salar OX=8030 GN=LOC106576236 PE=3 SV=1
A0A1S3N1C3	SALSA probable E3 ubiquitin-protein ligase HERC1 OS=Salmo salar OX=8030 GN=herc1 PE=4 SV=1
A0A1S3N1C3	SALSA probable E3 ubiquitin-protein ligase HERC1 OS=Salmo salar OX=8030 GN=herc1 PE=4 SV=1
A0A1S3N1E4	SALSA N-acetylglucosamine-1-phosphotransferase subunits alpha/beta-like OS=Salmo salar OX=8030 GN=LOC106576272 PE=3 SV=1
A0A1S3N1N2	SALSA transmembrane protein 178B OS=Salmo salar OX=8030 GN=LOC106576670 PE=3 SV=1
A0A1S3N1N3	SALSA ATP-binding cassette sub-family C member 9-like OS=Salmo salar OX=8030 GN=LOC106576597 PE=4 SV=1
A0A1S3N1N3	SALSA ATP-binding cassette sub-family C member 9-like OS=Salmo salar OX=8030 GN=LOC106576597 PE=4 SV=1
A0A1S3N1U6	SALSA Golgi-specific brefeldin A-resistance guanine nucleotide exchange factor 1-like isoform X7 OS=Salmo salar OX=8030 GN=LOC106576680 PE=4 SV=1
A0A1S3N230	SALSA Golgi-specific brefeldin A-resistance guanine nucleotide exchange factor 1-like isoform X6 OS=Salmo salar OX=8030 GN=LOC106576680 PE=4 SV=1
A0A1S3N2A2	SALSA Golgi-specific brefeldin A-resistance guanine nucleotide exchange factor 1-like isoform X1 OS=Salmo salar OX=8030 GN=LOC106576680 PE=4 SV=1
A0A1S3N2A5	SALSA suppressor of cytokine signaling 5 OS=Salmo salar OX=8030 GN=socs5 PE=4 SV=1
A0A1S3N2N2	SALSA rab11 family-interacting protein 2-like OS=Salmo salar OX=8030 GN=LOC106576815 PE=4 SV=1
A0A1S3N2N7	SALSA tripartite motif-containing protein 35-like OS=Salmo salar OX=8030 GN=LOC106576819 PE=4 SV=1
A0A1S3N2T3	SALSA Palmitoyltransferase OS=Salmo salar OX=8030 GN=zdhhc16 PE=3 SV=1
A0A1S3N2X7	SALSA prominin-1-A-like OS=Salmo salar OX=8030 GN=LOC106576862 PE=3 SV=1
A0A1S3N361	SALSA WD repeat-containing protein 11 isoform X1 OS=Salmo salar OX=8030 GN=wdr11 PE=4 SV=1
A0A1S3N361	SALSA WD repeat-containing protein 11 isoform X1 OS=Salmo salar OX=8030 GN=wdr11 PE=4 SV=1
A0A1S3N370	SALSA rho GTPase-activating protein 22-like isoform X1 OS=Salmo salar OX=8030 GN=LOC106576864 PE=4 SV=1
A0A1S3N3A8	SALSA protein O-GlcNAcase-like isoform X2 OS=Salmo salar OX=8030 GN=LOC106576856 PE=4 SV=1
A0A1S3N3C0	SALSA hyaluronan-binding protein 2 isoform X1 OS=Salmo salar OX=8030 GN=habp2 PE=4 SV=1
A0A1S3N3E5	SALSA zinc finger protein 318 OS=Salmo salar OX=8030 GN=znf318 PE=4 SV=1
A0A1S3N3I4	SALSA zinc finger SWIM domain-containing protein 8 isoform X9 OS=Salmo salar OX=8030 GN=LOC100194729 PE=4 SV=1
A0A1S3N3J2	SALSA potassium voltage-gated channel subfamily KQT member 5-like isoform X2 OS=Salmo salar OX=8030 GN=LOC106576968 PE=4 SV=1
A0A1S3N3K6	SALSA baculoviral IAP repeat-containing protein 6-like isoform X4 OS=Salmo salar OX=8030 GN=LOC106576946 PE=4 SV=1
A0A1S3N3N3	SALSA apoptosis-stimulating of p53 protein 2-like isoform X3 OS=Salmo salar OX=8030 GN=LOC106576990 PE=4 SV=1
A0A1S3N3S5	SALSA Calcium/calmodulin-dependent protein kinase OS=Salmo salar OX=8030 GN=LOC106576966 PE=3 SV=1
A0A1S3N3T5	SALSA potassium voltage-gated channel subfamily KQT member 5-like isoform X1 OS=Salmo salar OX=8030 GN=LOC106576968 PE=4 SV=1
A0A1S3N3U8	SALSA Degenerative spermatocyte homolog 1 OS=Salmo salar OX=8030 GN=LOC106576957 PE=3 SV=1
A0A1S3N405	SALSA Apo-1 antigen OS=Salmo salar OX=8030 GN=LOC106577010 PE=4 SV=1
A0A1S3N4G7	SALSA regulating synaptic membrane exocytosis protein 1-like OS=Salmo salar OX=8030 GN=LOC106577074 PE=4 SV=1
A0A1S3N4G8	SALSA wings apart-like protein homolog isoform X1 OS=Salmo salar OX=8030 GN=LOC106577050 PE=3 SV=1
A0A1S3N4L6	SALSA Spectrin beta chain OS=Salmo salar OX=8030 GN=LOC100380625 PE=3 SV=1
A0A1S3N4P5	SALSA Reticulon OS=Salmo salar OX=8030 GN=rtn4 PE=4 SV=1
A0A1S3N4Q7	SALSA zinc finger SWIM domain-containing protein 8 isoform X10 OS=Salmo salar OX=8030 GN=LOC100194729 PE=4 SV=1
A0A1S3N4S1	SALSA anaphase-promoting complex subunit 1 OS=Salmo salar OX=8030 GN=anapc1 PE=4 SV=1
A0A1S3N568	SALSA leukocyte receptor cluster member 8 homolog OS=Salmo salar OX=8030 GN=LOC106577165 PE=4 SV=1
A0A1S3N598	SALSA Methylcytosine dioxygenase TET OS=Salmo salar OX=8030 GN=LOC106577185 PE=3 SV=1
A0A1S3N5J1	SALSA Methylcytosine dioxygenase TET OS=Salmo salar OX=8030 GN=LOC106577253 PE=3 SV=1
A0A1S3N5K3	SALSA Polynucleotide adenylyltransferase OS=Salmo salar OX=8030 GN=LOC106577330 PE=3 SV=1
A0A1S3N5N4	SALSA Hexosyltransferase OS=Salmo salar OX=8030 GN=LOC106577323 PE=3 SV=1
A0A1S3N5Q9	SALSA GTP-binding protein SAR1b-like OS=Salmo salar OX=8030 GN=LOC106577347 PE=3 SV=1
A0A1S3N5U6	SALSA exocyst complex component 6-like OS=Salmo salar OX=8030 GN=LOC106577263 PE=4 SV=1
A0A1S3N5Y7	SALSA Amino acid transporter OS=Salmo salar OX=8030 GN=slc1a4 PE=3 SV=1
A0A1S3N631	SALSA hormone-sensitive lipase-like isoform X2 OS=Salmo salar OX=8030 GN=LOC106577399 PE=3 SV=1
A0A1S3N6H9	SALSA protein NLRC3-like isoform X2 OS=Salmo salar OX=8030 GN=LOC106577452 PE=4 SV=1
A0A1S3N6L4	SALSA apolipoprotein C-I-like OS=Salmo salar OX=8030 GN=LOC106577511 PE=3 SV=1
A0A1S3N6M0	SALSA DNA-directed RNA polymerase subunit OS=Salmo salar OX=8030 GN=LOC106577550 PE=3 SV=1
A0A1S3N6Q2	SALSA uncharacterized protein KIAA0232-like OS=Salmo salar OX=8030 GN=LOC106577488 PE=4 SV=1
A0A1S3N6W1	SALSA sex hormone-binding globulin-like OS=Salmo salar OX=8030 GN=LOC106577549 PE=4 SV=1
A0A1S3N700	SALSA protein transport protein Sec31A-like isoform X1 OS=Salmo salar OX=8030 GN=LOC106577393 PE=3 SV=1
A0A1S3N753	SALSA equilibrative nucleoside transporter 2-like isoform X1 OS=Salmo salar OX=8030 GN=LOC106577545 PE=3 SV=1
A0A1S3N758	SALSA Amino acid transporter OS=Salmo salar OX=8030 GN=LOC106577598 PE=3 SV=1
A0A1S3N791	SALSA adhesion G protein-coupled receptor A3-like OS=Salmo salar OX=8030 GN=LOC106577615 PE=3 SV=1
A0A1S3N7V3	SALSA PERQ amino acid-rich with GYF domain-containing protein 1-like isoform X1 OS=Salmo salar OX=8030 GN=LOC106577760 PE=4 SV=1
A0A1S3N7V6	SALSA zinc finger and BTB domain-containing protein 38-like OS=Salmo salar OX=8030 GN=LOC106577551 PE=4 SV=1
A0A1S3N816	SALSA IgGFc-binding protein-like OS=Salmo salar OX=8030 GN=LOC106577653 PE=4 SV=1
A0A1S3N867	SALSA protein AF-9-like isoform X5 OS=Salmo salar OX=8030 GN=LOC106577592 PE=4 SV=1
A0A1S3N8D9	SALSA amyloid-like protein 1 isoform X1 OS=Salmo salar OX=8030 GN=LOC106577862 PE=3 SV=1
A0A1S3N8G8	SALSA transmembrane 4 L6 family member 5 OS=Salmo salar OX=8030 GN=tm4sf5 PE=3 SV=1
A0A1S3N8J5	SALSA RNA-binding protein 4-like isoform X1 OS=Salmo salar OX=8030 GN=LOC106577857 PE=4 SV=1
A0A1S3N8Y7	SALSA Chloride channel protein OS=Salmo salar OX=8030 GN=LOC106577864 PE=3 SV=1
A0A1S3N997	SALSA uncharacterized protein C7orf43 homolog OS=Salmo salar OX=8030 GN=LOC106577918 PE=4 SV=1
A0A1S3N9B1	SALSA [Histone H3]-lysine(4) N-methyltransferase OS=Salmo salar OX=8030 GN=LOC106577926 PE=4 SV=1
A0A1S3N9B1	SALSA [Histone H3]-lysine(4) N-methyltransferase OS=Salmo salar OX=8030 GN=LOC106577926 PE=4 SV=1
A0A1S3N9H2	SALSA phosphatidylinositol-binding clathrin assembly protein-like isoform X8 OS=Salmo salar OX=8030 GN=LOC106578047 PE=3 SV=1
A0A1S3N9L5	SALSA arrestin red cell isoform 1-like OS=Salmo salar OX=8030 GN=LOC106577890 PE=3 SV=1
A0A1S3N9R0	SALSA Phosphoinositide phospholipase C OS=Salmo salar OX=8030 GN=LOC106578106 PE=4 SV=1
A0A1S3N9T7	SALSA sodium/calcium exchanger 1-like OS=Salmo salar OX=8030 GN=LOC106578109 PE=3 SV=1
A0A1S3N9X1	SALSA basement membrane-specific heparan sulfate proteoglycan core protein-like OS=Salmo salar OX=8030 GN=LOC106578033 PE=4 SV=1
A0A1S3N9X5	SALSA Tyrosine-protein kinase OS=Salmo salar OX=8030 GN=tec PE=3 SV=1
A0A1S3N9X8	SALSA uncharacterized protein LOC106578019 isoform X2 OS=Salmo salar OX=8030 GN=LOC106578019 PE=4 SV=1
A0A1S3N9Y0	SALSA Fibrinogen alpha chain OS=Salmo salar OX=8030 GN=LOC106578169 PE=4 SV=1
A0A1S3N9Y0	SALSA Fibrinogen alpha chain OS=Salmo salar OX=8030 GN=LOC106578169 PE=4 SV=1
A0A1S3NA80	SALSA Protein kinase C OS=Salmo salar OX=8030 GN=LOC106578015 PE=3 SV=1
A0A1S3NA89	SALSA FH2 domain-containing protein 1-like OS=Salmo salar OX=8030 GN=LOC106578213 PE=4 SV=1
A0A1S3NAB2	SALSA rab11 family-interacting protein 3-like isoform X2 OS=Salmo salar OX=8030 GN=LOC106578252 PE=4 SV=1
A0A1S3NAC1	SALSA Transporter OS=Salmo salar OX=8030 GN=LOC106578275 PE=3 SV=1
A0A1S3NAD0	SALSA Chloride channel protein OS=Salmo salar OX=8030 GN=LOC106578043 PE=3 SV=1
A0A1S3NAD7	SALSA zinc finger protein 646-like OS=Salmo salar OX=8030 GN=LOC106578270 PE=4 SV=1
A0A1S3NAE1	SALSA phosphatidylinositol-binding clathrin assembly protein-like isoform X5 OS=Salmo salar OX=8030 GN=LOC106578047 PE=3 SV=1
A0A1S3NAJ7	SALSA Fibrinogen beta chain OS=Salmo salar OX=8030 GN=LOC106578170 PE=4 SV=1
A0A1S3NAQ0	SALSA arfaptin-1-like isoform X1 OS=Salmo salar OX=8030 GN=LOC106578212 PE=4 SV=1
A0A1S3NAT4	SALSA zinc finger protein 518A-like isoform X1 OS=Salmo salar OX=8030 GN=LOC106578366 PE=4 SV=1
A0A1S3NAV0	SALSA phosphatidylinositol 5-phosphate 4-kinase type-2 alpha isoform X3 OS=Salmo salar OX=8030 GN=LOC106578380 PE=4 SV=1
A0A1S3NAV0	SALSA phosphatidylinositol 5-phosphate 4-kinase type-2 alpha isoform X3 OS=Salmo salar OX=8030 GN=LOC106578380 PE=4 SV=1
A0A1S3NBA2	SALSA semaphorin-5A-like OS=Salmo salar OX=8030 GN=LOC106578437 PE=4 SV=1
A0A1S3NBM8	SALSA suppressor of cytokine signaling 6-like OS=Salmo salar OX=8030 GN=LOC106578426 PE=4 SV=1
A0A1S3NBP8	SALSA zinc finger protein 281-like OS=Salmo salar OX=8030 GN=LOC106578355 PE=4 SV=1
A0A1S3NC04	SALSA guanine nucleotide exchange factor VAV3 isoform X3 OS=Salmo salar OX=8030 GN=vav3 PE=4 SV=1
A0A1S3NC04	SALSA guanine nucleotide exchange factor VAV3 isoform X3 OS=Salmo salar OX=8030 GN=vav3 PE=4 SV=1
A0A1S3NCA0	SALSA RNA-binding protein 33-like isoform X5 OS=Salmo salar OX=8030 GN=LOC106578609 PE=4 SV=1
A0A1S3NCM6	SALSA zinc finger E-box-binding homeobox 1-like OS=Salmo salar OX=8030 GN=LOC106578557 PE=3 SV=1
A0A1S3NCN5	SALSA Enhancer of polycomb homolog OS=Salmo salar OX=8030 GN=LOC106578561 PE=3 SV=1
A0A1S3NCN5	SALSA Enhancer of polycomb homolog OS=Salmo salar OX=8030 GN=LOC106578561 PE=3 SV=1
A0A1S3NCR7	SALSA carcinoembryonic antigen-related cell adhesion molecule 5-like OS=Salmo salar OX=8030 GN=LOC106578688 PE=4 SV=1
A0A1S3NCW8	SALSA Ribonuclease H OS=Salmo salar OX=8030 GN=LOC106578716 PE=3 SV=1
A0A1S3ND03	SALSA nidogen-1-like isoform X1 OS=Salmo salar OX=8030 GN=LOC106578745 PE=4 SV=1
A0A1S3ND30	SALSA threonine aspartase 1-like OS=Salmo salar OX=8030 GN=LOC106578748 PE=3 SV=1
A0A1S3ND61	SALSA AT-rich interactive domain-containing protein 4B-like isoform X2 OS=Salmo salar OX=8030 GN=LOC106578775 PE=4 SV=1
A0A1S3ND68	SALSA lysosomal-trafficking regulator-like OS=Salmo salar OX=8030 GN=LOC106578744 PE=4 SV=1
A0A1S3ND68	SALSA lysosomal-trafficking regulator-like OS=Salmo salar OX=8030 GN=LOC106578744 PE=4 SV=1
A0A1S3NDL3	SALSA PRP4 pre-mRNA-processing factor 4 homolog OS=Salmo salar OX=8030 GN=LOC106578727 PE=3 SV=1
A0A1S3NDL6	SALSA Anion exchange protein OS=Salmo salar OX=8030 GN=LOC106578671 PE=3 SV=1
A0A1S3NE07	SALSA HEAT repeat-containing protein 5B-like OS=Salmo salar OX=8030 GN=LOC106578753 PE=3 SV=1
A0A1S3NEA0	SALSA zinc finger MYM-type protein 1-like isoform X1 OS=Salmo salar OX=8030 GN=LOC106578847 PE=4 SV=1
A0A1S3NEA0	SALSA zinc finger MYM-type protein 1-like isoform X1 OS=Salmo salar OX=8030 GN=LOC106578847 PE=4 SV=1
A0A1S3NEA0	SALSA zinc finger MYM-type protein 1-like isoform X1 OS=Salmo salar OX=8030 GN=LOC106578847 PE=4 SV=1
A0A1S3NEE5	SALSA MBT domain-containing protein 1-like OS=Salmo salar OX=8030 GN=LOC106578892 PE=4 SV=1
A0A1S3NEM4	SALSA 5'(3')-deoxyribonucleotidase, mitochondrial OS=Salmo salar OX=8030 GN=nt5m PE=4 SV=1
A0A1S3NEW6	SALSA cholesterol 25-hydroxylase-like protein OS=Salmo salar OX=8030 GN=LOC106579045 PE=4 SV=1
A0A1S3NEX9	SALSA myoferlin-like isoform X2 OS=Salmo salar OX=8030 GN=LOC106578972 PE=3 SV=1
A0A1S3NF54	SALSA transcription factor Sox-9-B-like isoform X2 OS=Salmo salar OX=8030 GN=LOC106579008 PE=4 SV=1
A0A1S3NFC1	SALSA tumor necrosis factor receptor superfamily member 16-like OS=Salmo salar OX=8030 GN=LOC106579090 PE=4 SV=1
A0A1S3NFH5	SALSA Ubiquitin carboxyl-terminal hydrolase OS=Salmo salar OX=8030 GN=LOC106579013 PE=3 SV=1
A0A1S3NFX0	SALSA Glycylpeptide N-tetradecanoyltransferase OS=Salmo salar OX=8030 GN=LOC106579105 PE=3 SV=1
A0A1S3NFX7	SALSA E3 ubiquitin-protein ligase UBR5-like isoform X17 OS=Salmo salar OX=8030 GN=LOC106579145 PE=4 SV=1
A0A1S3NFZ8	SALSA E3 ubiquitin-protein ligase UBR5-like isoform X19 OS=Salmo salar OX=8030 GN=LOC106579145 PE=4 SV=1
A0A1S3NG41	SALSA zinc finger protein 646-like isoform X1 OS=Salmo salar OX=8030 GN=LOC106579233 PE=4 SV=1
A0A1S3NGF8	SALSA Mediator of RNA polymerase II transcription subunit 1 OS=Salmo salar OX=8030 GN=med1 PE=3 SV=1
A0A1S3NGF9	SALSA Elongation of very long chain fatty acids protein 6 OS=Salmo salar OX=8030 GN=LOC106579283 PE=3 SV=1
A0A1S3NGG3	SALSA Integrin beta OS=Salmo salar OX=8030 GN=LOC106579149 PE=3 SV=1
A0A1S3NGI2	SALSA semaphorin-4G isoform X1 OS=Salmo salar OX=8030 GN=sema4g PE=3 SV=1
A0A1S3NGJ3	SALSA uncharacterized protein LOC106579300 isoform X1 OS=Salmo salar OX=8030 GN=LOC106579300 PE=4 SV=1
A0A1S3NGU9	SALSA retinol dehydrogenase 13 isoform X1 OS=Salmo salar OX=8030 GN=rdh13 PE=3 SV=1
A0A1S3NH57	SALSA autism susceptibility gene 2 protein-like isoform X2 OS=Salmo salar OX=8030 GN=LOC106579302 PE=4 SV=1
A0A1S3NHA4	SALSA zinc finger protein 518A-like OS=Salmo salar OX=8030 GN=LOC106579413 PE=4 SV=1
A0A1S3NHB7	SALSA uncharacterized protein LOC106579300 isoform X2 OS=Salmo salar OX=8030 GN=LOC106579300 PE=4 SV=1
A0A1S3NHF5	SALSA Ribosomal protein S6 kinase OS=Salmo salar OX=8030 GN=LOC106579471 PE=3 SV=1
A0A1S3NHG1	SALSA ORM1-like protein OS=Salmo salar OX=8030 GN=LOC106579326 PE=3 SV=1
A0A1S3NHG6	SALSA uncharacterized protein CXorf23-like OS=Salmo salar OX=8030 GN=LOC106579475 PE=3 SV=1
A0A1S3NHJ5	SALSA PAN2-PAN3 deadenylation complex subunit PAN3 OS=Salmo salar OX=8030 GN=pan3 PE=3 SV=1
A0A1S3NHN0	SALSA phenylethanolamine N-methyltransferase OS=Salmo salar OX=8030 GN=pnmt PE=3 SV=1
A0A1S3NHN3	SALSA serine/threonine-protein kinase TAO2-like isoform X3 OS=Salmo salar OX=8030 GN=LOC106579406 PE=4 SV=1
A0A1S3NHP7	SALSA PAN2-PAN3 deadenylation complex subunit PAN3 OS=Salmo salar OX=8030 GN=pan3 PE=3 SV=1
A0A1S3NHY1	SALSA GRB2-associated and regulator of MAPK protein-like isoform X1 OS=Salmo salar OX=8030 GN=LOC106579559 PE=3 SV=1
A0A1S3NIA5	SALSA complement C1q-like protein 3 OS=Salmo salar OX=8030 GN=LOC106579598 PE=4 SV=1
A0A1S3NIC1	SALSA [Histone H3]-lysine(4) N-methyltransferase OS=Salmo salar OX=8030 GN=LOC106579599 PE=4 SV=1
A0A1S3NIG9	SALSA ras-responsive element-binding protein 1 OS=Salmo salar OX=8030 GN=rreb1 PE=4 SV=1
A0A1S3NIG9	SALSA ras-responsive element-binding protein 1 OS=Salmo salar OX=8030 GN=rreb1 PE=4 SV=1
A0A1S3NIS0	SALSA [Histone H3]-lysine(4) N-methyltransferase OS=Salmo salar OX=8030 GN=LOC106579599 PE=4 SV=1
A0A1S3NIV4	SALSA Nuclear receptor coactivator 2 OS=Salmo salar OX=8030 GN=LOC106579720 PE=3 SV=1
A0A1S3NIZ4	SALSA Procollagen-lysine 5-dioxygenase OS=Salmo salar OX=8030 GN=LOC106579751 PE=4 SV=1
A0A1S3NJ04	SALSA ubiquitin-conjugating enzyme E2 W OS=Salmo salar OX=8030 GN=ube2w PE=4 SV=1
A0A1S3NJB1	SALSA reversion-inducing cysteine-rich protein with Kazal motifs-like OS=Salmo salar OX=8030 GN=LOC106579676 PE=4 SV=1
A0A1S3NJC2	SALSA beta-4C adrenergic receptor isoform X1 OS=Salmo salar OX=8030 GN=adb4c PE=3 SV=1
A0A1S3NJP6	SALSA mitoferrin-1 OS=Salmo salar OX=8030 GN=slc25a37 PE=3 SV=1
A0A1S3NJY9	SALSA zinc finger and BTB domain-containing protein 34-like OS=Salmo salar OX=8030 GN=LOC106579897 PE=4 SV=1
A0A1S3NK01	SALSA Non-specific serine/threonine protein kinase OS=Salmo salar OX=8030 GN=LOC106579830 PE=3 SV=1
A0A1S3NK57	SALSA nuclear receptor corepressor 2 isoform X13 OS=Salmo salar OX=8030 GN=ncor2 PE=3 SV=1
A0A1S3NKB3	SALSA translational activator GCN1-like OS=Salmo salar OX=8030 GN=LOC106579947 PE=3 SV=1
A0A1S3NKB3	SALSA translational activator GCN1-like OS=Salmo salar OX=8030 GN=LOC106579947 PE=3 SV=1
A0A1S3NKJ2	SALSA phosphatidylinositol 4-phosphate 5-kinase-like protein 1 isoform X4 OS=Salmo salar OX=8030 GN=LOC106579975 PE=4 SV=1
A0A1S3NKL6	SALSA glycosyltransferase 1 domain-containing protein 1 OS=Salmo salar OX=8030 GN=glt1d1 PE=4 SV=1
A0A1S3NKP9	SALSA E1A-binding protein p400-like isoform X7 OS=Salmo salar OX=8030 GN=LOC106579917 PE=4 SV=1
A0A1S3NL03	SALSA Protein phosphatase OS=Salmo salar OX=8030 GN=pptc7 PE=3 SV=1
A0A1S3NL72	SALSA hibernation-specific plasma protein HP-55-like OS=Salmo salar OX=8030 GN=LOC106580072 PE=3 SV=1
A0A1S3NL82	SALSA Neurogenic locus notch homolog protein 1 OS=Salmo salar OX=8030 GN=LOC106579992 PE=3 SV=1
A0A1S3NLA6	SALSA Tubulin-glutamate carboxypeptidase OS=Salmo salar OX=8030 GN=LOC106580090 PE=3 SV=1
A0A1S3NLH6	SALSA Acetyl-CoA carboxylase OS=Salmo salar OX=8030 GN=acacb PE=4 SV=1
A0A1S3NM17	SALSA Non-specific serine/threonine protein kinase OS=Salmo salar OX=8030 GN=mapkapk5 PE=4 SV=1
A0A1S3NM43	SALSA apoptosis-inducing factor 3-like OS=Salmo salar OX=8030 GN=LOC106580115 PE=4 SV=1
A0A1S3NM66	SALSA heparin cofactor 2 OS=Salmo salar OX=8030 GN=serpind1 PE=3 SV=1
A0A1S3NMJ0	SALSA ataxin-2-like isoform X11 OS=Salmo salar OX=8030 GN=LOC106580186 PE=3 SV=1
A0A1S3NMM5	SALSA Transporter OS=Salmo salar OX=8030 GN=LOC106580320 PE=3 SV=1
A0A1S3NMQ9	SALSA Oxysterol-binding protein OS=Salmo salar OX=8030 GN=LOC106580333 PE=3 SV=1
A0A1S3NMT4	SALSA ankyrin-1-like isoform X11 OS=Salmo salar OX=8030 GN=LOC106580341 PE=4 SV=1
A0A1S3NMX0	SALSA ankyrin-1-like isoform X17 OS=Salmo salar OX=8030 GN=LOC106580341 PE=4 SV=1
A0A1S3NMY4	SALSA DENN domain-containing protein 4B-like isoform X3 OS=Salmo salar OX=8030 GN=LOC106580258 PE=4 SV=1
A0A1S3NMZ9	SALSA leucyl-cystinyl aminopeptidase isoform X1 OS=Salmo salar OX=8030 GN=lnpep PE=3 SV=1
A0A1S3NN03	SALSA CREB-regulated transcription coactivator 2-like isoform X2 OS=Salmo salar OX=8030 GN=LOC106580288 PE=3 SV=1
A0A1S3NN27	SALSA probable E3 ubiquitin-protein ligase HECTD4 isoform X4 OS=Salmo salar OX=8030 GN=LOC106580373 PE=4 SV=1
A0A1S3NN33	SALSA tetratricopeptide repeat protein 28-like isoform X3 OS=Salmo salar OX=8030 GN=LOC106580375 PE=4 SV=1
A0A1S3NNL8	SALSA LETM1 domain-containing protein LETM2, mitochondrial-like OS=Salmo salar OX=8030 GN=LOC106580440 PE=4 SV=1
A0A1S3NNP2	SALSA microprocessor complex subunit DGCR8-like OS=Salmo salar OX=8030 GN=LOC106580468 PE=4 SV=1
A0A1S3NP06	SALSA single-stranded DNA-binding protein 2 OS=Salmo salar OX=8030 GN=LOC106580420 PE=4 SV=1
A0A1S3NP18	SALSA tumor necrosis factor receptor superfamily member 10B-like isoform X3 OS=Salmo salar OX=8030 GN=LOC106580524 PE=4 SV=1
A0A1S3NPB6	SALSA dedicator of cytokinesis protein 8-like isoform X4 OS=Salmo salar OX=8030 GN=LOC106580556 PE=3 SV=1
A0A1S3NPG8	SALSA Histone acetyltransferase OS=Salmo salar OX=8030 GN=LOC106580491 PE=3 SV=1
A0A1S3NPH4	SALSA PI-PLC X domain-containing protein 3 OS=Salmo salar OX=8030 GN=LOC106580623 PE=4 SV=1
A0A1S3NPQ3	SALSA leucine-rich repeat and calponin homology domain-containing protein 3-like isoform X7 OS=Salmo salar OX=8030 GN=LOC106580646 PE=4 SV=1
A0A1S3NPS5	SALSA Lipid phosphate phosphohydrolase 1 OS=Salmo salar OX=8030 GN=LOC106580570 PE=3 SV=1
A0A1S3NPX8	SALSA dedicator of cytokinesis protein 10-like isoform X6 OS=Salmo salar OX=8030 GN=LOC106580682 PE=3 SV=1
A0A1S3NPX8	SALSA dedicator of cytokinesis protein 10-like isoform X6 OS=Salmo salar OX=8030 GN=LOC106580682 PE=3 SV=1
A0A1S3NQ80	SALSA neural proliferation differentiation and control protein 1-like OS=Salmo salar OX=8030 GN=LOC106580627 PE=4 SV=1
A0A1S3NQD4	SALSA E3 ubiquitin-protein ligase rififylin-like isoform X2 OS=Salmo salar OX=8030 GN=LOC106580668 PE=4 SV=1
A0A1S3NQF6	SALSA uncharacterized protein LOC106580770 isoform X3 OS=Salmo salar OX=8030 GN=LOC106580770 PE=4 SV=1
A0A1S3NQJ2	SALSA lamin-A-like OS=Salmo salar OX=8030 GN=LOC106580679 PE=3 SV=1
A0A1S3NQT8	SALSA zinc finger FYVE domain-containing protein 1-like OS=Salmo salar OX=8030 GN=LOC106580829 PE=4 SV=1
A0A1S3NR13	SALSA tubulin-specific chaperone cofactor E-like protein isoform X1 OS=Salmo salar OX=8030 GN=LOC106580774 PE=4 SV=1
A0A1S3NR46	SALSA ARF GTPase-activating protein GIT1-like isoform X2 OS=Salmo salar OX=8030 GN=LOC106580798 PE=4 SV=1
A0A1S3NR94	SALSA tropomodulin-4-like OS=Salmo salar OX=8030 GN=LOC106580917 PE=4 SV=1
A0A1S3NRA8	SALSA Low-density lipoprotein receptor relative with 11 ligand-binding repeats OS=Salmo salar OX=8030 GN=sorl1 PE=3 SV=1
A0A1S3NRA8	SALSA Low-density lipoprotein receptor relative with 11 ligand-binding repeats OS=Salmo salar OX=8030 GN=sorl1 PE=3 SV=1
A0A1S3NRC3	SALSA alpha-2-macroglobulin-like OS=Salmo salar OX=8030 GN=LOC106580937 PE=3 SV=1
A0A1S3NRD5	SALSA complement C2-like OS=Salmo salar OX=8030 GN=LOC106580826 PE=4 SV=1
A0A1S3NRI9	SALSA alpha-actinin-4 isoform X6 OS=Salmo salar OX=8030 GN=actn4 PE=3 SV=1
A0A1S3NRJ5	SALSA tyrosine-protein kinase BAZ1B-like isoform X1 OS=Salmo salar OX=8030 GN=LOC106580871 PE=4 SV=1
A0A1S3NRK4	SALSA ras GTPase-activating protein 2 OS=Salmo salar OX=8030 GN=rasa2 PE=4 SV=1
A0A1S3NRK9	SALSA zinc finger CCCH domain-containing protein 4-like OS=Salmo salar OX=8030 GN=LOC106580865 PE=4 SV=1
A0A1S3NRM0	SALSA neurobeachin-like isoform X6 OS=Salmo salar OX=8030 GN=LOC106580977 PE=4 SV=1
A0A1S3NRT6	SALSA alpha-2-macroglobulin-like OS=Salmo salar OX=8030 GN=LOC106580921 PE=3 SV=1
A0A1S3NS20	SALSA Clustered mitochondria protein homolog OS=Salmo salar OX=8030 GN=LOC106581046 PE=3 SV=1
A0A1S3NS26	SALSA LIM domain kinase 1-like isoform X2 OS=Salmo salar OX=8030 GN=LOC106581050 PE=3 SV=1
A0A1S3NS48	SALSA Guanylate cyclase OS=Salmo salar OX=8030 GN=LOC106580947 PE=3 SV=1
A0A1S3NS75	SALSA zinc finger BED domain-containing protein 1-like OS=Salmo salar OX=8030 GN=LOC106581072 PE=4 SV=1
A0A1S3NSE7	SALSA vitronectin-like OS=Salmo salar OX=8030 GN=LOC106581031 PE=4 SV=1
A0A1S3NSF3	SALSA Clathrin heavy chain OS=Salmo salar OX=8030 GN=LOC106581108 PE=3 SV=1
A0A1S3NSI1	SALSA pre-mRNA-processing-splicing factor 8 OS=Salmo salar OX=8030 GN=LOC100380699 PE=4 SV=1
A0A1S3NSI1	SALSA pre-mRNA-processing-splicing factor 8 OS=Salmo salar OX=8030 GN=LOC100380699 PE=4 SV=1
A0A1S3NSR8	SALSA protein C-ets-1-like isoform X2 OS=Salmo salar OX=8030 GN=LOC106581098 PE=3 SV=1
A0A1S3NSY3	SALSA protein Smaug homolog 2-like isoform X2 OS=Salmo salar OX=8030 GN=LOC106581162 PE=3 SV=1
A0A1S3NSY7	SALSA fucolectin-6-like isoform X2 OS=Salmo salar OX=8030 GN=LOC106581121 PE=3 SV=1
A0A1S3NSZ5	SALSA synergin gamma-like isoform X2 OS=Salmo salar OX=8030 GN=LOC106581184 PE=4 SV=1
A0A1S3NTB4	SALSA CUE domain-containing protein 1-like isoform X2 OS=Salmo salar OX=8030 GN=LOC106581252 PE=4 SV=1
A0A1S3NTE2	SALSA A-kinase anchor protein 1, mitochondrial-like OS=Salmo salar OX=8030 GN=LOC106581263 PE=4 SV=1
A0A1S3NTF6	SALSA nuclear fragile X mental retardation-interacting protein 2-like isoform X1 OS=Salmo salar OX=8030 GN=LOC106581272 PE=4 SV=1
A0A1S3NTG4	SALSA ribosome biogenesis protein BMS1 homolog OS=Salmo salar OX=8030 GN=LOC106581260 PE=4 SV=1
A0A1S3NTG8	SALSA hypermethylated in cancer 1 protein-like isoform X1 OS=Salmo salar OX=8030 GN=LOC106581167 PE=4 SV=1
A0A1S3NTN8	SALSA von Willebrand factor A domain-containing protein 5A-like isoform X2 OS=Salmo salar OX=8030 GN=LOC106581329 PE=4 SV=1
A0A1S3NU95	SALSA Cyclin-L1 OS=Salmo salar OX=8030 GN=LOC106581444 PE=3 SV=1
A0A1S3NUB5	SALSA Glutamine amidotransferase OS=Salmo salar OX=8030 GN=LOC106581456 PE=4 SV=1
A0A1S3NUD8	SALSA platelet-derived growth factor D-like OS=Salmo salar OX=8030 GN=LOC106581369 PE=4 SV=1
A0A1S3NUH9	SALSA uncharacterized protein LOC106581385 OS=Salmo salar OX=8030 GN=LOC106581385 PE=4 SV=1
A0A1S3NUQ1	SALSA high affinity cationic amino acid transporter 1-like OS=Salmo salar OX=8030 GN=LOC106581541 PE=3 SV=1
A0A1S3NUT4	SALSA fibronectin type-III domain-containing protein 3A-like OS=Salmo salar OX=8030 GN=LOC106581557 PE=4 SV=1
A0A1S3NUT8	SALSA thyroid hormone-inducible hepatic protein OS=Salmo salar OX=8030 GN=thrsp PE=3 SV=1
A0A1S3NV35	SALSA amyloid protein-binding protein 2-like OS=Salmo salar OX=8030 GN=LOC106581526 PE=4 SV=1
A0A1S3NVB0	SALSA collagen alpha-3(VI) chain-like isoform X6 OS=Salmo salar OX=8030 GN=LOC106581666 PE=4 SV=1
A0A1S3NVC7	SALSA haptoglobin-like OS=Salmo salar OX=8030 GN=LOC106581595 PE=4 SV=1
A0A1S3NVS2	SALSA collagen alpha-3(VI) chain-like isoform X5 OS=Salmo salar OX=8030 GN=LOC106581666 PE=4 SV=1
A0A1S3NVT4	SALSA piggyBac transposable element-derived protein 4-like OS=Salmo salar OX=8030 GN=LOC106581765 PE=4 SV=1
A0A1S3NWB3	SALSA E3 ubiquitin-protein ligase OS=Salmo salar OX=8030 GN=ubr3 PE=3 SV=1
A0A1S3NWH1	SALSA Terpene cyclase/mutase family member OS=Salmo salar OX=8030 GN=lss PE=3 SV=1
A0A1S3NWL0	SALSA bromodomain adjacent to zinc finger domain protein 2B isoform X17 OS=Salmo salar OX=8030 GN=baz2b PE=3 SV=1
A0A1S3NWN7	SALSA Phosphatidylinositol-3,4-bisphosphate 4-phosphatase OS=Salmo salar OX=8030 GN=LOC106581879 PE=3 SV=1
A0A1S3NXC0	SALSA POU domain protein OS=Salmo salar OX=8030 GN=pou2f1 PE=3 SV=1
A0A1S3NXF1	SALSA coagulation factor V-like isoform X1 OS=Salmo salar OX=8030 GN=LOC106581936 PE=3 SV=1
A0A1S3NXH7	SALSA DNA repair protein REV1 OS=Salmo salar OX=8030 GN=rev1 PE=3 SV=1
A0A1S3NXI3	SALSA filamin A-interacting protein 1-like OS=Salmo salar OX=8030 GN=LOC106582008 PE=4 SV=1
A0A1S3NXJ5	SALSA Ubiquitinyl hydrolase 1 OS=Salmo salar OX=8030 GN=LOC106581949 PE=3 SV=1
A0A1S3NXS7	SALSA MORC family CW-type zinc finger protein 3-like OS=Salmo salar OX=8030 GN=LOC106582041 PE=4 SV=1
A0A1S3NXW2	SALSA uncharacterized protein LOC106582064 isoform X1 OS=Salmo salar OX=8030 GN=LOC106582064 PE=4 SV=1
A0A1S3NY10	SALSA Phospholipid-transporting ATPase OS=Salmo salar OX=8030 GN=LOC106582021 PE=3 SV=1
A0A1S3NYG4	SALSA interphotoreceptor matrix proteoglycan 2-like isoform X4 OS=Salmo salar OX=8030 GN=LOC106582154 PE=4 SV=1
A0A1S3NYG8	SALSA interphotoreceptor matrix proteoglycan 2-like isoform X1 OS=Salmo salar OX=8030 GN=LOC106582154 PE=4 SV=1
A0A1S3NYM0	SALSA E3 SUMO-protein ligase RanBP2-like isoform X4 OS=Salmo salar OX=8030 GN=LOC106582182 PE=4 SV=1
A0A1S3NYM0	SALSA E3 SUMO-protein ligase RanBP2-like isoform X4 OS=Salmo salar OX=8030 GN=LOC106582182 PE=4 SV=1
A0A1S3NYP3	SALSA Amyloid-beta A4 protein OS=Salmo salar OX=8030 GN=LOC106582144 PE=3 SV=1
A0A1S3NYU0	SALSA A-kinase anchor protein 11-like isoform X1 OS=Salmo salar OX=8030 GN=LOC106582221 PE=4 SV=1
A0A1S3NZ17	SALSA mitogen-activated protein kinase kinase kinase kinase 4-like isoform X5 OS=Salmo salar OX=8030 GN=LOC106582256 PE=4 SV=1
A0A1S3NZ66	SALSA zinc finger protein 148-like isoform X1 OS=Salmo salar OX=8030 GN=LOC106582282 PE=4 SV=1
A0A1S3NZE5	SALSA coiled-coil domain-containing protein 141-like isoform X1 OS=Salmo salar OX=8030 GN=LOC106582274 PE=4 SV=1
A0A1S3NZG5	SALSA Apolipoprotein M OS=Salmo salar OX=8030 GN=apom PE=3 SV=1
A0A1S3NZL8	SALSA telomere-associated protein RIF1-like isoform X10 OS=Salmo salar OX=8030 GN=LOC106582342 PE=4 SV=1
A0A1S3P064	SALSA major histocompatibility complex class I-related gene protein-like isoform X1 OS=Salmo salar OX=8030 GN=LOC106582436 PE=3 SV=1
A0A1S3P0C7	SALSA Oxysterol-binding protein OS=Salmo salar OX=8030 GN=LOC106582464 PE=3 SV=1
A0A1S3P0H8	SALSA integrator complex subunit 6-like OS=Salmo salar OX=8030 GN=LOC106582497 PE=4 SV=1
A0A1S3P0K3	SALSA INO80 complex subunit D-like isoform X3 OS=Salmo salar OX=8030 GN=LOC106582458 PE=4 SV=1
A0A1S3P0K3	SALSA INO80 complex subunit D-like isoform X3 OS=Salmo salar OX=8030 GN=LOC106582458 PE=4 SV=1
A0A1S3P0Q0	SALSA Fibronectin OS=Salmo salar OX=8030 GN=LOC106582526 PE=4 SV=1
A0A1S3P0W8	SALSA Fibronectin OS=Salmo salar OX=8030 GN=LOC106582526 PE=4 SV=1
A0A1S3P0Z5	SALSA Ribonuclease H OS=Salmo salar OX=8030 GN=LOC106582599 PE=3 SV=1
A0A1S3P0Z6	SALSA voltage-dependent calcium channel subunit alpha-2/delta-2-like OS=Salmo salar OX=8030 GN=LOC106582605 PE=3 SV=1
A0A1S3P118	SALSA LOW QUALITY PROTEIN: copine-1 OS=Salmo salar OX=8030 GN=cpne1 PE=4 SV=1
A0A1S3P136	SALSA DNA helicase OS=Salmo salar OX=8030 GN=LOC106582632 PE=3 SV=1
A0A1S3P189	SALSA sialoadhesin-like isoform X3 OS=Salmo salar OX=8030 GN=LOC106582593 PE=4 SV=1
A0A1S3P189	SALSA sialoadhesin-like isoform X3 OS=Salmo salar OX=8030 GN=LOC106582593 PE=4 SV=1
A0A1S3P196	SALSA myelin-associated glycoprotein-like isoform X2 OS=Salmo salar OX=8030 GN=LOC106582593 PE=4 SV=1
A0A1S3P1C3	SALSA R3H domain-containing protein 2 isoform X7 OS=Salmo salar OX=8030 GN=r3hdm2 PE=4 SV=1
A0A1S3P1E8	SALSA SRSF protein kinase 1-like isoform X1 OS=Salmo salar OX=8030 GN=LOC106582688 PE=4 SV=1
A0A1S3P1E9	SALSA kinesin-like protein KIF21B isoform X4 OS=Salmo salar OX=8030 GN=LOC106582687 PE=4 SV=1
A0A1S3P1F8	SALSA protein FAM208A-like isoform X3 OS=Salmo salar OX=8030 GN=LOC106582693 PE=3 SV=1
A0A1S3P1G1	SALSA uncharacterized protein LOC106582675 OS=Salmo salar OX=8030 GN=LOC106582675 PE=4 SV=1
A0A1S3P1N0	SALSA troponin I, slow skeletal muscle-like isoform X2 OS=Salmo salar OX=8030 GN=LOC106582713 PE=4 SV=1
A0A1S3P2D8	SALSA ras association domain-containing protein 5-like isoform X4 OS=Salmo salar OX=8030 GN=LOC106582833 PE=4 SV=1
A0A1S3P2H4	SALSA PR domain zinc finger protein 2-like isoform X3 OS=Salmo salar OX=8030 GN=LOC106582809 PE=4 SV=1
A0A1S3P384	SALSA cadherin-4-like isoform X2 OS=Salmo salar OX=8030 GN=LOC106582912 PE=4 SV=1
A0A1S3P3C8	SALSA inter-alpha-trypsin inhibitor heavy chain H3-like isoform X2 OS=Salmo salar OX=8030 GN=LOC106582936 PE=3 SV=1
A0A1S3P3F4	SALSA intermediate filament family orphan 2-like isoform X5 OS=Salmo salar OX=8030 GN=LOC106582958 PE=4 SV=1
A0A1S3P3Q6	SALSA complement decay-accelerating factor isoform X2 OS=Salmo salar OX=8030 GN=cd55 PE=4 SV=1
A0A1S3P3R1	SALSA complement decay-accelerating factor isoform X8 OS=Salmo salar OX=8030 GN=cd55 PE=4 SV=1
A0A1S3P423	SALSA AMP deaminase OS=Salmo salar OX=8030 GN=LOC106583055 PE=3 SV=1
A0A1S3P431	SALSA Integrin beta OS=Salmo salar OX=8030 GN=LOC106583060 PE=3 SV=1
A0A1S3P443	SALSA NUAK family SNF1-like kinase 2 OS=Salmo salar OX=8030 GN=LOC106583089 PE=4 SV=1
A0A1S3P459	SALSA potassium voltage-gated channel subfamily C member 1-like OS=Salmo salar OX=8030 GN=LOC106583079 PE=4 SV=1
A0A1S3P465	SALSA thyroid hormone receptor-associated protein 3-like isoform X6 OS=Salmo salar OX=8030 GN=LOC106583094 PE=3 SV=1
A0A1S3P475	SALSA PHD finger protein 13-like OS=Salmo salar OX=8030 GN=LOC106583125 PE=4 SV=1
A0A1S3P4D1	SALSA uncharacterized protein LOC106583157 isoform X1 OS=Salmo salar OX=8030 GN=LOC106583157 PE=4 SV=1
A0A1S3P4L9	SALSA Inositol 1,4,5-trisphosphate receptor OS=Salmo salar OX=8030 GN=LOC106583165 PE=3 SV=1
A0A1S3P544	SALSA 25-hydroxyvitamin D-1 alpha hydroxylase, mitochondrial-like OS=Salmo salar OX=8030 GN=LOC106583283 PE=3 SV=1
A0A1S3P605	SALSA RNA polymerase II elongation factor ELL2-like isoform X1 OS=Salmo salar OX=8030 GN=LOC106583416 PE=3 SV=1
A0A1S3P657	SALSA inter-alpha-trypsin inhibitor heavy chain H3-like isoform X1 OS=Salmo salar OX=8030 GN=LOC106583443 PE=4 SV=1
A0A1S3P678	SALSA Voltage-dependent L-type calcium channel subunit alpha OS=Salmo salar OX=8030 GN=LOC106583449 PE=3 SV=1
A0A1S3P6C2	SALSA msx2-interacting protein-like isoform X7 OS=Salmo salar OX=8030 GN=LOC106583464 PE=3 SV=1
A0A1S3P6C5	SALSA msx2-interacting protein-like isoform X6 OS=Salmo salar OX=8030 GN=LOC106583464 PE=3 SV=1
A0A1S3P6F5	SALSA serine/threonine-protein kinase 38-like isoform X2 OS=Salmo salar OX=8030 GN=LOC106583482 PE=3 SV=1
A0A1S3P6H1	SALSA cryptochrome-1-like isoform X1 OS=Salmo salar OX=8030 GN=LOC106583488 PE=3 SV=1
A0A1S3P6K9	SALSA choline/ethanolaminephosphotransferase 1-like isoform X1 OS=Salmo salar OX=8030 GN=LOC106583483 PE=3 SV=1
A0A1S3P6L6	SALSA uncharacterized protein LOC106583502 OS=Salmo salar OX=8030 GN=LOC106583502 PE=3 SV=1
A0A1S3P6N0	SALSA zinc finger CCCH domain-containing protein 11A-like isoform X1 OS=Salmo salar OX=8030 GN=LOC106583515 PE=4 SV=1
A0A1S3P6N0	SALSA zinc finger CCCH domain-containing protein 11A-like isoform X1 OS=Salmo salar OX=8030 GN=LOC106583515 PE=4 SV=1
A0A1S3P6N0	SALSA zinc finger CCCH domain-containing protein 11A-like isoform X1 OS=Salmo salar OX=8030 GN=LOC106583515 PE=4 SV=1
A0A1S3P6N8	SALSA zinc finger CCCH domain-containing protein 11A-like isoform X3 OS=Salmo salar OX=8030 GN=LOC106583515 PE=4 SV=1
A0A1S3P6R3	SALSA zinc finger protein 516-like isoform X2 OS=Salmo salar OX=8030 GN=LOC106583523 PE=4 SV=1
A0A1S3P6U2	SALSA zinc finger CCCH domain-containing protein 11A-like isoform X4 OS=Salmo salar OX=8030 GN=LOC106583515 PE=4 SV=1
A0A1S3P7D1	SALSA plectin-like isoform X3 OS=Salmo salar OX=8030 GN=LOC106583613 PE=4 SV=1
A0A1S3P7E2	SALSA plectin-like isoform X4 OS=Salmo salar OX=8030 GN=LOC106583613 PE=4 SV=1
A0A1S3P7H5	SALSA helicase with zinc finger domain 2 isoform X2 OS=Salmo salar OX=8030 GN=helz2 PE=4 SV=1
A0A1S3P7J2	SALSA helicase with zinc finger domain 2 isoform X1 OS=Salmo salar OX=8030 GN=helz2 PE=4 SV=1
A0A1S3P7M3	SALSA helicase with zinc finger domain 2-like OS=Salmo salar OX=8030 GN=LOC106583651 PE=4 SV=1
A0A1S3P824	SALSA plectin-like isoform X29 OS=Salmo salar OX=8030 GN=LOC106583613 PE=4 SV=1
A0A1S3P8M5	SALSA constitutive coactivator of PPAR-gamma-like protein 1 homolog isoform X5 OS=Salmo salar OX=8030 GN=LOC106583833 PE=3 SV=1
A0A1S3P8N6	SALSA SPRY domain-containing SOCS box protein 3 OS=Salmo salar OX=8030 GN=LOC106583885 PE=3 SV=1
A0A1S3P8P5	SALSA DNA-directed DNA polymerase OS=Salmo salar OX=8030 GN=LOC106583873 PE=3 SV=1
A0A1S3P978	SALSA uncharacterized protein LOC106583987 OS=Salmo salar OX=8030 GN=LOC106583987 PE=4 SV=1
A0A1S3P9F5	SALSA KN motif and ankyrin repeat domain-containing protein 4-like OS=Salmo salar OX=8030 GN=LOC106584025 PE=4 SV=1
A0A1S3P9G8	SALSA serine/threonine-protein kinase Nek7 isoform X1 OS=Salmo salar OX=8030 GN=nek7 PE=3 SV=1
A0A1S3P9S9	SALSA Tyrosine-protein kinase OS=Salmo salar OX=8030 GN=LOC100286690 PE=3 SV=1
A0A1S3P9V4	SALSA TBC1 domain family member 7 OS=Salmo salar OX=8030 GN=tbc1d7 PE=4 SV=1
A0A1S3PA02	SALSA protein furry homolog-like isoform X12 OS=Salmo salar OX=8030 GN=LOC106584104 PE=4 SV=1
A0A1S3PA49	SALSA protein furry homolog-like isoform X15 OS=Salmo salar OX=8030 GN=LOC106584104 PE=4 SV=1
A0A1S3PA58	SALSA protein furry homolog-like isoform X21 OS=Salmo salar OX=8030 GN=LOC106584104 PE=4 SV=1
A0A1S3PAE6	SALSA proteoglycan 4-like isoform X2 OS=Salmo salar OX=8030 GN=LOC106584136 PE=4 SV=1
A0A1S3PAG2	SALSA protein SZT2-like isoform X3 OS=Salmo salar OX=8030 GN=LOC106584179 PE=4 SV=1
A0A1S3PAM0	SALSA protein SZT2-like isoform X2 OS=Salmo salar OX=8030 GN=LOC106584179 PE=4 SV=1
A0A1S3PAQ7	SALSA ubiquitin carboxyl-terminal hydrolase 24 isoform X2 OS=Salmo salar OX=8030 GN=usp24 PE=4 SV=1
A0A1S3PAT4	SALSA trafficking protein particle complex subunit 8-like isoform X1 OS=Salmo salar OX=8030 GN=LOC106584195 PE=4 SV=1
A0A1S3PAX5	SALSA ubiquitin carboxyl-terminal hydrolase 24 isoform X1 OS=Salmo salar OX=8030 GN=usp24 PE=4 SV=1
A0A1S3PAZ4	SALSA Acetyl-CoA carboxylase kinase OS=Salmo salar OX=8030 GN=prkaa2 PE=3 SV=1
A0A1S3PBL0	SALSA Sulfhydryl oxidase OS=Salmo salar OX=8030 GN=LOC106584316 PE=3 SV=1
A0A1S3PBL4	SALSA centrosome-associated protein 350-like isoform X4 OS=Salmo salar OX=8030 GN=LOC106584317 PE=4 SV=1
A0A1S3PBZ7	SALSA neurogenic locus notch homolog protein 2-like isoform X2 OS=Salmo salar OX=8030 GN=LOC106584380 PE=3 SV=1
A0A1S3PC10	SALSA ral guanine nucleotide dissociation stimulator-like 1 isoform X1 OS=Salmo salar OX=8030 GN=LOC106584386 PE=4 SV=1
A0A1S3PC17	SALSA alpha/beta hydrolase domain-containing protein 17A-like isoform X1 OS=Salmo salar OX=8030 GN=LOC106584389 PE=4 SV=1
A0A1S3PC44	SALSA Histone-lysine N-methyltransferase, H3 lysine-79 specific OS=Salmo salar OX=8030 GN=LOC106584426 PE=3 SV=1
A0A1S3PCN7	SALSA single-stranded DNA-binding protein 4 isoform X2 OS=Salmo salar OX=8030 GN=ssbp4 PE=4 SV=1
A0A1S3PDA0	SALSA transcription factor SOX-6-like isoform X2 OS=Salmo salar OX=8030 GN=LOC106584620 PE=4 SV=1
A0A1S3PDA9	SALSA Phosphatidylinositol-4-phosphate 3-kinase OS=Salmo salar OX=8030 GN=LOC106584631 PE=3 SV=1
A0A1S3PDG3	SALSA ubiquitin-conjugating enzyme E2 Q2-like isoform X1 OS=Salmo salar OX=8030 GN=LOC106584716 PE=4 SV=1
A0A1S3PDI5	SALSA hepcidin-1 OS=Salmo salar OX=8030 GN=LOC106584587 PE=3 SV=1
A0A1S3PDN2	SALSA ubiquitin-conjugating enzyme E2 Q2-like isoform X4 OS=Salmo salar OX=8030 GN=LOC106584716 PE=4 SV=1
A0A1S3PDP8	SALSA guanine nucleotide exchange factor for Rab-3A-like isoform X1 OS=Salmo salar OX=8030 GN=LOC106584776 PE=3 SV=1
A0A1S3PDW4	SALSA Anoctamin OS=Salmo salar OX=8030 GN=ano5 PE=3 SV=1
A0A1S3PDW5	SALSA Hermansky-Pudlak syndrome 5 protein-like OS=Salmo salar OX=8030 GN=LOC106584775 PE=4 SV=1
A0A1S3PE12	SALSA zinc finger protein 609-like isoform X1 OS=Salmo salar OX=8030 GN=LOC106584692 PE=4 SV=1
A0A1S3PE25	SALSA serum response factor-like isoform X4 OS=Salmo salar OX=8030 GN=LOC106584839 PE=4 SV=1
A0A1S3PE50	SALSA protein groucho-2-like OS=Salmo salar OX=8030 GN=LOC106584812 PE=3 SV=1
A0A1S3PEC0	SALSA uncharacterized protein LOC106584876 OS=Salmo salar OX=8030 GN=LOC106584876 PE=3 SV=1
A0A1S3PEM9	SALSA beta-adducin isoform X4 OS=Salmo salar OX=8030 GN=addb PE=3 SV=1
A0A1S3PES5	SALSA death-associated protein kinase 2-like OS=Salmo salar OX=8030 GN=LOC106584853 PE=4 SV=1
A0A1S3PF10	SALSA Septin OS=Salmo salar OX=8030 GN=LOC106585048 PE=3 SV=1
A0A1S3PF45	SALSA SET-binding protein OS=Salmo salar OX=8030 GN=setbp1 PE=4 SV=1
A0A1S3PFK4	SALSA microprocessor complex subunit DGCR8 isoform X2 OS=Salmo salar OX=8030 GN=dgcr8 PE=4 SV=1
A0A1S3PFL3	SALSA Histone acetyltransferase OS=Salmo salar OX=8030 GN=LOC106585100 PE=3 SV=1
A0A1S3PFM5	SALSA Methylcytosine dioxygenase TET OS=Salmo salar OX=8030 GN=LOC106585101 PE=3 SV=1
A0A1S3PFN7	SALSA erlin-2-like isoform X2 OS=Salmo salar OX=8030 GN=LOC106585112 PE=3 SV=1
A0A1S3PFT6	SALSA Non-specific serine/threonine protein kinase OS=Salmo salar OX=8030 GN=LOC106585138 PE=3 SV=1
A0A1S3PGI0	SALSA dedicator of cytokinesis protein 8-like OS=Salmo salar OX=8030 GN=LOC106585156 PE=3 SV=1
A0A1S3PGL9	SALSA membrane-associated phosphatidylinositol transfer protein 2-like isoform X2 OS=Salmo salar OX=8030 GN=LOC106585272 PE=3 SV=1
A0A1S3PGM0	SALSA ankyrin-1-like isoform X7 OS=Salmo salar OX=8030 GN=LOC106585259 PE=4 SV=1
A0A1S3PGM0	SALSA ankyrin-1-like isoform X7 OS=Salmo salar OX=8030 GN=LOC106585259 PE=4 SV=1
A0A1S3PGM1	SALSA ankyrin-1-like isoform X8 OS=Salmo salar OX=8030 GN=LOC106585259 PE=4 SV=1
A0A1S3PGN5	SALSA MLX-interacting protein-like isoform X1 OS=Salmo salar OX=8030 GN=LOC106585286 PE=4 SV=1
A0A1S3PGN8	SALSA S-adenosylmethionine synthase OS=Salmo salar OX=8030 GN=LOC106585265 PE=3 SV=1
A0A1S3PGN8	SALSA S-adenosylmethionine synthase OS=Salmo salar OX=8030 GN=LOC106585265 PE=3 SV=1
A0A1S3PGQ7	SALSA membrane-associated phosphatidylinositol transfer protein 2-like isoform X3 OS=Salmo salar OX=8030 GN=LOC106585272 PE=3 SV=1
A0A1S3PH21	SALSA Ribonuclease H OS=Salmo salar OX=8030 GN=LOC106585230 PE=3 SV=1
A0A1S3PH88	SALSA adhesion G protein-coupled receptor E2-like OS=Salmo salar OX=8030 GN=LOC106585402 PE=4 SV=1
A0A1S3PHD4	SALSA lipocalin-like OS=Salmo salar OX=8030 GN=LOC106585399 PE=3 SV=1
A0A1S3PHF3	SALSA CAP-Gly domain-containing linker protein 1-like isoform X10 OS=Salmo salar OX=8030 GN=LOC106585282 PE=4 SV=1
A0A1S3PHN4	SALSA intraflagellar transport protein 81 homolog OS=Salmo salar OX=8030 GN=LOC106585468 PE=4 SV=1
A0A1S3PHX0	SALSA translational activator GCN1-like OS=Salmo salar OX=8030 GN=LOC106585483 PE=3 SV=1
A0A1S3PI04	SALSA nuclear receptor corepressor 2-like OS=Salmo salar OX=8030 GN=LOC106585520 PE=3 SV=1
A0A1S3PI04	SALSA nuclear receptor corepressor 2-like OS=Salmo salar OX=8030 GN=LOC106585520 PE=3 SV=1
A0A1S3PIC5	SALSA U5 small nuclear ribonucleoprotein 200 kDa helicase OS=Salmo salar OX=8030 GN=LOC106585548 PE=3 SV=1
A0A1S3PID1	SALSA dedicator of cytokinesis protein 5-like isoform X1 OS=Salmo salar OX=8030 GN=LOC106585561 PE=3 SV=1
A0A1S3PIR2	SALSA TBC1 domain family member 10A-like isoform X3 OS=Salmo salar OX=8030 GN=LOC106585513 PE=4 SV=1
A0A1S3PIR5	SALSA complement C1q-like protein 2 OS=Salmo salar OX=8030 GN=LOC106585649 PE=4 SV=1
A0A1S3PJ18	SALSA Tubulin-glutamate carboxypeptidase OS=Salmo salar OX=8030 GN=agtpbp1 PE=3 SV=1
A0A1S3PJ20	SALSA calcineurin-binding protein cabin-1 isoform X5 OS=Salmo salar OX=8030 GN=cabin1 PE=4 SV=1
A0A1S3PJ28	SALSA vacuolar protein sorting-associated protein 13A isoform X2 OS=Salmo salar OX=8030 GN=vps13a PE=3 SV=1
A0A1S3PJ46	SALSA alpha-1-antitrypsin-like OS=Salmo salar OX=8030 GN=LOC106585699 PE=3 SV=1
A0A1S3PJ81	SALSA Metalloendopeptidase OS=Salmo salar OX=8030 GN=LOC106585594 PE=4 SV=1
A0A1S3PJ94	SALSA probable helicase with zinc finger domain isoform X4 OS=Salmo salar OX=8030 GN=LOC106585679 PE=4 SV=1
A0A1S3PJS5	SALSA ubiquitin carboxyl-terminal hydrolase 34-like isoform X4 OS=Salmo salar OX=8030 GN=LOC106585779 PE=4 SV=1
A0A1S3PK05	SALSA Macrophage-expressed gene 1 protein OS=Salmo salar OX=8030 GN=mpeg1 PE=3 SV=1
A0A1S3PK13	SALSA cytoplasmic phosphatidylinositol transfer protein 1-like isoform X1 OS=Salmo salar OX=8030 GN=LOC106585713 PE=4 SV=1
A0A1S3PK41	SALSA ataxin-2-like isoform X2 OS=Salmo salar OX=8030 GN=LOC106585853 PE=3 SV=1
A0A1S3PK73	SALSA lysosome membrane protein 2-like OS=Salmo salar OX=8030 GN=LOC106585734 PE=3 SV=1
A0A1S3PKC7	SALSA leukemia inhibitory factor receptor-like OS=Salmo salar OX=8030 GN=LOC106585909 PE=4 SV=1
A0A1S3PKH5	SALSA Ubiquitinyl hydrolase 1 OS=Salmo salar OX=8030 GN=LOC106585779 PE=3 SV=1
A0A1S3PKR0	SALSA STAM-binding protein OS=Salmo salar OX=8030 GN=stambp PE=3 SV=1
A0A1S3PKX7	SALSA RCR-type E3 ubiquitin transferase OS=Salmo salar OX=8030 GN=LOC100380858 PE=3 SV=1
A0A1S3PKX7	SALSA RCR-type E3 ubiquitin transferase OS=Salmo salar OX=8030 GN=LOC100380858 PE=3 SV=1
A0A1S3PKZ8	SALSA RCR-type E3 ubiquitin transferase OS=Salmo salar OX=8030 GN=LOC100380858 PE=3 SV=1
A0A1S3PL08	SALSA N-acetylserotonin O-methyltransferase-like protein isoform X1 OS=Salmo salar OX=8030 GN=asmtl PE=3 SV=1
A0A1S3PL20	SALSA serum deprivation-response protein OS=Salmo salar OX=8030 GN=sdpr PE=3 SV=1
A0A1S3PLB9	SALSA Amino acid transporter OS=Salmo salar OX=8030 GN=LOC106585918 PE=3 SV=1
A0A1S3PLF1	SALSA Ubiquitin carboxyl-terminal hydrolase OS=Salmo salar OX=8030 GN=LOC106586134 PE=3 SV=1
A0A1S3PLH7	SALSA Solute carrier family 40 protein OS=Salmo salar OX=8030 GN=LOC106586140 PE=3 SV=1
A0A1S3PLL2	SALSA double-stranded RNA-specific editase 1-like isoform X3 OS=Salmo salar OX=8030 GN=LOC106586125 PE=4 SV=1
A0A1S3PLS3	SALSA RNA-binding motif, single-stranded-interacting protein 1-like isoform X2 OS=Salmo salar OX=8030 GN=LOC106586183 PE=4 SV=1
A0A1S3PLS6	SALSA Catalase OS=Salmo salar OX=8030 GN=LOC106586175 PE=3 SV=1
A0A1S3PLT4	SALSA uncharacterized protein LOC106586027 OS=Salmo salar OX=8030 GN=LOC106586027 PE=4 SV=1
A0A1S3PM35	SALSA E3 ubiquitin-protein ligase OS=Salmo salar OX=8030 GN=LOC100380624 PE=3 SV=1
A0A1S3PMA1	SALSA dedicator of cytokinesis protein 9-like isoform X5 OS=Salmo salar OX=8030 GN=LOC106586262 PE=3 SV=1
A0A1S3PMF1	SALSA complement C3-like OS=Salmo salar OX=8030 GN=LOC106586139 PE=4 SV=1
A0A1S3PMF4	SALSA muscleblind-like protein 2 isoform X14 OS=Salmo salar OX=8030 GN=LOC106586265 PE=4 SV=1
A0A1S3PMK0	SALSA uncharacterized protein LOC106586294 isoform X1 OS=Salmo salar OX=8030 GN=LOC106586294 PE=4 SV=1
A0A1S3PMK0	SALSA uncharacterized protein LOC106586294 isoform X1 OS=Salmo salar OX=8030 GN=LOC106586294 PE=4 SV=1
A0A1S3PML2	SALSA Krueppel-like factor 7 OS=Salmo salar OX=8030 GN=klf7 PE=4 SV=1
A0A1S3PMN1	SALSA Tyrosine-protein phosphatase OS=Salmo salar OX=8030 GN=LOC106586301 PE=3 SV=1
A0A1S3PMQ4	SALSA Poly [ADP-ribose] polymerase OS=Salmo salar OX=8030 GN=LOC106586314 PE=3 SV=1
A0A1S3PMS0	SALSA R3H domain-containing protein 1-like isoform X7 OS=Salmo salar OX=8030 GN=LOC106586311 PE=4 SV=1
A0A1S3PMZ8	SALSA 1-phosphatidylinositol-3-phosphate 5-kinase OS=Salmo salar OX=8030 GN=LOC106586374 PE=4 SV=1
A0A1S3PN17	SALSA Diacylglycerol kinase OS=Salmo salar OX=8030 GN=LOC106586387 PE=3 SV=1
A0A1S3PNB3	SALSA CLIP-associating protein 1-like isoform X21 OS=Salmo salar OX=8030 GN=LOC106586426 PE=4 SV=1
A0A1S3PNB4	SALSA Oxysterol-binding protein OS=Salmo salar OX=8030 GN=LOC106586252 PE=3 SV=1
A0A1S3PNN3	SALSA nck-associated protein 1 isoform X3 OS=Salmo salar OX=8030 GN=LOC106586470 PE=4 SV=1
A0A1S3PNQ5	SALSA integrin alpha-4 OS=Salmo salar OX=8030 GN=itga4 PE=3 SV=1
A0A1S3PNT7	SALSA myosin-9-like OS=Salmo salar OX=8030 GN=LOC106586497 PE=3 SV=1
A0A1S3PPA2	SALSA zinc finger MYM-type protein 2-like isoform X2 OS=Salmo salar OX=8030 GN=LOC106586592 PE=4 SV=1
A0A1S3PPB3	SALSA uncharacterized protein LOC106586589 isoform X1 OS=Salmo salar OX=8030 GN=LOC106586589 PE=4 SV=1
A0A1S3PPZ9	SALSA Importin subunit alpha OS=Salmo salar OX=8030 GN=LOC106586718 PE=3 SV=1
A0A1S3PQ04	SALSA Amyloid-beta A4 protein OS=Salmo salar OX=8030 GN=LOC106586687 PE=3 SV=1
A0A1S3PQ18	SALSA ras and Rab interactor 2-like isoform X2 OS=Salmo salar OX=8030 GN=LOC106586723 PE=4 SV=1
A0A1S3PQ94	SALSA DDB1- and CUL4-associated factor 6-like isoform X3 OS=Salmo salar OX=8030 GN=LOC106586745 PE=4 SV=1
A0A1S3PQI4	SALSA Spindle and kinetochore-associated protein 3 OS=Salmo salar OX=8030 GN=ska3 PE=3 SV=1
A0A1S3PQM2	SALSA RNA helicase OS=Salmo salar OX=8030 GN=LOC106586794 PE=3 SV=1
A0A1S3PQM7	SALSA PTB domain-containing engulfment adapter protein 1-like isoform X3 OS=Salmo salar OX=8030 GN=LOC106586826 PE=4 SV=1
A0A1S3PQM8	SALSA Ubiquitinyl hydrolase 1 OS=Salmo salar OX=8030 GN=LOC106586795 PE=3 SV=1
A0A1S3PQQ4	SALSA Calcitonin gene-related peptide type 1 receptor OS=Salmo salar OX=8030 GN=LOC106586829 PE=3 SV=1
A0A1S3PQV6	SALSA Hemopexin OS=Salmo salar OX=8030 GN=LOC106586883 PE=3 SV=1
A0A1S3PR63	SALSA sentrin-specific protease 7 isoform X6 OS=Salmo salar OX=8030 GN=senp7 PE=3 SV=1
A0A1S3PR93	SALSA tubulin polyglutamylase TTLL4 isoform X2 OS=Salmo salar OX=8030 GN=ttll4 PE=4 SV=1
A0A1S3PRE8	SALSA Sulfhydryl oxidase OS=Salmo salar OX=8030 GN=qsox2 PE=3 SV=1
A0A1S3PRG9	SALSA complement C5 OS=Salmo salar OX=8030 GN=c5 PE=4 SV=1
A0A1S3PRI4	SALSA beta-galactoside alpha-2,6-sialyltransferase 2 OS=Salmo salar OX=8030 GN=st6gal2 PE=3 SV=1
A0A1S3PRL1	SALSA dematin isoform X2 OS=Salmo salar OX=8030 GN=dmtn PE=4 SV=1
A0A1S3PRN5	SALSA Oxoglutarate dehydrogenase (succinyl-transferring) OS=Salmo salar OX=8030 GN=LOC106587025 PE=3 SV=1
A0A1S3PRR7	SALSA RNA helicase OS=Salmo salar OX=8030 GN=LOC106586794 PE=3 SV=1
A0A1S3PRT4	SALSA hippocampus abundant transcript 1 protein-like OS=Salmo salar OX=8030 GN=LOC106587031 PE=3 SV=1
A0A1S3PSD2	SALSA Harbinger transposase-derived nuclease OS=Salmo salar OX=8030 GN=LOC106587116 PE=3 SV=1
A0A1S3PSJ3	SALSA G1/S-specific cyclin-D1 OS=Salmo salar OX=8030 GN=LOC106587137 PE=3 SV=1
A0A1S3PSJ3	SALSA G1/S-specific cyclin-D1 OS=Salmo salar OX=8030 GN=LOC106587137 PE=3 SV=1
A0A1S3PSW1	SALSA F-actin monooxygenase OS=Salmo salar OX=8030 GN=LOC106587193 PE=3 SV=1
A0A1S3PSW2	SALSA F-actin monooxygenase OS=Salmo salar OX=8030 GN=LOC106587193 PE=3 SV=1
A0A1S3PT58	SALSA trinucleotide repeat-containing gene 6C protein-like isoform X3 OS=Salmo salar OX=8030 GN=LOC106587198 PE=4 SV=1
A0A1S3PT96	SALSA tight junction protein ZO-1-like isoform X4 OS=Salmo salar OX=8030 GN=LOC106587244 PE=3 SV=1
A0A1S3PTD3	SALSA haptoglobin-like OS=Salmo salar OX=8030 GN=LOC106587252 PE=4 SV=1
A0A1S3PTF0	SALSA uncharacterized protein LOC106587080 isoform X3 OS=Salmo salar OX=8030 GN=LOC106587080 PE=4 SV=1
A0A1S3PTK2	SALSA Cytoplasmic tRNA 2-thiolation protein 2 OS=Salmo salar OX=8030 GN=LOC106587266 PE=3 SV=1
A0A1S3PTL4	SALSA CUGBP Elav-like family member 1 isoform X20 OS=Salmo salar OX=8030 GN=LOC106587097 PE=3 SV=1
A0A1S3PTQ5	SALSA uncharacterized protein LOC106587318 isoform X4 OS=Salmo salar OX=8030 GN=LOC106587318 PE=4 SV=1
A0A1S3PTU8	SALSA ataxin-1-like OS=Salmo salar OX=8030 GN=atxn1l PE=3 SV=1
A0A1S3PTW1	SALSA AP-1 complex subunit gamma OS=Salmo salar OX=8030 GN=LOC106587331 PE=3 SV=1
A0A1S3PTW1	SALSA AP-1 complex subunit gamma OS=Salmo salar OX=8030 GN=LOC106587331 PE=3 SV=1
A0A1S3PTW1	SALSA AP-1 complex subunit gamma OS=Salmo salar OX=8030 GN=LOC106587331 PE=3 SV=1
A0A1S3PU16	SALSA LOW QUALITY PROTEIN: genetic suppressor element 1-like OS=Salmo salar OX=8030 GN=LOC106587356 PE=4 SV=1
A0A1S3PU51	SALSA uncharacterized protein LOC106587367 isoform X2 OS=Salmo salar OX=8030 GN=LOC106587367 PE=4 SV=1
A0A1S3PUF2	SALSA zinc finger protein 280C-like isoform X1 OS=Salmo salar OX=8030 GN=LOC106587437 PE=4 SV=1
A0A1S3PUG5	SALSA chromodomain Y-like protein 2 OS=Salmo salar OX=8030 GN=cdyl2 PE=4 SV=1
A0A1S3PUJ9	SALSA Anoctamin OS=Salmo salar OX=8030 GN=LOC106587476 PE=3 SV=1
A0A1S3PUT2	SALSA Piezo-type mechanosensitive ion channel component OS=Salmo salar OX=8030 GN=LOC106587265 PE=3 SV=1
A0A1S3PUZ7	SALSA importin-7 OS=Salmo salar OX=8030 GN=LOC106587545 PE=4 SV=1
A0A1S3PV29	SALSA protein LSM14 homolog A-like isoform X2 OS=Salmo salar OX=8030 GN=LOC106587566 PE=3 SV=1
A0A1S3PV77	SALSA DNA helicase OS=Salmo salar OX=8030 GN=chd9 PE=3 SV=1
A0A1S3PVB2	SALSA Ubiquitin carboxyl-terminal hydrolase OS=Salmo salar OX=8030 GN=LOC106587349 PE=3 SV=1
A0A1S3PVM8	SALSA Non-specific serine/threonine protein kinase OS=Salmo salar OX=8030 GN=LOC106587669 PE=3 SV=1
A0A1S3PVQ5	SALSA Aminopeptidase OS=Salmo salar OX=8030 GN=LOC106587691 PE=3 SV=1
A0A1S3PVR4	SALSA DNA-binding protein RFX7-like isoform X3 OS=Salmo salar OX=8030 GN=LOC106587434 PE=4 SV=1
A0A1S3PW95	SALSA major histocompatibility complex class I-related gene protein-like OS=Salmo salar OX=8030 GN=LOC106587845 PE=4 SV=1
A0A1S3PWC9	SALSA tetratricopeptide repeat protein 17 OS=Salmo salar OX=8030 GN=ttc17 PE=4 SV=1
A0A1S3PWI8	SALSA non-canonical poly(A) RNA polymerase PAPD5-like OS=Salmo salar OX=8030 GN=LOC106587575 PE=4 SV=1
A0A1S3PWK0	SALSA WASP homolog-associated protein with actin, membranes and microtubules-like OS=Salmo salar OX=8030 GN=LOC106587912 PE=4 SV=1
A0A1S3PWW8	SALSA A-kinase anchor protein 13-like OS=Salmo salar OX=8030 GN=LOC106588062 PE=4 SV=1
A0A1S3PWW8	SALSA A-kinase anchor protein 13-like OS=Salmo salar OX=8030 GN=LOC106588062 PE=4 SV=1
A0A1S3PWZ1	SALSA integrin alpha-L-like isoform X1 OS=Salmo salar OX=8030 GN=LOC106588086 PE=3 SV=1
A0A1S3PX04	SALSA Protein disulfide-isomerase OS=Salmo salar OX=8030 GN=p4hb PE=3 SV=1
A0A1S3PX17	SALSA integrin alpha-L-like OS=Salmo salar OX=8030 GN=LOC106588084 PE=3 SV=1
A0A1S3PX29	SALSA cell surface glycoprotein 1-like OS=Salmo salar OX=8030 GN=LOC106587688 PE=4 SV=1
A0A1S3PXR1	SALSA plectin isoform X8 OS=Salmo salar OX=8030 GN=LOC100194709 PE=4 SV=1
A0A1S3PXV4	SALSA RNA helicase OS=Salmo salar OX=8030 GN=LOC106588242 PE=3 SV=1
A0A1S3PXW1	SALSA uncharacterized protein LOC106588244 OS=Salmo salar OX=8030 GN=LOC106588244 PE=4 SV=1
A0A1S3PXW1	SALSA uncharacterized protein LOC106588244 OS=Salmo salar OX=8030 GN=LOC106588244 PE=4 SV=1
A0A1S3PXW7	SALSA protein PRRC2A-like isoform X2 OS=Salmo salar OX=8030 GN=LOC106588219 PE=4 SV=1
A0A1S3PXY0	SALSA E2/E3 hybrid ubiquitin-protein ligase UBE2O-like isoform X1 OS=Salmo salar OX=8030 GN=LOC106588250 PE=4 SV=1
A0A1S3PXZ4	SALSA protein capicua homolog OS=Salmo salar OX=8030 GN=LOC106588265 PE=4 SV=1
A0A1S3PXZ4	SALSA protein capicua homolog OS=Salmo salar OX=8030 GN=LOC106588265 PE=4 SV=1
A0A1S3PY18	SALSA uncharacterized protein LOC106588294 OS=Salmo salar OX=8030 GN=LOC106588294 PE=4 SV=1
A0A1S3PY35	SALSA [Histone H3]-lysine(4) N-methyltransferase OS=Salmo salar OX=8030 GN=LOC106588247 PE=4 SV=1
A0A1S3PY69	SALSA inactive rhomboid protein 2-like isoform X1 OS=Salmo salar OX=8030 GN=LOC106588262 PE=3 SV=1
A0A1S3PYA7	SALSA DNA-binding protein RFX5-like isoform X2 OS=Salmo salar OX=8030 GN=LOC106588339 PE=4 SV=1
A0A1S3PYH8	SALSA major histocompatibility complex class I-related gene protein-like isoform X1 OS=Salmo salar OX=8030 GN=LOC106588378 PE=3 SV=1
A0A1S3PYN0	SALSA Proteasome subunit beta OS=Salmo salar OX=8030 GN=LOC106588400 PE=3 SV=1
A0A1S3PYN6	SALSA zinc finger and BTB domain-containing protein 22-like OS=Salmo salar OX=8030 GN=LOC106588406 PE=4 SV=1
A0A1S3PYU9	SALSA DNA helicase OS=Salmo salar OX=8030 GN=LOC106588422 PE=3 SV=1
A0A1S3PYX7	SALSA dual specificity protein kinase CLK2-like isoform X1 OS=Salmo salar OX=8030 GN=LOC106588191 PE=4 SV=1
A0A1S3PZ56	SALSA microtubule-actin cross-linking factor 1-like isoform X24 OS=Salmo salar OX=8030 GN=LOC106588461 PE=4 SV=1
A0A1S3PZ63	SALSA microtubule-actin cross-linking factor 1-like isoform X27 OS=Salmo salar OX=8030 GN=LOC106588461 PE=4 SV=1
A0A1S3PZ65	SALSA microtubule-actin cross-linking factor 1-like isoform X17 OS=Salmo salar OX=8030 GN=LOC106588461 PE=4 SV=1
A0A1S3PZ70	SALSA microtubule-actin cross-linking factor 1, isoforms 1/2/3/5-like isoform X21 OS=Salmo salar OX=8030 GN=LOC106588461 PE=4 SV=1
A0A1S3PZ94	SALSA Protein argonaute-4 OS=Salmo salar OX=8030 GN=LOC106588472 PE=3 SV=1
A0A1S3PZD2	SALSA microtubule-actin cross-linking factor 1-like isoform X16 OS=Salmo salar OX=8030 GN=LOC106588461 PE=4 SV=1
A0A1S3PZE2	SALSA microtubule-actin cross-linking factor 1-like isoform X25 OS=Salmo salar OX=8030 GN=LOC106588461 PE=4 SV=1
A0A1S3PZE2	SALSA microtubule-actin cross-linking factor 1-like isoform X25 OS=Salmo salar OX=8030 GN=LOC106588461 PE=4 SV=1
A0A1S3PZE6	SALSA uncharacterized protein LOC106588271 OS=Salmo salar OX=8030 GN=LOC106588271 PE=4 SV=1
A0A1S3PZR7	SALSA RNA helicase OS=Salmo salar OX=8030 GN=LOC106588346 PE=3 SV=1
A0A1S3PZU5	SALSA protein Jumonji-like isoform X2 OS=Salmo salar OX=8030 GN=LOC106588581 PE=4 SV=1
A0A1S3Q0C6	SALSA serine/threonine-protein kinase pdik1l-like OS=Salmo salar OX=8030 GN=LOC106588660 PE=3 SV=1
A0A1S3Q0H9	SALSA uncharacterized protein LOC106588723 OS=Salmo salar OX=8030 GN=LOC106588723 PE=4 SV=1
A0A1S3Q0H9	SALSA uncharacterized protein LOC106588723 OS=Salmo salar OX=8030 GN=LOC106588723 PE=4 SV=1
A0A1S3Q0H9	SALSA uncharacterized protein LOC106588723 OS=Salmo salar OX=8030 GN=LOC106588723 PE=4 SV=1
A0A1S3Q0J4	SALSA MHC class I region proline-rich protein CAT53 OS=Salmo salar OX=8030 GN=LOC106588707 PE=4 SV=1
A0A1S3Q0M6	SALSA CLIP-associating protein 2 isoform X20 OS=Salmo salar OX=8030 GN=clasp2 PE=4 SV=1
A0A1S3Q0S9	SALSA biotinidase-like OS=Salmo salar OX=8030 GN=LOC106588750 PE=3 SV=1
A0A1S3Q0T9	SALSA uncharacterized protein LOC106588746 isoform X1 OS=Salmo salar OX=8030 GN=LOC106588746 PE=4 SV=1
A0A1S3Q108	SALSA upstream-binding protein 1-like isoform X1 OS=Salmo salar OX=8030 GN=LOC106588748 PE=3 SV=1
A0A1S3Q134	SALSA pumilio homolog 1 isoform X4 OS=Salmo salar OX=8030 GN=pum1 PE=4 SV=1
A0A1S3Q138	SALSA SNF-related serine/threonine-protein kinase OS=Salmo salar OX=8030 GN=snrk PE=4 SV=1
A0A1S3Q1A4	SALSA phosphoprotein associated with glycosphingolipid-enriched microdomains 1-like OS=Salmo salar OX=8030 GN=LOC106588814 PE=4 SV=1
A0A1S3Q1B6	SALSA growth factor receptor-bound protein 10-like isoform X1 OS=Salmo salar OX=8030 GN=LOC106588785 PE=3 SV=1
A0A1S3Q1D0	SALSA Ribonuclease H OS=Salmo salar OX=8030 GN=LOC106588833 PE=3 SV=1
A0A1S3Q1P4	SALSA DNA topoisomerase 2 OS=Salmo salar OX=8030 GN=LOC106588671 PE=3 SV=1
[truncated: 2,000 more rows]
